# Supplementary material for: Glycoscience data content in the NCBI Glycans and PubChem
Source: Anal Bioanal Chem. 2024 Aug 12;417(5):865–78. doi: 10.1007/s00216-024-05459-7 (PMC11782412; doi:10.1007/s00216-024-05459-7)
Supplement: Supplementary file 1 — A list of CIDs of the 1,167,038 compounds whose structure contains a glycan monomer unit, detected by the Sugar & Splice toolkit from NextMove Software (GZ 2.77 MB) [file 216_2024_5459_MOESM1_ESM.gz › Supplementary_File_1.txt]

37
40
46
50
51
52
53
54
60
74
81
84
88
90
94
97
99
103
115
121
124
141
142
145
149
157
163
168
181
182
183
184
188
192
194
198
206
208
209
210
228
229
230
245
256
257
265
267
268
269
270
291
292
293
294
315
316
317
324
329
337
346
347
348
360
365
376
377
380
381
382
383
386
387
388
390
410
411
416
442
465
466
474
475
481
483
489
493
494
507
514
519
521
531
553
560
577
578
579
580
582
591
592
599
603
605
609
610
613
615
616
619
628
634
635
641
642
656
657
658
684
685
686
703
704
705
714
716
717
718
719
722
726
737
739
740
741
744
758
759
772
808
810
815
816
817
818
819
820
821
822
840
841
850
854
862
869
870
871
872
877
897
898
899
900
906
925
926
927
928
929
930
956
963
966
973
982
986
990
993
1033
1041
1073
1074
1093
1101
1106
1111
1115
1116
1126
1138
1142
1143
1144
1160
1161
1162
1163
1164
1165
1166
1167
1168
1169
1170
1171
1192
1193
1315
1410
1463
1465
1466
1471
1528
1529
1544
1545
1602
1685
1690
1691
1735
1753
1762
1763
1765
1810
1811
1815
1841
1842
1844
1873
1918
1939
1968
1972
1976
1997
1998
2001
2008
2010
2011
2023
2074
2098
2103
2104
2108
2139
2142
2180
2226
2243
2248
2254
2255
2262
2269
2291
2357
2362
2364
2388
2393
2394
2410
2412
2469
2470
2485
2539
2573
2593
2742
2778
2786
2822
2858
2862
2917
2958
2989
2996
3002
3021
3044
3061
3062
3068
3069
3104
3159
3160
3214
3215
3216
3217
3255
3256
3257
3258
3426
3467
3491
3492
3495
3506
3550
3551
3594
3605
3617
3633
3685
3755
3768
3770
3771
3804
3805
3807
3808
3831
3834
3835
3871
3872
3874
3879
3928
3940
3986
4007
4013
4085
4124
4131
4166
4191
4194
4207
4371
4412
4441
4453
4454
4457
4478
4479
4568
4586
4587
4597
4605
4662
4663
4683
4689
4741
4749
4777
4789
4795
4796
4798
4799
4802
4844
4951
4982
5043
5062
5066
5091
5093
5096
5106
5145
5158
5159
5194
5199
5266
5297
5300
5301
5313
5346
5347
5348
5349
5451
5496
5513
5557
5607
5608
5609
5651
5664
5692
5693
5779
5793
5884
5885
5886
5892
5893
5958
5984
5988
5999
6027
6032
6036
6072
6134
6255
6281
6302
6816
6902
6904
7314
7339
7427
7739
8233
8378
8565
8629
8964
8973
8985
9062
9063
9360
9361
9711
10055
10057
10058
10069
10070
10091
10136
10214
10238
10267
10278
10348
10357
10493
10501
10502
10503
10504
10506
10525
10542
10573
10575
10621
10663
10702
10705
10712
10786
10950
11013
11128
11214
11218
11333
11458
11578
11579
11680
12420
12537
12538
12559
12560
12600
12627
13463
13804
13805
14066
14449
14450
14750
14951
14956
14960
14961
14969
14970
14971
14976
14982
15667
16483
16500
16574
16711
16785
17106
17473
17675
18068
18292
18343
18468
18620
18845
18897
18950
19037
19038
19233
19235
19466
19566
19621
19648
19649
19822
19880
19881
20058
20112
20341
20484
21090
21258
21416
21653
21706
22253
22346
22617
22624
23192
23193
23244
23267
23292
23302
23312
23323
23485
23700
24139
24154
24176
24214
24310
24663
24714
24715
24748
24749
24759
24763
24766
24777
25075
25145
25310
25383
25436
25437
25438
25441
25442
25443
25444
25465
25495
25496
25557
25708
25735
25838
26956
27299
27334
27411
27886
27887
28107
28230
28351
28373
28404
28523
28540
28620
28675
28733
28734
29029
29051
29058
29127
29135
29231
29232
29327
30056
30094
30097
30185
30231
30243
30322
30323
30535
30547
30585
30644
31040
31310
31339
31340
31406
31678
31703
31858
31863
31864
32024
32603
32756
32874
32875
32943
32944
33030
33034
33042
33113
33119
33178
33350
33576
33647
34361
34747
34751
35418
35717
35730
35731
35734
36145
36294
36310
36311
36397
36398
36403
36404
36455
36605
36742
37038
37169
37361
37388
37401
37465
37466
37569
37595
37716
37720
37723
37768
37827
37871
38098
38276
38351
38844
39862
39999
40529
40530
40846
40855
41083
41085
41168
41482
41653
41744
41774
41867
41968
42474
42576
42593
42594
42890
42994
42996
43596
43597
43942
44554
47265
47531
47816
47956
47957
49393
50112
50464
51565
51716
51792
53128
53457
53527
54361
54413
54548
54688
54743
54748
54949
55185
55787
57097
57423
57527
58135
58249
58328
58329
58330
58387
59290
59709
60278
60792
60793
60866
60940
60942
60953
61588
61869
62005
62016
62074
62080
62142
62196
62197
62223
62237
62247
62262
62294
62298
62354
62403
62404
62484
62698
62770
62852
62860
62966
62981
62982
62991
63010
63053
64144
64188
64619
64641
64689
64710
64711
64730
64731
64760
64776
64947
64982
65022
65041
65080
65086
65113
65115
65120
65121
65127
65165
65166
65178
65179
65181
65238
65246
65311
65323
65344
65345
65348
65369
65400
65487
65533
65550
65593
65598
65603
65609
65760
65769
65792
65855
65891
65907
65950
66256
66308
66363
66365
66370
66371
66424
66651
67082
67092
67399
68557
68576
68595
68614
68651
68682
68837
68897
68949
69507
71123
71201
71243
71260
71276
71277
71280
71281
71302
71317
71327
71425
71428
71469
71476
71485
71628
71674
71678
71728
71741
71775
71788
71853
71938
71947
71990
71997
72041
72042
72046
72053
72067
72125
72126
72173
72218
72220
72230
72302
72319
72361
72371
72392
72393
72394
72395
72396
72397
72398
72399
72400
72432
72460
72466
72467
72469
72470
72477
72492
72493
72500
72518
72583
72604
72939
72952
72953
72955
72956
72957
72960
72961
72962
72963
73079
73110
73111
73122
73129
73130
73143
73144
73146
73148
73149
73171
73178
73191
73213
73296
73297
73298
73358
73362
73383
73395
73403
73410
73430
73466
73467
73506
73533
73543
73551
73552
73553
73567
73592
73593
73597
73598
73604
73606
73607
73608
73609
73611
73612
73615
73616
73618
73636
73642
73657
73658
73680
76599
76607
76608
76935
77493
77982
78568
78866
78901
79025
79064
79993
80127
80131
80134
80135
80136
80137
80138
80159
81217
81232
81264
81455
81685
81696
81983
82000
82308
82313
82398
82399
82400
82473
82481
82482
82565
82579
83064
83129
83136
83246
83279
83489
83686
83836
83845
83849
83851
83855
83858
83859
83860
83870
83877
83882
83884
83885
83892
83926
83933
83935
83936
83938
83942
83944
83949
83951
83952
83953
83954
83957
83960
83961
83963
83964
83965
83968
83970
83971
83972
83976
83977
83978
83979
83980
83982
83985
83987
83989
83991
83992
83993
83994
83995
84005
84006
84012
84017
84019
84020
84021
84022
84027
84028
84029
84030
84032
84033
84034
84035
84036
84043
84046
84050
84052
84055
84058
84059
84060
84064
84066
84068
84071
84074
84170
84265
84298
84392
84571
84592
84675
84695
84718
84723
84740
84950
84951
84982
84983
84995
84996
85048
85049
85090
85186
85187
85208
85674
85683
85687
85704
85705
86193
86474
86475
86483
86487
86489
86490
86491
86779
86933
87177
87235
87330
87431
87570
87641
87642
87691
87886
87916
87959
88000
88111
88112
88113
88114
88115
88116
88117
88122
88127
88131
88133
88139
88293
88316
88447
88527
88687
88702
88708
88711
88719
88735
89049
89266
89288
89409
89438
89609
89640
89804
89885
89886
90008
90173
90220
90230
90264
90428
90442
90781
91398
91428
91434
91440
91455
91458
91464
91476
91506
91509
91520
91532
91540
91545
91553
91557
91559
91576
91607
91639
91782
91866
91888
92092
92101
92102
92123
92133
92146
92153
92160
92183
92199
92217
92229
92257
92323
92333
92398
92556
92735
92753
92763
92769
92794
92797
92807
92817
92828
92856
92930
92941
92969
92972
92999
93001
93039
93045
93049
93165
93321
93457
93463
93577
93579
93925
93971
94032
94140
94168
94169
94214
94262
94270
94348
94409
94410
94448
94456
94482
94682
94683
94698
94715
94752
94767
94780
95143
95144
95259
96241
96278
96503
96523
96543
96647
96725
96777
96794
96795
97046
97076
97177
97185
97302
97336
97576
97627
97656
97675
98007
98028
98082
98111
98140
98292
98571
98854
99057
99058
99183
99211
99213
99299
99302
99332
99345
99459
99461
99462
99464
99489
99515
99591
99636
99649
99650
99693
99757
99762
99821
99898
99900
99901
99902
99912
99923
99927
99956
99964
99989
99990
99991
100012
100018
100058
100092
100152
100184
100196
100251
100268
100273
100274
100275
100391
100392
100443
100515
100521
100528
100533
100552
100652
100670
100671
100753
100766
100813
100858
100862
100963
101166
101247
101276
101343
101418
101524
101552
101554
101683
101712
101776
101781
101798
101799
101800
101992
102119
102169
102190
102191
102238
102288
102336
102346
102374
102399
102416
102424
102431
102436
102534
102926
102932
102933
103529
103530
103663
103822
104455
104618
104723
104724
104750
104879
104899
104938
105002
105011
105021
105108
107148
107411
107428
107429
107446
107452
107502
107508
107521
107526
107531
107620
107627
107677
107721
107793
107795
107800
107848
107861
107865
107869
107918
107962
107971
108011
108057
108062
108072
108108
108155
108160
108161
108174
108192
108223
108352
108861
108987
108988
109069
110835
110836
110934
111065
111066
111068
111087
111112
111123
111125
111126
111141
111152
111162
111276
111280
111284
111288
111289
111317
111413
111486
112084
112102
112106
112688
112967
113210
113211
113417
113495
113555
113556
113557
113558
113559
113560
113561
113566
113608
113614
113615
113935
113972
114428
114447
114484
114585
114627
114652
114700
114758
114759
114768
114801
114806
114833
114851
114880
114897
114898
114919
115003
115067
115145
115149
115158
115164
115166
115212
115255
115297
115321
115329
115362
115397
115398
117427
117440
117472
117535
117574
117606
117678
117705
117750
117751
118008
118026
118032
118126
118160
118162
118290
118328
119033
119059
119061
119065
119077
119095
119138
119196
119223
119228
119239
119245
119247
119258
119270
119301
119307
119314
119339
119355
119393
119421
119422
119449
119458
119515
119533
119547
119551
119592
119626
119803
119835
119836
119837
120607
120639
120673
120676
120679
120680
120681
120692
120702
120704
120708
120709
120710
120724
120725
120728
120742
120755
120756
120792
121307
121439
121451
121453
121459
121607
121667
121744
121837
121853
121867
121897
121923
121932
121941
121942
121966
121978
122063
122092
122097
122117
122131
122158
122174
122202
122250
122253
122281
122283
122289
122304
122305
122314
122336
122350
122525
122639
122642
122647
122663
122676
122684
122687
122688
122690
122695
122707
122719
122732
122736
122743
122762
122763
122779
122781
122792
122795
122798
122802
122803
122804
122806
122812
122994
123011
123611
123628
123638
123646
123658
123674
123677
123691
123694
123695
123711
123727
123732
123744
123774
123781
123796
123802
123806
123826
123830
123865
123900
123907
123909
123912
123914
123926
123927
123944
123952
123953
123962
123966
123986
124005
124021
124041
124111
124115
124116
124117
124137
124140
124141
124155
124164
124168
124243
124248
124258
124298
124317
124323
124325
124369
124378
124448
124492
124642
124665
124676
124677
124690
124694
124700
124703
124740
124741
124772
124781
124798
124827
124863
124866
124878
124879
124890
124893
124903
124910
124915
124919
124940
124989
125007
125010
125018
125019
125020
125028
125030
125034
125044
125053
125061
125064
125090
125122
125128
125142
125145
125150
125153
125158
125173
125174
125179
125180
125189
125210
125218
125224
125229
125231
125242
125250
125256
125270
125273
125276
125295
125299
125316
125322
125409
125414
125445
125487
125490
125492
125494
125507
125607
125611
125613
125615
125621
125623
125625
125641
125643
125650
125652
125658
125659
125710
125715
125766
125772
125779
125808
125818
125824
125826
125836
125837
125838
125839
125840
125841
125842
125853
125854
125892
125896
125905
125924
125925
125937
125951
125964
125969
125973
125974
125993
125996
126004
126012
126017
126039
126042
126045
126050
126056
126057
126093
126094
126113
126125
126133
126146
126178
126279
126287
126308
126311
126334
126345
126376
126382
126442
126462
126463
126511
126528
126541
126553
126561
126598
126599
126641
126643
126651
126656
126667
126668
126680
126691
126772
126774
126775
126776
126779
126780
126789
126834
126852
126853
126875
126897
126898
126902
126943
126951
126952
126958
126960
126987
127000
127011
127012
127026
127027
127028
127040
127095
127112
127118
127124
127132
127146
127147
127155
127156
127158
127180
127197
127201
127202
127203
127221
127248
127254
127259
127264
127266
127271
127272
127273
127274
127276
127286
127300
127309
127314
127320
127333
127334
127349
127355
127422
127423
127425
127428
127448
127452
127454
127463
127483
127486
127509
127525
127539
127561
127562
127563
127569
127570
127622
127654
127656
127658
127685
127686
127687
127689
127699
127700
127764
127767
127780
127784
127792
127793
127813
127818
127905
127908
127952
127955
127960
127963
127977
127981
127984
127985
127986
128002
128003
128004
128033
128037
128075
128077
128079
128096
128105
128107
128135
128140
128141
128151
128152
128163
128164
128193
128194
128195
128196
128201
128210
128225
128229
128235
128249
128250
128252
128258
128322
128327
128392
128393
128395
128401
128402
128421
128454
128505
128576
128611
128669
128708
128719
128725
128746
128771
128779
128804
128826
128839
128848
128889
128920
128924
128953
128957
128959
128975
128980
129014
129017
129026
129058
129085
129088
129183
129231
129235
129240
129242
129280
129324
129343
129346
129425
129434
129449
129465
129524
129556
129561
129568
129569
129571
129584
129587
129604
129618
129625
129630
129663
129679
129793
129799
129823
129885
129887
129903
129904
129907
129994
129995
130008
130009
130027
130103
130116
130179
130183
130200
130226
130348
130425
130430
130441
130442
130468
130470
130515
130526
130539
130561
130608
130628
130673
130692
130732
130740
130796
130868
130872
130873
130957
130973
131004
131008
131016
131036
131037
131046
131118
131122
131129
131132
131153
131197
131198
131234
131248
131281
131334
131348
131394
131404
131406
131420
131441
131458
131484
131512
131588
131684
131708
131785
131795
131802
131828
131861
131864
131868
131890
131910
131930
131941
131980
131981
132016
132019
132029
132030
132034
132077
132198
132273
132281
132286
132301
132330
132388
132423
132485
132538
132545
132567
132568
132572
132578
132588
132594
132613
132625
132635
132663
132666
132667
132694
132713
132725
132739
132791
132795
132801
132805
132829
132854
132871
132873
132900
132941
133128
133129
133170
133186
133208
133219
133233
133234
133252
133276
133278
133328
133365
133369
133389
133401
133459
133473
133474
133546
133562
133585
133590
133626
133627
133640
133709
133710
133754
133854
133868
133890
133920
133962
133976
134017
134035
134081
134105
134151
134189
134194
134215
134216
134218
134264
134279
134493
134512
134539
134712
134815
134822
134845
134872
134920
134922
135074
135083
135154
135157
135158
135159
135191
135220
135250
135308
135392
135454
135518
135696
135786
135810
137339
137340
137355
137383
137400
139200
140906
142387
143402
143655
143667
144607
144903
145116
145895
145978
146118
146123
146130
146150
146155
146206
146373
146374
146432
146451
146488
146622
146639
146759
146992
147059
147108
147177
147295
147394
147422
147618
147731
147732
147735
147737
147825
147881
147894
147899
147938
148037
148048
148049
148050
148055
148125
148194
148196
148197
148227
148228
148268
148347
148362
148363
148715
148838
148877
148913
148915
148966
149126
149155
149166
149167
149168
149169
149170
149271
149368
149476
149630
149755
149796
150100
150177
150178
150179
150200
150217
150503
150504
150629
150633
150711
150714
150733
150806
150831
150832
150840
150864
150889
150908
150967
151009
151010
151016
151020
151026
151033
151050
151063
151077
151078
151109
151110
151122
151141
151149
151155
151156
151159
151197
151200
151223
151251
151257
151261
151313
151335
151383
151391
151407
151437
151443
151446
151453
151464
151474
151505
151522
151536
151537
151540
151542
151547
151548
151549
151550
151581
151582
151583
151584
151585
151586
151587
151588
151611
151612
151613
151621
151741
151744
151747
151748
151750
151752
151789
151803
151805
151896
151897
151933
152024
152025
152035
152036
152069
152097
152098
152109
152182
152183
152205
152226
152241
152244
152254
152395
152413
152414
152424
152472
152477
152486
152487
152521
152638
152639
152641
152687
152688
152691
152692
152699
152700
152758
152771
152804
152809
152810
152864
152866
152867
152869
152870
152871
152872
152873
152874
152876
152877
152878
152879
152895
152896
152901
152903
152904
152919
152936
152947
152948
152949
152963
152983
152998
153010
153011
153012
153013
153204
153206
153208
153209
153218
153219
153220
153221
153239
153240
153243
153244
153245
153246
153254
153255
153258
153259
153261
153262
153263
153266
153267
153268
153269
153271
153272
153273
153274
153275
153276
153277
153278
153279
153280
153281
153282
153283
153284
153285
153286
153287
153288
153289
153290
153291
153292
153300
153301
153399
153486
153487
153502
153506
153507
153508
153509
153510
153511
153512
153513
153514
153515
153516
153517
153530
153557
153711
153712
153713
153714
153715
153716
153717
153718
153719
153720
153721
153722
153723
153731
153732
153733
153734
153751
153753
153754
153762
153763
153764
153766
153767
153768
153769
153770
153771
153772
153846
153940
153947
153950
153973
153975
154035
154051
154052
154053
154054
154055
154062
154105
154169
154399
154401
154936
154937
154938
154939
154943
154946
155029
155042
155053
155145
155146
155152
155193
155244
155283
155284
155285
155316
155326
155448
155507
155541
155566
155589
155656
155692
155696
155765
155770
155834
155836
155837
155838
155839
155882
155942
155950
155951
155952
156045
156069
156073
156083
156086
156088
156099
156112
156155
156158
156237
156269
156385
156417
156423
156427
156428
156501
156608
156629
156635
156713
156767
156773
156783
156784
156798
156800
156804
156818
156823
156831
156832
156935
156945
156947
156948
156949
156950
156954
156955
157000
157013
157045
157053
157054
157055
157056
157077
157078
157079
157086
157137
157138
157140
157148
157168
157176
157177
157178
157179
157205
157241
157242
157262
157268
157307
157309
157328
157354
157355
157377
157378
157381
157383
157384
157385
157391
157398
157399
157400
157401
157402
157403
157404
157405
157406
157407
157427
157435
157437
157438
157439
157440
157441
157444
157445
157446
157447
157448
157449
157450
157451
157480
157485
157493
157517
157519
157533
157557
157591
157592
157593
157598
157616
157626
157631
157634
157643
157708
157710
157711
157715
157745
157750
157769
157789
157790
157792
157826
157889
157900
157904
157933
157934
157935
157936
157937
157938
157939
157940
157941
157942
157943
157944
157947
158002
158003
158025
158034
158041
158042
158043
158044
158056
158094
158104
158105
158144
158172
158180
158204
158205
158206
158207
158222
158227
158228
158249
158253
158254
158275
158294
158307
158330
158334
158343
158344
158353
158378
158388
158471
158476
158483
158495
158498
158499
158515
158544
158545
158546
158547
158551
158576
158588
158595
158597
158598
158604
158637
158641
158680
158682
158692
158694
158718
158719
158726
158729
158800
158808
158809
158811
158818
158819
158827
158845
158851
158891
158917
158918
158919
158923
158926
158927
158940
158941
158942
158947
159011
159012
159014
159035
159085
159134
159168
159217
159233
159278
159291
159300
159309
159321
159327
159331
159333
159334
159336
159460
159482
159513
159514
159515
159553
159554
159561
159565
159581
159615
159616
159727
159793
159813
159819
159859
159860
159861
159886
159898
159949
160011
160021
160022
160039
160044
160078
160120
160143
160145
160180
160189
160238
160244
160283
160288
160289
160291
160295
160303
160308
160320
160328
160423
160428
160468
160469
160496
160514
160515
160540
160638
160647
160706
160718
160759
160870
160873
160874
160951
161036
161177
161184
161223
161225
161227
161229
161246
161272
161276
161293
161331
161335
161336
161355
161438
161460
161522
161531
161538
161555
161619
161649
161650
161658
161686
161706
161786
161800
161823
161828
161880
161940
161956
161989
162031
162083
162084
162104
162135
162138
162246
162254
162305
162355
162401
162419
162428
162429
162498
162515
162603
162629
162670
162679
162691
162719
162720
162721
162722
162729
162736
162741
162768
162781
162782
162805
162823
162825
162859
162862
162868
162876
162878
162888
162907
162970
163002
163039
163043
163046
163081
163090
163097
163099
163143
163337
163351
163360
163402
163463
163491
163512
163532
163551
163552
163556
163567
163575
163605
163606
163613
163614
163626
163659
163684
163726
163736
163737
163742
163743
163744
163771
163775
163780
163782
163790
163792
163793
163794
163813
163842
163843
163872
163883
163884
163900
163942
163943
163950
163951
163959
163974
164029
164030
164032
164055
164062
164112
164126
164140
164143
164146
164214
164222
164223
164224
164226
164228
164229
164230
164231
164237
164239
164246
164247
164251
164285
164293
164307
164308
164309
164322
164337
164342
164352
164359
164365
164366
164367
164386
164387
164413
164414
164418
164421
164444
164453
164465
164471
164475
164479
164484
164533
164605
164618
164630
164648
164653
164735
164799
164800
164878
164939
164953
164965
164999
165000
165007
165083
165114
165117
165125
165130
165139
165157
165171
165219
165220
165242
165289
165363
165381
165390
165420
165435
165436
165437
165490
165491
165512
165519
165532
165558
165559
165560
165577
165579
165580
165589
165620
165667
165678
165863
165888
165896
165898
165899
165907
166350
166545
166564
166726
166727
166775
166991
167127
167222
167298
167308
167489
167642
167643
167654
167658
167710
167727
167792
167876
167918
167924
167927
167928
168008
168012
168037
168096
168108
168133
168146
168147
168166
168207
168209
168510
168566
168718
168731
168735
168744
168745
168849
168859
168876
168938
168958
168971
169008
169075
169089
169096
169187
169257
169260
169266
169341
169402
169421
169422
169427
169509
169511
169530
169566
169586
169604
169621
169622
169679
169716
169718
169727
169728
169737
169738
169855
169882
169937
169938
170049
170119
170120
170125
170151
170160
170385
170421
170484
170662
170663
170676
170723
170784
170815
170816
170885
170901
170911
171008
171028
171077
171114
171181
171194
171196
171231
171232
171238
171251
171265
171279
171280
171284
171292
171334
171347
171348
171355
171356
171370
171371
171373
171432
171435
171446
171542
171596
171638
171677
171717
171754
171808
171883
172312
172313
172407
172422
172502
172525
173055
173056
173174
173254
173271
173300
173326
173385
173386
173410
173419
173454
173483
173519
173565
173583
173584
173589
173625
173663
173686
173731
173742
173768
173803
173919
174003
174014
174107
174153
174154
174157
174161
174167
174211
174233
174234
174239
174251
174252
174305
174332
174333
174334
174335
174336
174337
174338
174366
174367
174450
174515
174549
174598
174618
174619
174626
174629
174674
174707
174708
174725
174726
174727
174728
174729
174731
174732
174733
174734
174742
174743
174769
174808
174813
174825
174838
174839
174840
174930
174978
175076
175495
175497
175536
175619
175692
175700
175701
175779
175788
175808
175809
175810
175849
175850
175874
175889
175890
175891
175892
175893
175894
175951
175953
175974
175975
175978
175981
175989
175998
175999
176016
176042
176050
176061
176062
176063
176064
176065
176066
176067
176072
176073
176079
176080
176122
176123
176124
176125
176126
176127
176137
176140
176141
176142
176233
176440
176441
176449
176450
176457
176458
176497
176498
176534
176584
176596
176597
176644
176688
176793
176908
177100
177150
177191
177198
177199
177200
177201
177202
177204
177212
177226
177239
177240
177243
177244
177245
177246
177262
177308
177309
177331
177332
177333
177384
177385
177390
177396
177397
177398
177399
177407
177456
177820
177845
177926
177927
177951
177964
177968
177985
178071
178116
178118
178120
178121
178149
178247
178265
178420
178421
178435
178524
178540
178560
178574
178583
178723
178744
178805
178806
178915
178916
178990
179089
179108
179228
179289
179395
179396
179451
179470
179499
179500
179511
179637
179647
179655
179680
179684
179689
179715
179744
179812
179846
179962
179969
179976
179998
180002
180073
180074
180075
180082
180083
180334
180340
180341
180342
180343
180428
180436
180437
180453
180517
180538
180633
180635
180637
180639
180641
180645
180649
180680
180682
180684
180685
180716
180722
180730
180747
180887
180888
180923
180932
180940
180952
180953
180964
180965
180966
180967
180968
180969
180970
181023
181024
181025
181027
181033
181081
181082
181117
181163
181164
181176
181200
181215
181258
181259
181281
181291
181357
181382
181392
181405
181421
181422
181452
181453
181487
181522
181526
181573
181669
181699
181715
181749
181802
181804
181811
181842
181843
181852
181856
181858
181861
181938
181943
181970
181978
182021
182023
182050
182154
182168
182183
182187
182191
182260
182265
182279
182318
182338
182405
182423
182462
182463
182630
182708
182741
182784
182902
182903
182904
182907
182952
182958
182968
182970
183009
183021
183022
183030
183094
183101
183115
183137
183138
183139
183146
183177
183333
183334
183384
183534
183537
183605
183615
183838
183918
183927
184008
184009
184010
184117
184118
184130
184135
184145
184146
184167
184168
184173
184178
184230
184231
184263
184265
184454
184512
184514
184515
184668
184737
184958
184959
184971
184974
185005
185053
185066
185104
185111
185179
185227
185296
185316
185317
185338
185339
185344
185345
185346
185414
185504
185529
185595
185617
185622
185644
185664
185698
185706
185743
185756
185766
185774
185800
185818
185819
185862
185868
185872
185907
185911
185936
185938
185941
185995
185997
186024
186064
186091
186128
186196
186245
186248
186308
186328
186338
186510
186511
186584
186631
186644
186778
186782
186929
187000
187022
187035
187052
187053
187091
187135
187180
187186
187203
187205
187206
187254
187278
187280
187281
187297
187298
187309
187351
187456
187458
187484
187485
187486
187495
187693
187714
187736
187737
187808
187889
187891
187998
188029
188030
188074
188105
188117
188241
188264
188272
188276
188324
188325
188328
188350
188365
188370
188377
188380
188384
188404
188407
188408
188430
188431
188512
188513
188514
188553
188582
188587
188627
188631
188674
188704
188705
188743
188744
188847
188848
188922
188923
188924
188960
188964
188969
188977
188980
188993
188996
188997
189004
189005
189039
189071
189088
189096
189098
189111
189136
189137
189139
189148
189150
189170
189172
189173
189176
189182
189237
189282
189337
189341
189408
189451
189452
189455
189476
189482
189483
189484
189495
189501
189517
189519
189520
189549
189559
189560
189586
189596
189675
189697
189698
189702
189730
189731
189746
189749
189755
189785
189808
189831
189832
189845
189857
189873
189922
189954
190024
190069
190113
190114
190120
190124
190159
190168
190173
190336
190417
190452
190453
190459
190546
190547
190549
190596
190807
190813
190814
190815
190817
190820
190837
190838
190839
190852
190853
190854
190855
190857
190860
190861
190862
190872
190880
190881
190882
190888
190889
190890
190892
190894
190895
190896
190897
190915
190920
190921
190933
190934
190938
190939
190940
190949
190951
190952
190958
190959
190986
190987
190988
191004
191021
191032
191033
191048
191076
191093
191097
191098
191099
191114
191134
191139
191147
191148
191151
191160
191169
191170
191176
191195
191212
191228
191230
191236
191238
191296
191367
191371
191385
191406
191418
191449
191486
191523
191524
191536
191538
191539
191552
191553
191554
191556
191569
191579
191585
191599
191628
191638
191640
191646
191685
191710
191715
191727
191729
191732
191733
191742
191763
191772
191791
191801
191809
191824
191825
191826
191828
191834
191861
191866
191877
191899
191903
191927
191946
191948
191965
191983
191993
191997
191998
191999
192011
192012
192018
192034
192108
192117
192118
192133
192138
192139
192140
192196
192218
192235
192236
192240
192242
192243
192250
192266
192320
192323
192324
192362
192381
192382
192383
192399
192411
192417
192430
192431
192435
192437
192438
192446
192451
192465
192467
192471
192495
192503
192515
192523
192529
192532
192552
192557
192558
192568
192569
192572
192585
192586
192587
192588
192589
192594
192596
192605
192606
192612
192630
192651
192670
192673
192687
192694
192707
192708
192713
192751
192765
192781
192798
192826
192828
192844
192848
192889
192918
192919
192931
192945
192976
193002
193003
193034
193061
193083
193088
193089
193108
193124
193135
193143
193144
193198
193201
193226
193227
193254
193255
193261
193277
193307
193346
193356
193357
193362
193364
193383
193385
193394
193395
193402
193406
193410
193417
193420
193421
193425
193433
193438
193448
193471
193500
193517
193519
193520
193522
193531
193532
193537
193541
193556
193557
193572
193574
193599
193601
193605
193609
193637
193649
193651
193654
193655
193662
193665
193680
193692
193694
193707
193713
193717
193730
193732
193736
193748
193760
193770
193774
193782
193820
193824
193826
193850
193856
193860
193870
193871
193876
193883
193884
193892
193895
193902
193924
193938
193947
194003
194010
194019
194020
194024
194028
194039
194040
194041
194042
194049
194079
194081
194090
194098
194106
194111
194122
194123
194146
194147
194163
194173
194221
194224
194225
194226
194230
194232
194237
194267
194278
194282
194292
194293
194305
194325
194332
194340
194364
194389
194390
194393
194394
194395
194396
194397
194398
194399
194420
194421
194423
194432
194433
194436
194440
194444
194458
194477
194479
194485
194488
194508
194513
194535
194540
194554
194563
194566
194567
194572
194582
194587
194608
194614
194616
194621
194623
194642
194651
194658
194659
194660
194675
194677
194713
194717
194730
194731
194739
194750
194754
194780
194783
194791
194795
194796
194817
194838
194839
194844
194847
194852
194855
194857
194870
194871
194885
194886
194887
194890
194923
194948
194949
194950
194980
194981
195002
195011
195013
195050
195052
195062
195063
195084
195085
195087
195088
195103
195123
195135
195143
195155
195169
195172
195184
195189
195194
195204
195206
195227
195233
195235
195245
195255
195256
195258
195262
195263
195264
195265
195270
195287
195288
195305
195327
195332
195340
195342
195343
195346
195350
195362
195363
195383
195386
195394
195401
195419
195425
195434
195468
195477
195479
195502
195506
195508
195519
195538
195549
195556
195560
195565
195569
195570
195572
195575
195581
195583
195584
195591
195592
195594
195612
195616
195626
195629
195644
195647
195655
195659
195661
195663
195668
195670
195671
195678
195688
195689
195690
195693
195705
195713
195722
195726
195740
195741
195743
195747
195755
195758
195774
195775
195776
195780
195781
195782
195789
195790
195801
195802
195805
195810
195827
195828
195829
195840
195846
195847
195848
195850
195861
195863
195886
195887
195888
195891
195898
195904
195918
195923
195924
195932
195934
195949
195952
195975
196007
196008
196016
196017
196024
196057
196061
196070
196076
196077
196079
196107
196108
196110
196115
196120
196121
196122
196128
196129
196133
196134
196156
196160
196166
196167
196172
196179
196180
196182
196183
196184
196185
196186
196187
196188
196189
196192
196201
196202
196203
196206
196214
196215
196223
196224
196235
196237
196238
196239
196240
196245
196252
196254
196260
196261
196274
196276
196277
196278
196287
196289
196293
196294
196299
196311
196315
196316
196322
196357
196359
196361
196369
196373
196374
196376
196384
196404
196406
196407
196440
196444
196454
196468
196475
196495
196508
196512
196513
196517
196533
196537
196538
196539
196540
196547
196548
196552
196553
196554
196559
196560
196561
196563
196564
196569
196571
196575
196576
196584
196585
196590
196596
196597
196607
196608
196620
196623
196624
196628
196631
196656
196657
196658
196672
196676
196685
196686
196690
196691
196692
196694
196695
196696
196714
196718
196719
196729
196731
196747
196754
196756
196765
196768
196775
196782
196793
196811
196817
196835
196836
196842
196846
196860
196862
196872
196880
196889
196904
196912
196914
196916
196917
196923
196926
196927
196930
196949
196950
196952
196962
196979
196990
197034
197081
197082
197086
197091
197102
197127
197162
197167
197175
197178
197182
197189
197190
197195
197202
197210
197215
197218
197219
197220
197221
197222
197226
197259
197261
197342
197385
197386
197391
197396
197401
197402
197406
197409
197415
197416
197417
197419
197421
197422
197425
197426
197431
197445
197447
197450
197452
197456
197461
197462
197472
197477
197480
197481
197490
197492
197497
197508
197509
197512
197513
197521
197522
197525
197535
197545
197561
197563
197570
197580
197581
197598
197617
197628
197632
197640
197641
197642
197658
197670
197673
197691
197692
197693
197711
197719
197721
197779
197844
197845
197854
197858
197877
197897
197898
197977
197988
197989
197990
197994
198016
198102
198134
198141
198223
198272
198273
198278
198286
198291
198328
198335
198336
198338
198369
198409
198413
198452
198471
198479
198480
198510
198514
198515
198699
198700
198701
198731
198736
198758
198906
198907
199159
199293
199529
199567
199569
199570
199571
199590
199623
199806
200009
200142
200145
200236
201003
201469
201528
201559
201811
201840
201841
201886
201950
201978
201994
202146
202218
202223
202225
202243
202259
202260
202540
202550
202551
202552
202553
202554
202556
202557
202592
202594
202758
202760
203386
203444
203616
203846
203857
203927
204631
205115
205200
205247
205390
205392
205624
205625
205626
205627
205628
205840
206175
206186
206347
206349
206350
206351
206425
206439
206705
206935
206936
206963
207167
207169
207215
207225
207339
207348
207349
207888
207889
207908
207909
208007
208024
208126
208385
208849
208900
209119
209700
209713
209714
209734
209792
209798
209850
209851
209916
210007
211843
212883
212925
213026
213192
213463
213871
214157
214158
214159
214862
215089
215218
215327
215423
215483
215484
215485
215486
215487
215608
215609
215615
215616
215617
215618
215651
215692
216232
216261
216283
216385
216479
216713
217662
217684
217685
217686
218640
219086
219545
219549
219550
219555
219556
219658
219659
219660
219662
219702
219706
219707
219708
219711
219721
219880
219883
219884
219885
219886
219887
219889
219894
219895
219898
219900
219901
219904
219933
219934
219935
219973
219974
219975
219982
219985
219993
219994
220001
220003
220086
220087
220191
220193
220198
220201
220203
220220
220830
220861
221037
221187
221274
222074
222154
222155
222156
222159
222619
222620
222626
223784
224853
225008
225087
225088
225486
225612
225913
226008
226371
226480
226490
227045
227272
227274
227614
227757
227762
227992
228029
228030
228033
228036
228046
228050
228100
228105
229252
229335
229343
229578
229741
230076
230223
230233
230326
230387
230388
230389
230396
230398
230399
231126
231644
232494
232990
233303
233330
233866
234040
234217
234408
234432
234433
234469
234525
234724
234985
235473
236119
236120
236122
236270
236437
236537
236627
237254
237856
238010
238666
238667
238677
239090
239091
239092
239318
239392
239943
239944
239945
239946
239947
239948
240186
240247
240293
240296
240518
240585
240822
241149
241150
241883
242273
242402
242517
242518
242519
242521
242522
242523
242524
242527
242528
242529
242530
242531
242532
242994
243054
243319
243320
243322
243323
243334
243344
243498
243610
243619
244840
244842
244843
245622
246997
246999
247002
247012
247323
247533
247535
247536
247707
247708
247709
247710
247893
247917
248001
248023
248138
248353
248537
248538
248659
248661
248664
248822
248823
249187
249358
249382
249632
249633
250254
250259
250260
250395
250398
250411
250667
250670
250853
250903
251134
251174
251175
251178
251179
251456
251458
251459
251487
251499
251507
251508
251717
251779
251780
251783
251785
252383
252408
252637
252638
253011
253013
253014
253015
253362
253393
253426
253427
253547
253639
253641
253642
253643
253644
253645
253646
253648
253650
253651
253652
253938
253941
253943
254124
254138
254151
254309
254420
254423
254513
254616
254687
254689
254715
254721
254731
254774
254972
255320
255321
255379
255383
255419
255435
255457
255532
255534
255535
255536
255821
255926
255927
255931
255932
255934
255983
256021
256022
256023
256026
256172
256209
256320
256396
256428
257006
257009
257259
257260
257340
257703
258294
258354
258531
258533
258534
258535
258536
258587
258641
258642
258643
258644
258656
258657
258658
258659
258661
258832
258845
259216
259233
259345
259374
259375
259380
259575
259663
259715
259717
259719
259720
259748
259816
259853
260113
260319
260344
260345
260410
260411
260412
260449
260469
260471
260473
260542
260632
260673
260674
260675
260676
260679
260680
260681
260682
260746
260747
260748
260750
260900
260901
260902
260904
260908
261150
261195
261196
261197
261198
261199
261242
261506
261561
261562
261564
261597
261598
261599
261600
261736
261738
261739
261790
261918
261919
261943
261947
261949
261955
261959
262486
262500
262583
262689
262690
262691
262692
262693
262694
262972
262974
262976
262978
263019
263417
263612
263841
263842
263929
263957
264207
264210
264365
264367
264712
264740
264746
264747
264749
264750
264886
264889
264890
265079
265236
265281
265282
265287
265290
265573
265575
265914
265916
265920
265922
265952
266018
266052
266058
266059
266132
266229
266234
266285
266286
266321
266484
266487
266488
266501
266548
266551
266578
266581
266653
266654
266655
266656
266657
266658
266659
266660
266661
266662
266663
266666
266667
266668
266669
266670
266671
266672
266673
266674
266675
266676
266677
266678
266679
266680
266894
266930
266931
266932
266965
267312
267313
267315
267321
267323
267324
267326
267355
267359
267360
267361
267362
267363
267505
267506
267511
267643
267647
267758
267759
267765
267767
267768
268044
268050
268063
268064
268065
268066
268067
268068
268069
268070
268071
268415
268428
268563
268764
268766
268836
268852
268853
268854
268862
268998
269003
269004
269375
269378
269379
269423
269627
269843
269846
269847
269877
269878
269879
269880
269899
269900
269901
269902
269956
270021
270022
270052
270218
270222
270254
270257
270267
270434
270442
270443
270522
270525
270526
270603
270604
270605
270732
270734
270735
270736
270737
270739
270757
270788
270789
270798
270863
270877
270881
270933
271070
271272
271379
271421
271431
271432
271601
271602
271916
271934
271935
272032
272084
272085
272090
272417
272418
272445
272448
272707
272709
272892
272905
273110
273238
273293
273294
273715
273721
273726
273727
273776
274082
274893
275049
275052
275053
275066
275452
275767
275772
275777
275780
276156
276160
276293
276294
276316
276317
276319
276320
276321
276406
277078
277123
277124
277129
277138
277652
277654
277732
277746
277762
278096
278171
278190
278192
278409
278570
278572
278591
278752
279077
279081
279312
279336
279714
280335
280437
280444
280561
280574
280575
280583
280895
280902
280904
280987
281268
282013
282128
282298
282299
282479
282746
282754
282755
282786
282787
282789
282794
283183
283288
283440
283452
283453
283454
283455
283465
283562
283564
283951
284555
284575
284576
284577
284703
284741
285661
285663
285677
285678
285679
285767
286094
286095
286097
286287
286288
286423
286424
286572
286579
286680
286813
287111
287112
287406
287575
287578
287579
287691
288045
288127
288128
288129
288130
289161
289188
289189
289190
289191
289192
289839
289840
289841
289842
289971
289972
290005
290109
290122
290123
290124
290125
290158
290267
290270
290271
290482
290691
290834
291144
291148
291149
291150
291151
291284
291285
291392
291394
291576
291593
291601
291635
291686
291692
291693
291694
291695
291697
291723
292105
292116
292133
292482
292484
292594
292615
293337
293732
293733
293734
293773
293774
293775
293776
293777
294472
294473
294474
294622
294742
294743
294744
294880
294881
295833
295838
295840
295845
295936
296119
296230
296231
296232
296233
296237
296238
296239
296240
296402
296403
296463
296478
296588
296589
296870
297137
297593
297594
297924
298032
298033
298106
298214
298216
298220
298225
298227
298232
298237
298238
298240
298241
298243
298244
298245
298252
298255
298258
298259
298261
298266
298267
298268
298269
298271
298273
298279
298280
298282
298283
298284
298287
298289
298291
298294
298297
298298
298304
298306
298308
298316
298691
298692
298883
299532
299654
299829
299871
299941
299942
299943
299944
299945
299954
299958
300054
300088
300158
300414
300534
300539
300550
300551
300552
300566
300718
300719
300857
301046
301265
301352
301375
301379
301380
301383
301431
301450
301581
301585
301606
301611
301612
301613
301614
301615
301616
301617
301618
301619
301620
301621
301622
301623
301626
301629
301630
301631
301633
301634
301635
301774
301949
302236
302237
302239
302241
302247
302253
302371
302372
302579
302580
302581
302602
302603
302604
302608
302609
303613
303614
303615
303616
303617
303618
303619
303987
303994
303995
303996
303997
304497
304498
304586
304588
304589
304621
304641
304642
304643
304644
307103
307123
307184
307185
308141
308142
308169
308234
308759
309208
309286
309447
309742
309766
310034
310036
310040
310621
311834
311884
311912
311985
312125
312142
312143
312146
312147
312152
312159
312807
312810
312811
312812
312829
312833
312899
312900
313120
313121
313227
313234
313236
313238
313240
313241
313244
313245
313247
313248
313249
313250
313285
313286
313287
313288
313289
313290
313291
313293
313296
313297
313298
313299
313313
313324
313492
313707
313745
314397
314400
314402
314403
314404
314405
314406
314409
314411
314412
314413
314414
314416
314417
314418
314419
314420
314421
314422
314425
314438
314440
314442
314444
314446
314448
314449
314450
314451
314454
314457
314458
314460
314463
314521
314523
314580
314633
314726
314727
314990
315042
315043
315083
315085
315086
315087
315103
315104
315105
315238
315250
315277
315332
315411
315755
315760
315762
315847
315919
315920
315921
315970
316371
316372
316373
316374
316443
316449
316844
316857
316858
316944
316945
316946
316947
316948
316949
316950
316992
316993
317011
317096
317097
317343
317359
317388
317389
317390
317392
317393
317477
317478
317479
317492
317496
317629
317775
317776
317811
317827
317829
317844
318104
318229
318238
318291
318675
318696
318710
318712
318713
318730
318776
318777
318778
318812
319135
319226
319361
319550
319551
319552
319603
319613
319658
319659
319660
319748
319851
319861
319953
320174
320190
320248
320287
320359
320361
320482
320489
320490
320491
320492
320493
320494
320495
320591
320663
320694
320753
321132
321245
321355
321364
321414
321416
321419
321468
321511
321572
321573
321604
321651
321652
321653
321654
321655
321656
321657
321658
321659
321660
321661
321662
321663
321664
321680
321758
321842
321887
321896
321898
321899
321911
321971
321972
322107
322163
322203
322259
322260
322284
322361
322362
322363
322407
322408
322445
322467
322489
322889
322893
323069
323097
323273
323329
323375
323383
323396
323400
323405
323419
323498
323511
323512
323513
323514
323563
323589
323590
323591
323592
323608
323609
323610
323611
323638
323672
323794
323809
323810
323811
323883
323887
323889
323892
323959
323966
323971
324010
324259
324349
324452
324457
324540
324686
324688
324745
324796
324814
324874
324936
324937
324938
324939
324942
324964
324965
325013
325138
325172
325315
325316
325320
325673
325674
325684
325714
325715
325717
325718
325752
325753
325754
325755
325756
325757
325805
325806
325830
325831
325953
325954
326199
326264
326265
326354
326355
326356
326357
326360
326714
326741
326742
326771
326772
326773
326774
326775
326776
326777
326778
326779
326780
326781
326782
326783
326804
326805
326808
326907
327063
327185
327186
327187
327192
327249
327274
327342
327353
327354
327355
327356
327425
327459
327480
327761
327786
327975
328102
328201
328252
328441
328443
328444
328445
328446
328447
328448
328465
328650
328775
328776
328777
328836
328845
328979
329039
329040
329334
329450
329583
329792
329793
329794
330020
330021
330022
330023
330024
330025
330026
330033
330034
330079
330080
330082
330408
330559
330560
330561
330708
331132
331185
331186
331224
331358
331359
331642
331776
331900
331901
331902
331903
332244
332512
332569
332770
332956
332957
332961
333075
333097
333282
333370
333499
333634
333663
333688
333787
334246
334297
334298
334331
334350
334457
334488
334701
334831
334934
335381
335382
335385
335793
335828
335928
336014
336206
336222
336379
336424
336436
336447
336452
336453
336566
336649
336720
336805
336827
337132
337133
337142
337268
337579
337580
337693
337694
337695
337696
337854
337960
338068
338312
338339
338422
338423
338424
338426
338427
338674
338675
338716
338720
338828
338863
338899
339057
339058
339062
339257
339325
339943
340011
340012
340097
340124
340210
340232
340239
340369
340370
340484
340547
340728
340932
340988
340989
340990
340991
341002
341150
341381
341617
341618
341623
341822
341840
341846
341847
341889
341948
341996
342000
342045
342297
342467
342614
342786
342787
343256
343425
343591
343780
343783
343784
343785
343787
343789
343792
343794
344190
344683
344684
344731
344733
344742
344744
344745
344746
344748
344750
344751
344752
344753
344754
344755
344756
344757
344758
344761
344762
344763
344764
344765
344766
344767
344768
344876
344877
344878
344881
344994
344996
345137
345217
345218
345460
345517
345621
345713
345715
345716
345717
345719
345721
345724
345725
345727
345734
345735
345751
345943
345993
345997
345998
346062
346165
346340
346530
347317
347323
348011
348014
348017
348065
348066
348070
348088
348091
348155
348157
348160
348162
348163
348255
348483
348485
348486
348487
348690
348862
349482
349483
349484
349492
349493
349494
349496
349589
349897
349960
349961
349962
350144
350355
350373
350791
350834
351258
351332
351357
351383
351431
351436
351437
351438
351439
351440
351465
351467
351649
351993
352071
352090
352117
352196
352265
352266
352430
352431
352432
352511
352546
352788
352818
352926
352940
352978
352979
353048
353204
353220
353277
353278
353279
353479
353480
353777
353778
353779
353841
353946
353970
353974
353975
354009
354149
354183
354191
354192
354329
354330
354333
354334
354402
354405
354406
354415
354445
354446
354447
354533
354577
354578
354672
354718
354722
354723
354724
354725
354726
354727
354755
354980
355032
355056
355305
355306
355309
355310
355312
355313
355316
355317
355360
355361
355363
355365
355457
355459
355482
355497
355498
355501
355502
355590
355593
355594
355619
355621
355622
355623
355964
356020
356205
356368
356370
356371
356372
356373
356374
356375
356376
356378
356472
356578
356579
356581
356592
356686
356687
356730
356934
356935
356936
356937
357026
357029
357087
357103
357104
357105
357199
357248
357331
357408
357409
357410
357411
357412
357468
357469
357470
357473
357474
357475
357507
357685
357687
358045
358046
358047
358048
358049
358050
358200
358478
358642
358759
358828
358835
358897
359455
359456
359468
359614
359615
359616
359617
359618
359619
359621
359622
359624
359625
359626
359627
359630
359631
359632
359633
359634
359636
359639
359640
359641
359642
359643
359644
359848
360224
360225
360271
360310
360403
360423
360424
360583
360584
360587
360588
360590
360591
360594
360595
360596
360597
360632
360773
360774
360838
360904
360906
360938
360939
360951
360967
361507
361525
361526
361529
361530
361535
361623
361712
362262
362263
362350
362355
362376
362415
362417
362478
362481
362491
362492
362528
362530
362638
362639
362764
362766
362767
363079
363214
363215
363287
363297
363418
363482
363483
363484
363485
363486
363487
363488
363489
363490
363491
363492
363493
363494
363495
363496
363497
363498
363499
363658
363659
363662
363663
363664
363665
363666
363667
363668
363717
363718
363719
363720
363721
363722
363723
363724
363725
363726
363727
363848
363849
363852
363885
363920
364246
364255
364256
364475
364476
364477
364478
364567
364737
364739
364741
365434
365435
365436
365437
365438
365439
365440
365441
365442
365443
365444
365445
365562
365563
365564
365565
365568
365570
365571
365572
366333
366437
366951
367231
367296
367307
367655
367862
367863
368306
368307
368308
368342
368374
368375
368376
368377
368378
368379
368380
368381
368382
368384
368532
368624
368625
368626
368627
368628
368629
368630
368631
368632
368633
368634
368635
368636
368821
368860
368869
368870
368871
368872
368873
368874
368875
368876
368877
368878
368879
368880
368976
369001
369002
369089
369090
369357
369358
369359
369360
369361
369362
369363
369364
369365
369366
369367
369368
369369
369370
369371
369372
369373
369374
369375
369376
369514
369929
369930
369931
369932
369933
369934
369935
369963
370037
370038
370165
370166
370167
370168
370169
370170
370172
370222
370226
370236
370524
370526
370527
370558
370559
370560
370619
370620
370651
370653
371465
371466
371467
371468
371469
371470
371502
371599
371600
371601
371810
371921
371922
371929
371930
371938
372774
372840
372860
372976
373117
373129
373130
373131
373201
373202
373203
373204
373205
373206
373207
373209
373212
373243
373656
373657
373674
373675
373897
373916
373951
373957
373958
373959
373962
373994
373995
374049
374110
374112
374113
374294
374298
374322
374323
374324
374325
374608
374874
375089
375173
375339
375340
375341
375432
375433
375598
375918
375919
375920
375921
375922
375923
375924
375925
375965
375980
375981
375982
375983
376171
376184
376185
376186
376228
376236
376248
376249
376250
376691
377195
377200
377340
377347
377433
377434
377749
377750
378145
378146
378230
378231
378305
378541
378542
378833
378834
378835
378847
378919
379058
379059
379194
379195
379196
379285
379286
379334
379335
379336
379516
379535
379813
380083
380112
380113
380114
380115
380509
380510
380511
380648
380649
380650
380651
380652
380653
380654
380655
380656
380657
380993
380994
381194
381195
381196
381197
381198
381199
381200
381201
381202
381203
381204
381205
381206
381207
381208
381209
381210
381211
381212
381213
381214
381215
381216
381217
381218
381219
381220
381221
381222
381223
381224
381225
381245
381246
381247
381248
381278
381279
381280
381281
381282
381283
381284
381285
381286
381287
381288
381289
381290
381291
381292
381293
381294
381295
381296
381297
381298
381299
381300
381301
381302
381303
381304
381567
381568
381751
381752
381753
381755
381857
381871
381919
381920
381921
381922
381923
381931
381933
381935
381939
381941
381943
381945
381947
381949
381951
382062
382063
382271
382513
382829
382830
382976
382977
382978
382979
382983
383002
383008
383155
383180
383215
383216
383389
383390
383421
383439
383440
383441
383442
383443
383444
383445
383446
383447
383448
383449
383450
383451
383527
383726
383776
383946
383968
383970
383972
384122
384123
384177
384348
384407
384408
384409
384410
384411
384412
384413
384414
384488
384489
384515
384518
384608
384609
384611
384612
384613
384614
384615
385327
385411
385412
385413
385414
385415
385416
385417
385418
385419
385420
385421
385422
385423
385424
385425
385426
385427
385428
385429
385430
385431
385432
385433
385434
385435
385436
385437
385438
385452
385519
385520
385521
385522
385523
385524
385525
385526
385527
385528
385530
385531
385532
385533
385534
385535
385536
385537
385539
385541
385543
385544
385545
385546
385552
385568
385569
385572
386034
386035
386036
386039
386059
386261
386290
386291
386293
386294
386295
386296
386311
386312
386313
386315
386316
386317
386318
386655
386680
386681
386682
386683
386684
386685
386686
386687
386688
386714
386715
386716
386855
386924
386925
386941
386942
386943
386944
386945
386946
386947
386948
386949
386950
386951
386952
386953
386954
386955
386956
387050
387051
387213
387248
387249
387250
387251
388057
388059
388098
388209
388212
388350
388569
388570
388674
388994
388995
388996
388997
388998
388999
389071
389209
389397
389398
389399
389442
389443
389444
389446
389447
389448
389449
389450
389509
389511
389526
389529
389530
389532
389534
389535
389536
389537
389538
389648
389649
389650
389652
389654
389661
389662
389663
389664
389665
389666
389667
389668
389756
389868
389869
389870
390078
390134
390135
390193
390194
390206
390207
390220
390225
390226
390490
390491
390492
390493
390567
390624
390625
390755
390756
390777
391174
391318
391604
391605
392010
392011
392012
392013
392014
392015
392016
392017
392018
392019
392020
392021
392220
392221
392223
392224
392232
392234
392430
392445
392446
392447
392448
392493
392556
392610
392611
392612
392613
392623
392731
393059
393149
393262
393263
393271
393273
393455
393456
393457
393548
393684
393685
393686
393687
393689
393696
393716
393717
393718
393787
394134
394135
394136
394267
394275
394760
394761
394762
394763
394831
394832
394833
394834
394835
394836
394837
394838
394934
394935
395020
395021
395022
395023
395024
395025
395026
395069
395073
395074
395076
395079
395081
395089
395153
395154
395155
395156
395157
395189
395190
395191
395193
395194
395195
396023
396024
396025
396083
396084
396085
396086
396087
396154
396158
396159
396417
396468
396523
396562
396563
396564
396565
396566
396567
396568
396686
396687
396693
396726
396897
396898
397132
397133
397134
397135
397157
397182
397341
397342
397410
397411
397602
397692
397703
397861
397889
397918
397919
398038
398039
398070
398071
398184
398522
398531
398532
398555
398556
398784
398785
398787
398800
398801
398981
398982
398983
399179
399180
399181
399182
399206
399207
399208
399209
399210
399246
399373
399374
399375
399376
399408
399494
399495
399496
399501
399502
399712
399999
400000
400450
400451
400477
400478
400479
400630
400631
400633
400902
401063
401070
401117
401118
401139
401140
401141
401295
401296
401297
401298
401299
401300
401301
401302
401303
401562
401563
401564
401643
401669
401670
402142
402495
402593
402763
402766
402767
402768
402771
402847
403126
403935
403936
404133
404162
404163
404164
404165
404166
404167
404590
404620
404631
404708
404709
404710
404711
404838
404841
404842
404843
404844
405053
405203
405204
405222
405323
405324
405325
405327
405412
405413
405414
405415
405416
405417
405418
405419
405714
405715
405720
406166
406794
406795
406796
407449
407495
407582
407583
408523
408702
409071
409335
409608
409693
409733
409778
410713
411174
411799
411808
412232
412875
413054
413251
413298
413348
413349
413580
413696
413697
413702
413703
413820
413897
414199
414413
414416
414417
414452
414503
415184
415209
415381
415436
415473
415474
415475
415564
415565
415620
415622
415664
415672
415673
415727
415728
415729
415730
415826
415827
416011
416085
416163
416234
416342
416532
416533
416534
416535
416633
416634
416635
416722
416758
416773
416799
416841
416888
416889
417187
417219
417397
417411
417447
417451
417452
417500
417553
417609
418005
418006
418026
418027
418587
418589
418590
418709
418710
418711
418712
418730
418931
419231
419304
419305
419441
419442
419515
419561
419813
419831
420123
420299
420552
420622
420761
420941
420942
421092
421163
421576
421589
421594
421848
421942
421961
421980
422197
422198
422282
422284
422285
422288
422370
422389
422523
422719
422887
422920
422921
422927
422928
422929
422930
423075
423076
423222
423223
423302
423596
423925
424320
424364
424376
424378
424450
424493
424787
425147
425409
425621
425975
425988
425990
425998
425999
426000
426001
426002
426056
426059
426063
426064
426271
426272
426475
426476
426477
426616
426618
426620
426621
426622
426724
427320
427369
427539
427542
427702
427784
427785
427838
427839
427980
427982
427995
428040
428171
428254
428288
428320
428354
428414
428422
428501
428508
428509
428542
428744
428786
428881
428898
429010
429011
429012
429046
429047
429050
429051
429052
429053
429059
429074
429189
429191
429301
429310
429311
429489
429490
429491
429513
429542
429543
429550
429559
429575
429643
429646
429648
429649
429650
429672
429694
429698
429726
429746
429760
429761
429778
429779
429780
429835
429836
429837
429879
429880
429907
429908
430021
430033
430051
430052
430053
430118
430119
430120
430121
430122
430149
430172
430173
430225
430226
430247
430342
430356
430358
430368
430369
430370
430371
430372
430373
430375
430377
430385
430386
430387
430389
430390
430409
430410
430425
430427
430459
430460
430461
430462
430463
430484
430495
430496
430497
430498
430499
430513
430533
430534
430559
430560
430566
430602
430606
430631
430726
430727
430728
430843
430844
430877
430891
430905
430906
430907
430908
430909
430910
430911
430912
430913
430914
430915
430916
430917
430918
430942
430950
430951
430977
430979
430981
430982
431009
431019
431139
431140
431193
431252
431280
431281
431301
431302
431303
431304
431398
431399
431400
431426
431427
431431
431432
431452
431533
431534
431560
431578
431592
431593
431594
431811
431812
431813
431814
431836
431857
431875
431876
431952
431954
431955
431956
431969
431970
431971
431972
431983
431984
431995
432056
432057
432058
432116
432209
432220
432331
432354
432429
432436
432447
432448
432449
432450
432492
432524
432583
432599
432600
432619
432620
432695
432728
432797
432863
432985
432986
433066
433074
433304
433406
433442
433443
433522
433524
433525
433526
433527
433528
433529
433532
433560
433580
433632
433734
433874
433875
434003
434084
434087
434089
434094
434095
434119
434120
434121
434136
434209
434211
434248
434316
434401
434438
434463
434464
434465
434466
434467
434468
434606
434611
434636
434656
434683
434699
434745
434748
434828
434871
434872
434883
434884
434987
434997
435042
435211
435280
435281
435293
435333
435334
435368
435377
435378
435434
435458
435459
435525
435594
435625
435645
435657
435684
435772
435773
435807
435825
435834
435917
435918
435956
435957
435990
436129
436413
436472
436473
436474
436475
436476
436477
436478
436493
436755
436771
436979
437016
437018
437035
437036
437038
437041
437080
437102
437143
437180
437416
437600
437604
437783
437941
437944
437945
437946
437947
438014
438015
438040
438057
438058
438059
438060
438061
438062
438097
438266
438267
438426
438485
438487
438488
438492
438501
438502
438503
438504
438505
438506
438507
438508
438659
438705
438706
438707
438788
438789
438820
438969
439015
439099
439100
439153
439154
439156
439157
439158
439160
439161
439163
439164
439165
439167
439172
439173
439174
439176
439177
439178
439179
439182
439184
439185
439186
439189
439190
439192
439193
439195
439197
439198
439200
439206
439207
439212
439213
439214
439215
439217
439218
439219
439229
439236
439239
439240
439242
439244
439247
439248
439249
439252
439253
439254
439262
439264
439265
439266
439267
439268
439271
439272
439277
439279
439281
439284
439287
439288
439290
439291
439292
439293
439295
439297
439300
439301
439304
439305
439306
439311
439312
439313
439318
439320
439324
439325
439326
439330
439335
439336
439337
439340
439341
439343
439349
439353
439357
439366
439367
439369
439371
439380
439385
439386
439388
439394
439395
439396
439397
439399
439402
439404
439412
439413
439419
439420
439426
439427
439429
439432
439433
439438
439439
439443
439445
439451
439454
439457
439466
439481
439491
439499
439501
439503
439504
439507
439508
439509
439512
439514
439519
439531
439536
439537
439538
439544
439548
439552
439553
439554
439555
439557
439558
439559
439560
439561
439565
439572
439573
439576
439581
439582
439583
439584
439586
439593
439596
439598
439602
439606
439607
439608
439612
439626
439627
439630
439633
439636
439637
439639
439640
439644
439645
439650
439651
439660
439668
439674
439675
439678
439680
439683
439687
439688
439694
439704
439705
439708
439709
439710
439719
439721
439724
439729
439730
439731
439737
439741
439746
439754
439759
439762
439764
439780
439789
439792
439804
439805
439806
439808
439813
439814
439821
439828
439835
439837
439847
439852
439855
439862
439867
439869
439871
439874
439875
439878
439879
439880
439883
439892
439894
439904
439909
439913
439915
439916
439919
439921
439926
439936
439941
439947
439953
439957
439958
439961
439967
439975
439984
439985
439987
439989
439991
439995
439999
440001
440002
440006
440010
440016
440021
440022
440023
440026
440029
440031
440032
440036
440037
440038
440045
440048
440049
440052
440058
440059
440070
440076
440080
440083
440088
440090
440093
440095
440097
440098
440100
440101
440102
440116
440117
440118
440123
440128
440140
440142
440145
440146
440147
440160
440165
440173
440176
440178
440181
440185
440186
440188
440195
440196
440197
440198
440199
440201
440203
440205
440210
440212
440213
440215
440219
440221
440222
440230
440232
440235
440240
440242
440243
440247
440251
440252
440253
440254
440255
440263
440271
440272
440273
440276
440277
440278
440280
440287
440288
440292
440295
440300
440301
440302
440305
440307
440308
440322
440326
440328
440330
440337
440339
440347
440348
440363
440364
440367
440376
440389
440397
440405
440406
440407
440412
440413
440418
440420
440421
440423
440435
440445
440446
440447
440448
440449
440454
440457
440461
440462
440463
440464
440467
440469
440470
440475
440482
440484
440488
440489
440499
440501
440506
440511
440515
440516
440517
440518
440520
440521
440527
440529
440535
440536
440540
440541
440543
440544
440545
440552
440563
440564
440581
440590
440594
440600
440601
440602
440603
440604
440605
440606
440607
440608
440609
440610
440611
440612
440613
440614
440615
440616
440617
440619
440636
440641
440650
440654
440655
440656
440658
440659
440660
440674
440675
440676
440677
440684
440685
440690
440713
440720
440724
440753
440754
440755
440758
440761
440762
440773
440802
440809
440814
440822
440839
440852
440853
440863
440865
440867
440870
440880
440881
440882
440883
440884
440885
440886
440895
440906
440921
440936
440937
440938
440940
440946
440947
440948
440949
440950
440951
440960
440961
440962
440963
440964
440970
440978
440992
440993
440994
440995
440996
440997
441002
441006
441007
441009
441014
441016
441018
441032
441033
441034
441035
441036
441037
441038
441039
441041
441086
441095
441096
441097
441098
441099
441100
441101
441102
441103
441109
441110
441134
441141
441142
441146
441147
441148
441162
441176
441177
441178
441179
441180
441181
441182
441184
441186
441187
441188
441190
441201
441202
441204
441205
441207
441230
441235
441247
441248
441249
441252
441253
441255
441256
441257
441259
441263
441266
441267
441304
441305
441327
441339
441340
441371
441374
441375
441381
441382
441396
441417
441418
441419
441420
441421
441422
441425
441426
441427
441428
441429
441430
441432
441433
441434
441435
441462
441464
441465
441466
441467
441468
441470
441472
441473
441475
441476
441477
441478
441480
441481
441483
441484
441487
441523
441524
441536
441537
441560
441563
441564
441581
441595
441603
441604
441622
441624
441640
441641
441643
441661
441667
441671
441674
441681
441688
441689
441691
441699
441702
441765
441766
441771
441772
441789
441838
441840
441842
441843
441845
441846
441848
441850
441851
441852
441853
441854
441855
441856
441857
441859
441860
441864
441865
441866
441867
441868
441869
441870
441871
441872
441873
441875
441876
441877
441878
441879
441882
441883
441884
441885
441888
441889
441890
441891
441892
441894
441895
441896
441897
441898
441899
441901
441902
441903
441904
441905
441906
441907
441908
441909
441910
441911
441912
441913
441914
441915
441916
441917
441918
441919
441920
441921
441922
441923
441924
441925
441927
441928
441929
441930
441931
441932
441933
441934
441935
441937
441938
441939
441940
441941
441943
441945
441946
441947
441950
441951
441952
441955
441956
441957
441966
442004
442005
442016
442028
442044
442057
442089
442101
442125
442149
442161
442249
442260
442320
442352
442412
442416
442418
442423
442425
442428
442431
442432
442433
442435
442437
442439
442441
442442
442443
442444
442445
442447
442448
442449
442450
442451
442452
442453
442454
442456
442506
442534
442538
442544
442617
442629
442692
442709
442714
442725
442727
442730
442731
442761
442762
442776
442778
442781
442786
442787
442789
442794
442798
442799
442800
442803
442813
442815
442827
442830
442833
442836
442906
442923
442924
442971
442975
442984
442989
442990
442991
443015
443020
443024
443059
443060
443062
443069
443070
443072
443076
443077
443078
443090
443095
443097
443103
443104
443133
443152
443153
443154
443176
443192
443199
443200
443201
443208
443210
443211
443215
443216
443217
443221
443223
443236
443242
443243
443244
443248
443262
443265
443294
443296
443307
443322
443327
443328
443329
443330
443331
443332
443333
443335
443336
443337
443338
443339
443340
443341
443342
443343
443344
443345
443346
443347
443348
443349
443350
443351
443352
443353
443354
443355
443385
443418
443419
443420
443496
443497
443498
443499
443500
443501
443502
443503
443505
443506
443507
443508
443509
443510
443511
443512
443513
443514
443515
443516
443517
443518
443519
443520
443521
443525
443526
443527
443544
443560
443561
443562
443563
443565
443566
443567
443568
443571
443576
443578
443579
443583
443597
443606
443608
443614
443615
443619
443620
443622
443623
443629
443645
443648
443649
443650
443651
443652
443653
443654
443655
443662
443663
443664
443707
443708
443709
443710
443711
443759
443760
443761
443762
443763
443764
443781
443793
443796
443797
443798
443799
443800
443806
443813
443815
443816
443818
443819
443828
443829
443830
443831
443832
443839
443840
443841
443842
443843
443846
443865
443901
443910
443912
443913
443914
443915
443916
443917
443918
443919
443921
443932
443939
443944
443946
443948
443953
443957
444037
444052
444053
444061
444063
444068
444069
444076
444091
444119
444127
444136
444139
444152
444162
444170
444173
444175
444176
444188
444193
444200
444215
444222
444237
444244
444251
444252
444253
444254
444255
444257
444258
444284
444297
444300
444307
444310
444314
444315
444320
444344
444367
444389
444390
444410
444427
444428
444437
444440
444451
444485
444490
444493
444502
444514
444515
444516
444524
444525
444554
444555
444563
444619
444620
444624
444635
444643
444670
444674
444685
444689
444691
444700
444727
444733
444740
444742
444790
444791
444792
444809
444812
444837
444846
444848
444852
444855
444863
444878
444879
444880
444882
444883
444885
444894
444914
444915
444940
444945
444946
444955
444956
444957
444969
444979
444987
445004
445011
445012
445022
445023
445029
445034
445045
445063
445077
445093
445114
445116
445126
445127
445134
445153
445181
445187
445203
445204
445205
445226
445227
445237
445238
445246
445249
445267
445284
445301
445318
445320
445328
445337
445340
445344
445367
445382
445396
445409
445421
445432
445439
445456
445461
445463
445473
445507
445508
445515
445523
445536
445557
445562
445563
445564
445569
445570
445579
445581
445582
445599
445621
445673
445675
445688
445689
445701
445722
445727
445736
445750
445762
445794
445795
445801
445805
445806
445808
445811
445831
445842
445863
445877
445888
445894
445913
445916
445929
445935
445937
445938
445941
445942
445946
445968
445981
445994
445996
445998
445999
446000
446006
446011
446013
446045
446050
446059
446069
446070
446071
446072
446079
446091
446098
446101
446102
446103
446141
446145
446164
446166
446201
446202
446204
446228
446243
446246
446251
446272
446288
446289
446291
446292
446295
446297
446319
446353
446354
446379
446384
446388
446394
446397
446398
446401
446404
446426
446441
446443
446465
446466
446495
446509
446517
446530
446535
446538
446539
446546
446578
446580
446584
446585
446586
446588
446595
446598
446599
446600
446652
446655
446664
446672
446673
446683
446686
446712
446713
446715
446720
446724
446749
446768
446773
446780
446801
446807
446811
446814
446832
446841
446874
446943
446957
446958
446968
446969
446970
446972
446988
447005
447014
447026
447027
447043
447048
447049
447063
447084
447096
447100
447113
447122
447137
447139
447143
447147
447165
447182
447186
447187
447198
447202
447224
447237
447241
447245
447250
447253
447254
447261
447272
447288
447301
447317
447325
447326
447334
447338
447347
447348
447350
447377
447378
447379
447386
447404
447406
447444
447448
447451
447462
447467
447545
447548
447561
447568
447573
447575
447600
447601
447612
447614
447615
447629
447631
447634
447658
447659
447660
447662
447664
447683
447686
447687
447688
447693
447722
447724
447726
447737
447779
447793
447806
447829
447830
447831
447832
447836
447845
447846
447847
447849
447862
447876
447877
447899
447924
447970
447975
447976
447977
447978
447983
447984
447991
448003
448034
448048
448049
448056
448057
448063
448098
448099
448113
448116
448148
448155
448159
448160
448165
448170
448173
448176
448182
448185
448198
448199
448203
448208
448209
448244
448267
448268
448294
448295
448296
448297
448300
448303
448305
448308
448313
448323
448324
448325
448362
448381
448383
448388
448390
448403
448441
448450
448451
448452
448466
448469
448470
448471
448505
448506
448563
448575
448596
448614
448615
448641
448657
448679
448681
448682
448683
448684
448685
448686
448687
448690
448698
448702
448713
448758
448761
448762
448801
448802
448803
448811
448814
448815
448819
448826
448827
448828
448829
448837
448838
448846
448848
448865
448871
448872
448873
448875
448882
448894
448896
448897
448920
448922
448923
448924
448925
448935
448936
449023
449029
449043
449044
449064
449098
449118
449121
449133
449135
449144
449154
449164
449165
449166
449167
449174
449191
449225
449248
449263
449271
449275
449276
449277
449281
449282
449313
449326
449328
449353
449358
449362
449368
449370
449371
449372
449378
449409
449419
449437
449462
449465
449498
449515
449522
449524
449526
449534
449538
449560
449561
449568
449575
449576
449577
449583
449598
449599
449600
449603
449605
449606
449625
449736
449737
449994
450049
450050
450201
450340
450341
450439
450452
450481
450503
450619
450686
450765
451187
451188
451189
451191
451192
451193
451194
451195
451196
451197
451198
451199
451201
451223
451403
451415
451441
451442
451478
451482
451484
451485
451563
451591
451616
451670
451671
451672
451713
451714
451715
451735
451739
451740
451750
451751
451815
451818
451827
451828
451858
452196
452198
452245
452256
452266
452267
452268
452269
452270
452271
452272
452274
452275
452276
452278
452280
452281
452282
452283
452284
452287
452288
452296
452297
452298
452299
452300
452301
452302
452343
452406
452502
452549
452552
452553
452554
452555
452556
452557
452558
452559
452560
452561
452562
452580
452585
452586
452663
452679
452707
452733
452734
452738
452739
452742
452743
452744
452745
452746
452747
452748
452749
452750
452751
452752
452753
452754
452755
452756
452757
452758
452759
452760
452761
452762
452763
452764
452788
452789
452790
452791
452792
452793
452794
452795
452796
452850
452851
452852
452853
452854
452864
452865
452866
452867
452868
452871
452872
452873
452874
452875
452876
452877
452878
452879
452880
452881
452882
452883
452884
452885
452886
452887
452888
452889
452890
452891
452892
452893
452894
452895
452975
453014
453016
453017
453019
453021
453022
453024
453028
453040
453041
453042
453106
453107
453108
453109
453110
453116
453117
453118
453161
453190
453191
453192
453214
453416
453417
453418
453419
453420
453421
453422
453423
453476
453477
453478
453617
453618
453619
453620
453621
453683
453734
453740
453755
453757
453758
453775
453776
453777
453778
453779
453786
453787
453840
454113
454115
454116
454216
454264
454447
454599
454601
454602
454603
454841
454856
454876
455146
455147
455148
455149
455150
455151
455152
455153
455154
455155
455156
455157
455345
455346
455347
455415
455418
455761
455801
455802
455803
455949
455950
455951
455952
455954
455955
455956
456111
456190
456194
456288
456297
456344
456347
456349
456350
456352
456355
456360
456377
456378
456380
456381
456392
456394
456406
456407
456416
456417
456420
456422
456423
456484
456485
456486
456487
456495
456497
456506
456507
456511
456531
456532
456533
456535
456536
456537
456538
456539
456540
456541
456542
456543
456544
456545
456546
456547
456548
456549
456550
456553
456563
456591
456592
456593
456594
456595
456635
456637
456641
456832
456846
456859
456860
456861
456900
456904
456905
456906
457130
457131
457132
457135
457136
457137
457138
457140
457141
457142
457143
457144
457145
457146
457147
457148
457149
457150
457151
457152
457153
457164
457186
457188
457199
457299
457396
457398
457400
457605
457676
457685
457686
457687
457688
457690
457691
457692
457693
457694
457696
457697
457698
457699
457700
457701
457703
457705
457796
457799
457806
457814
457819
457821
457831
457848
457849
457886
458004
458467
459945
460251
460252
460253
460254
460256
460258
460260
460261
460264
460307
460308
460310
460501
460502
460503
460504
460515
460522
460523
460524
460525
460607
460799
460800
460802
460803
460823
460882
460883
460884
460945
461148
461149
461535
461550
461567
461575
461576
461578
461579
461669
461670
461671
461672
461673
461674
461675
461676
461677
461678
461679
461680
461681
461683
461684
461685
461686
461687
461688
461689
461694
461695
461696
461697
461698
461699
461700
461701
461702
461703
461704
461707
461711
461712
461713
461857
461873
461902
462065
462066
462067
462073
462150
462151
462165
462177
462192
462196
462374
462379
462388
462435
462439
462481
462688
462701
462827
462898
462899
462903
464026
464154
464155
464156
464157
464158
464159
464160
464161
464162
464163
464179
464180
464181
464182
464183
464184
464185
464366
464367
464368
464369
464370
464604
464605
464606
464607
464609
464610
464611
464612
464613
464614
464615
464616
464893
464978
464988
464991
465023
465096
465103
465107
465157
465206
465707
465708
465710
465908
465909
465910
465911
465913
465955
465956
465957
465958
466015
466019
466020
466073
466322
466323
466837
466972
467368
467511
467512
467513
467514
467515
467516
467517
467518
467519
467520
467535
467536
467588
467794
467795
467802
467828
467830
467885
467886
468090
468091
468145
468146
468147
468148
468155
468186
468187
468188
468190
468191
468192
468194
468195
468284
468285
468659
468683
468684
468750
468751
468752
468753
468754
468755
468756
468757
468758
468759
468792
468793
468794
468795
468796
468909
468910
468912
468913
468914
468927
468928
468929
468943
468944
468946
468947
468948
468949
468950
468951
469222
469229
469231
469261
469262
469263
469264
469265
469266
469267
469268
469269
469270
469271
469272
469273
469274
469275
469276
469277
469326
469759
469760
469761
469762
469783
469784
469785
469786
469787
469788
469806
469807
470065
470066
470067
470068
470069
470070
470174
470199
470215
470276
470791
470792
470793
470815
470824
470938
470999
471000
471118
471278
471397
471531
471655
471659
471681
471684
471685
471703
471728
471729
471730
471731
471732
471733
471734
471735
471736
471737
471738
471739
471740
471741
471742
471743
471874
471875
471910
471912
472162
472739
472745
472824
472825
473005
473006
473356
473560
473605
473606
474305
474311
474312
474357
474358
474361
474362
474370
474371
474372
474373
474374
474375
474376
474377
474653
474654
474655
474656
474657
474658
474659
474871
474893
474925
474926
475261
475358
475371
475373
475402
475403
475404
475405
475406
475407
475408
475409
475416
475551
475552
475553
475554
475555
475556
475557
475558
475559
475560
475561
475562
475563
475564
475565
475573
475574
475575
475576
475577
475578
475707
475708
475709
475722
475773
475775
475777
475825
475835
475836
475837
476047
476048
476049
476097
476098
476099
476100
476101
476102
476103
476104
476105
476106
476107
476108
476109
476110
476111
476112
476113
476114
476115
476116
476117
476118
476119
476120
476121
476122
476123
476124
476125
476126
476127
476128
476129
476130
476131
476132
476133
476134
476135
476136
476137
476138
476139
476140
476145
476146
476147
476148
476150
476151
476152
476153
476161
476162
476163
476165
476166
476169
476170
476171
476290
476292
476537
476539
476540
476541
476542
476551
476552
476553
476554
476555
476556
476557
476602
476603
476781
476782
476785
476787
476789
476790
476792
476805
476806
476809
476862
476988
476989
476993
477021
477023
477162
477163
477164
477290
477291
477404
477405
477406
477552
477579
477676
477677
477678
477679
477826
477827
477828
477891
477892
477911
478059
478060
478214
478215
478216
478274
478786
478861
478862
478935
478942
479054
479058
479065
479074
479268
479269
479270
479271
479272
479273
479306
479311
479314
479316
479353
479491
479800
480054
480055
480118
480119
480120
480121
480163
480164
480165
480166
480173
480174
480238
480798
480878
480943
480960
480963
480965
481043
481096
481098
481115
481215
481286
481623
481624
481625
481626
481627
481628
481629
481630
481631
481632
481633
481634
481635
481636
481637
481638
481639
481640
481641
481650
481651
481714
482109
482112
482115
482116
482159
482160
482161
482162
482163
482164
482495
482496
482497
482498
482499
482503
482504
482505
482506
482507
482568
482569
482570
482571
482572
482573
482575
482587
482588
482605
482606
482607
482725
482727
482766
482767
482768
482769
482770
482771
482772
482773
482774
482775
482776
482777
482780
482781
482880
482881
482887
482891
482892
482893
482895
482896
482900
482901
483327
483328
483329
483617
483818
483859
483920
483921
483922
483923
483924
483925
483926
483927
483928
483929
483930
483931
483932
483933
483934
483935
483936
483937
483938
483939
483941
483942
483943
483944
483945
483946
483947
483948
483949
483951
484132
484133
484322
484328
484329
484332
484336
484337
484338
484339
484340
484341
484373
484374
484402
484403
484404
484405
484406
484407
484408
484409
484601
484602
484603
484604
484605
484606
484607
484608
484609
484610
484611
484612
484648
484649
484650
484651
484690
484691
484692
484693
484694
484695
484696
484697
484698
484699
484741
484742
484746
484747
484749
484750
484759
484760
484761
484762
484763
484779
484780
484781
484782
485187
485188
485257
485310
485312
485528
485601
485851
485852
486030
486188
486189
486190
486542
486543
486544
486547
486612
486614
486645
486646
486647
486648
486649
486650
486651
486652
486653
486654
486655
486656
487096
487646
487686
487687
487690
487691
487696
488020
488021
488027
488031
488036
488230
488455
488456
488457
488478
488479
488480
488481
488482
488483
488484
488485
488490
488491
488492
488493
488494
488495
488496
488943
488944
488945
488946
488947
488948
488967
488968
488969
489009
489010
489225
489480
489481
489483
489484
489487
489488
489521
489528
489587
489588
489592
489620
489621
489622
489623
489625
489876
489909
489929
489930
489931
489932
491024
491028
491358
491359
491360
491361
491362
491363
491364
491365
491366
491367
491368
491369
491370
491371
491373
491374
491469
491669
491671
491673
491677
491678
491679
491713
491866
492118
492130
492171
492204
492206
492207
492208
492209
492210
492211
492233
492383
492384
492385
492386
492387
492388
492389
492394
492407
492408
492409
492465
492466
492467
492468
492469
492470
492471
492472
492473
492474
492475
492476
492636
493319
493358
493359
493360
493361
493362
493363
493364
493365
493505
493509
493587
493591
493592
493593
493623
493624
493773
493774
493776
493879
493880
493881
493882
493995
494023
494209
494272
494273
494338
494339
494341
494344
494348
494349
494350
494353
494377
494378
494511
494583
494717
494799
494805
494806
494807
494808
494809
494952
494955
494966
494967
495006
495011
495012
495024
495042
495063
495080
495081
495099
495171
495172
495193
495194
495195
495210
495211
495240
495247
495248
495270
495338
495339
495352
495353
495355
495376
495377
495391
495477
495488
495551
495554
495568
495576
495577
495590
495591
495615
495619
495620
495626
495627
495628
495634
495641
495646
495684
495685
495686
495687
495688
495759
495760
495761
495762
495763
495764
495765
495766
495767
495768
495769
495789
495790
495802
495803
495804
495805
495810
495818
495819
495831
495846
495867
495884
495885
495918
495950
495951
495952
495953
495954
495955
495958
495959
496025
496026
496081
496110
496116
496117
496125
496126
496127
496128
496129
496130
496131
496132
496133
496166
496167
496169
496229
496240
496280
496281
496282
496283
496284
496285
496315
496316
496317
496318
496320
496327
496328
496329
496338
496339
496340
496341
496342
496343
496366
496367
496370
496512
496513
496598
496599
496601
496603
496628
496639
496676
496677
496678
496694
496695
496704
496706
496707
496763
496764
496765
496769
496770
496771
496772
496773
496792
496795
496797
496799
496802
496813
496814
496815
496860
496861
496862
496863
496864
496865
496873
496874
496903
496907
496913
497255
497652
497653
498156
498158
498165
498172
498276
498295
498356
498358
498868
498953
498954
498955
498967
498968
498969
499303
499304
499305
499306
499307
499308
499309
499310
499369
499861
499917
499919
500032
500119
500122
500123
500124
500126
500162
500234
500235
500266
500267
500268
500269
500270
500271
500299
500352
500375
500376
500377
500427
501006
501007
501008
501009
501010
501011
501012
501013
501014
501015
501016
501017
501018
501019
501020
501021
501022
501023
501024
501026
501257
501365
501366
501367
501368
501369
502085
502089
503006
503008
503009
503010
503012
503013
503247
503248
503249
503318
503319
503320
503321
503404
503537
503538
503539
503540
503541
503542
503543
503544
503545
503546
503547
503548
503549
503550
503551
503552
503553
503587
503589
503590
503591
503592
503593
503600
503601
503623
503715
503716
503717
503718
503719
503732
503733
503734
503735
503736
503737
503875
504063
504167
504578
504742
504743
504744
504746
504748
504750
505371
505372
505373
505375
505376
505377
505378
505379
506138
508217
508218
508219
508220
508221
508231
508232
508233
508234
508235
508236
508375
509037
509038
509039
509193
509196
509197
509198
509199
509200
509201
509504
509528
509529
509533
509534
509535
510085
510161
510162
510163
510164
510165
510166
510167
510168
510169
510170
510171
510172
510173
510174
510175
510176
510177
510178
510179
510180
510353
510366
510372
510373
510396
510397
510398
510399
510400
510401
510402
510404
510405
510406
510407
510408
510409
510410
510411
510412
510573
510575
510946
510947
510948
510966
510967
510969
510975
510977
511034
511035
511036
511664
511665
511760
511796
511797
511843
511849
511860
511861
511864
511865
511866
511867
511872
511874
511876
511877
511890
511891
511892
511893
511894
511895
511897
511898
511899
511900
511901
511902
511903
511904
511905
511906
511907
511908
511909
511910
511911
511912
511913
511914
511915
511916
511917
511918
512132
512277
512278
512279
512280
512281
512333
512336
512605
512708
512866
512870
512871
512872
512873
512878
512879
512880
512881
512882
512883
512919
513051
513052
513053
513054
513055
513056
513057
513123
513128
513131
513196
513222
513223
513224
513225
513472
513506
513507
513508
513509
513510
513512
513586
513587
513873
513874
514177
514178
514192
514195
514196
514197
514198
514817
514818
514819
514820
514917
514918
514919
515099
515100
515101
515102
515103
515104
515105
515106
515107
515108
515109
515110
515377
515382
515618
515619
516041
516042
516043
516044
516045
516046
516047
516049
516050
516051
516052
516053
516054
516055
516056
516058
516059
516504
516809
516810
517381
517713
517717
518452
518683
518735
518990
519112
519316
519639
519729
519912
520155
520469
520562
520882
520932
521102
521912
522113
522260
522381
522849
523708
523840
523844
523850
523852
523853
523970
523971
523972
524401
524402
524403
524404
524482
524899
524901
524905
524907
524908
524921
524923
524945
524948
524952
524953
525128
525129
525130
525132
525133
525316
525317
525319
526621
526745
526937
527393
527447
527499
527544
528401
529319
529416
529420
529948
529950
529952
529954
529964
530166
530233
530234
533485
535290
536074
536160
536270
536399
536486
536673
536738
536743
536772
536797
536842
536861
536910
537154
537159
537318
537342
537360
537447
537448
537456
537479
537493
537620
537648
537794
537795
537813
537841
537870
537892
537903
537913
537918
537928
537931
537932
537933
537937
537938
537939
537940
537941
537942
537943
537944
537946
537947
537967
537968
537969
537970
537971
537972
537973
537975
537988
538049
538070
538106
538112
538113
538119
538133
538192
538193
538208
538247
538260
538269
538290
538311
538327
538330
538369
538384
538385
538395
538399
538400
538402
538420
538447
538450
538460
538461
538465
538473
538592
538593
538601
538603
538608
538609
538610
538611
538613
538617
538653
538666
538720
538724
538740
538743
538747
538748
538749
538754
538759
538765
538767
538768
538775
538782
538788
538806
538808
538831
538961
539025
539026
539040
539047
539061
539068
539073
539074
539079
539082
539093
539095
539105
539111
539112
539114
539125
539126
539135
539157
539161
539396
539422
539425
539444
539445
539446
539464
539468
539472
539494
539591
539637
539639
539653
539654
539655
539656
539716
539746
539748
539809
539895
539897
539900
539902
539907
539909
539942
540049
540050
540051
540052
540054
540055
540056
540057
540058
540059
540060
540061
540062
540063
540069
540070
540071
540072
540073
540074
540075
540076
540081
540082
540092
540093
540146
540201
540207
540208
540210
540211
540229
540230
540257
540282
540346
540402
540472
540508
540514
540515
540521
540524
540534
540622
540675
540714
540715
540805
540810
540899
541044
541168
541169
541585
542187
542212
542361
542369
542400
542476
542477
542504
542587
542610
542798
543710
544893
545706
545865
545993
546002
546542
546577
546617
546680
547129
547456
547486
547743
548124
548198
548228
548230
548239
548248
548249
548258
548287
548354
548402
549382
549384
549553
549730
550041
550079
550337
550427
550492
550514
550515
550576
550583
550584
550599
550600
551449
551490
551496
551515
551572
552029
552038
552053
552111
552196
552209
552211
552213
552214
552217
552225
552226
552294
552298
552317
552338
552340
552436
552499
552587
552592
552632
552712
552731
552801
552810
552814
552821
552834
552876
552957
552960
552961
552964
553057
553079
553214
553241
553242
553243
553244
553400
553404
553406
553407
553409
553412
553418
553419
553456
553466
553474
553486
553489
553490
553491
553551
553563
553564
553621
553623
553635
553757
553758
553763
553769
553776
553811
553812
553814
553815
553818
553819
553820
553822
553824
553825
553846
553904
553907
553908
553909
553917
553927
553929
553937
553956
553963
553981
554000
554016
554033
554059
554062
554076
554111
554120
554122
554133
554134
554157
554158
554166
554168
554169
554180
554202
554343
554508
554551
554552
554553
554554
554555
554559
554589
555311
556402
556496
556908
557062
557067
557069
557070
557071
557072
557073
557078
557228
557272
557274
557275
557276
557306
557588
558031
558756
558819
558974
559070
559111
559112
559115
559118
559119
559120
559121
559185
559237
559393
560043
560046
560071
560074
560075
560079
560080
560124
560145
560150
560156
560157
560159
560175
560177
560205
560206
560228
560275
560282
560285
560288
560298
560332
560353
560399
560400
560401
560403
560404
560405
560406
560407
560408
560409
560410
560411
560412
560413
560414
560446
560447
560448
560449
560450
560464
560465
560466
560467
560468
560469
560470
560475
560476
560477
560478
560481
560498
560502
560503
560504
560505
560516
560522
560526
560527
560528
560534
560545
560555
560563
560587
560706
560717
560971
560999
561002
561017
561021
561032
561036
561051
561077
561184
561251
561547
561565
561566
561567
561568
561583
561644
561690
561692
561693
561797
561801
561804
562028
562030
562031
562032
562034
562035
562041
562057
562059
562070
562071
562098
562099
562102
562112
562193
562205
562309
562565
562681
562704
562732
562791
562799
562808
562809
562892
562893
562946
563016
563104
563107
563132
563133
563139
563140
563477
563578
563581
563582
563645
563647
563648
563649
563650
563651
563652
563657
563658
563856
564168
564171
564947
564950
564955
564998
564999
565000
566471
566756
566818
566900
566955
566956
567037
567158
567174
567274
567447
567559
567634
567641
567758
567813
567949
568069
568070
568079
568089
568090
568092
568093
568137
568151
568169
568173
568194
568202
568203
568210
568236
568238
568252
568257
568275
568276
568282
568284
568287
569171
569181
569182
569184
569194
569209
569227
569228
569231
569342
569364
569396
569397
569404
569624
569634
569700
569732
569733
569831
569832
569833
569834
569835
569861
569914
569990
570032
570071
570079
570112
570119
570155
570168
570170
570176
570240
570282
570373
570457
570520
570537
570636
570736
570737
570744
570924
570925
571003
571087
571379
571442
571443
571445
571456
571457
572239
572894
573251
573427
573548
574163
574214
574636
574664
574682
574815
574928
575153
575173
575238
575302
575303
575381
575387
575388
575389
575392
575414
575430
575431
575432
575602
575606
576072
576881
577057
577065
577476
578128
579254
579933
580043
580044
580045
581023
581038
581257
581434
581522
581846
582362
582824
582840
582866
582873
583188
583641
583668
583864
583915
584073
584236
584315
584362
584564
584732
584899
585056
585159
585192
585303
585317
585326
585774
586958
588286
588304
588586
588785
588818
589363
589597
589598
589599
589600
589601
589602
589796
589868
590475
590610
590668
591248
591303
591307
591308
591422
591474
591501
591513
591514
592336
592447
592475
592555
592715
593100
593373
594168
594206
594297
594741
595510
595511
595711
596059
596189
597057
597921
598000
598004
598005
598014
598022
598027
598028
598030
598032
598034
598035
598036
598037
598038
598039
598040
598041
598235
598302
598303
598304
598305
598306
598307
598308
598309
598310
598321
598860
599030
599245
599247
599249
599250
599251
599252
599254
599256
599724
599738
600193
600230
600272
600520
601506
601562
601944
602053
602714
602716
604185
604339
604413
604414
604522
604903
605572
605603
605795
607888
608366
608381
608686
608919
609105
609191
609193
609194
609195
609196
609199
609200
609201
609202
609203
609204
609205
609206
609207
609208
609209
609210
609277
609324
609347
609348
609349
609350
609396
609444
609448
609496
610294
610299
610519
610817
611513
611993
612376
612378
612380
612383
612384
612386
612526
612554
612573
612595
612916
614183
614254
614459
614477
616567
616699
617728
618119
618120
618151
618218
618329
618341
618690
619018
619807
621136
621358
622547
622948
623002
623291
623452
623489
624141
624347
625044
625170
626442
626989
626990
626994
627005
627110
627275
627491
627501
627549
627550
627554
627875
630198
630279
630295
630305
630318
631110
631338
631890
631997
632327
632328
632355
632356
632360
632361
632538
632688
633094
633319
633522
633525
633731
633982
634090
634260
634381
634530
634752
635077
635533
635622
635623
635624
635643
635742
635808
635823
635968
636055
636090
636265
636362
636364
636375
636380
636396
636397
636428
636429
636430
636431
636433
636440
636454
636455
636471
636482
636491
636513
636518
636519
636524
636539
636541
636544
636547
636565
636566
636574
636581
636585
636593
636597
636598
636605
636610
636611
636616
636628
636629
636631
636632
636633
636641
636643
636650
636657
636658
636759
636782
636784
636793
636799
636801
636802
636805
636812
636815
636823
636824
636855
636866
636873
636879
636893
636898
636903
636918
636919
636930
636940
636943
636957
636978
636999
637006
637009
637017
637022
637024
637025
637027
637052
637053
637055
637072
637076
637081
637088
637091
637097
637106
637109
637115
637118
637126
637142
637143
637144
637159
637174
637200
637208
637213
637228
637264
637294
637301
637309
637312
637313
637383
637386
637397
637401
637425
637441
637461
637465
637466
637479
637480
637481
637482
637483
637484
637579
637845
637855
637857
638207
638224
638227
638279
638342
638602
638603
638700
638706
638881
639259
639294
639298
639388
639461
639547
639649
639652
639653
639684
639764
639833
639860
639915
639999
640002
640055
640068
640082
640120
640156
640164
640169
640200
640201
640250
640271
640843
641064
641260
641614
641622
641623
641624
641625
641626
641627
641628
641630
641631
641663
641681
641714
641743
641755
641761
641763
641796
641797
642184
642310
642638
643038
643039
643173
643232
643254
643256
643506
643514
643643
643685
643713
643729
643975
643981
643986
643987
643988
643990
643992
643993
643995
644050
644052
644054
644064
644065
644066
644071
644099
644101
644105
644109
644111
644112
644121
644160
644161
644162
644163
644170
644171
644172
644175
644176
644256
644296
644298
644299
644300
644301
644302
644304
644306
644307
645368
648661
651901
653395
655462
655527
656387
656390
656391
656401
656402
656413
656415
656416
656418
656420
656422
656425
656428
656429
656435
656436
656437
656438
656439
656440
656441
656443
656469
656474
656475
656478
656480
656482
656483
656484
656485
656487
656488
656489
656490
656491
656492
656493
656495
656497
656498
656501
656503
656504
656506
656509
656512
656516
656519
656520
656521
656522
656523
656524
656525
656526
656527
656528
656530
656531
656532
656534
656536
656537
656538
656539
656540
656541
656542
656543
656544
656545
656546
656547
656548
656549
656550
656552
656554
656555
656556
656557
656559
656560
656561
656562
656563
656564
656565
656566
656567
656568
656569
656573
656581
656622
656630
656638
656647
656654
656656
656673
656713
656722
656756
656760
656781
656795
656812
656813
656814
656822
656828
656837
656852
656855
656859
656887
656889
656890
656891
656894
656902
656909
656917
656927
656929
656941
656944
656957
656959
656999
657033
657034
657035
657040
657045
657055
657082
657084
657117
657130
657137
657197
657250
657256
657367
657368
667417
667421
667463
667478
667502
667833
668173
671495
671496
676153
676784
676791
676998
677192
677198
677201
677229
677230
677261
677262
677263
677264
677793
677806
678090
681585
681834
683797
683910
687950
688097
688347
688369
688371
688381
688436
688477
688518
688528
688530
688532
688651
689107
689348
689357
690972
691403
695377
706167
706168
706392
706476
707471
708295
712022
712264
712265
712266
712267
712268
712270
712271
712885
714322
716019
717855
718879
719782
721414
721856
721858
726166
726317
726321
735951
738776
742489
742506
742534
747518
747736
747755
757647
757650
758003
758005
763080
763086
763087
763089
763092
766182
766905
766906
767883
767887
770919
774978
775996
785552
789213
791122
792941
816684
821280
821283
821461
831287
831288
835540
835548
839607
840187
840189
840193
840194
842013
846593
853436
870540
902334
902335
902336
902337
904067
904213
904214
904520
904521
904534
904535
904540
904541
904542
904543
905633
906082
906235
906627
906630
906633
906635
906638
906668
906701
906716
906729
906744
906745
906761
906783
906784
906789
906821
906824
906848
907319
908100
908174
908293
908294
909867
927654
927655
927668
927892
927902
927903
928100
928136
928317
928563
928589
928695
928720
928796
928797
928988
928989
929199
932842
932867
932878
932918
933184
933316
933487
933645
933646
933668
933670
933671
933672
933758
933760
933761
933763
941372
969514
973926
978461
988386
989167
989180
990800
991688
997760
1008470
1023571
1023643
1046936
1051435
1051436
1082705
1091744
1099272
1099327
1099328
1099330
1099332
1111392
1111393
1116170
1116701
1116702
1116703
1116704
1124105
1124131
1124884
1149665
1150196
1151761
1152160
1152565
1183251
1187430
1201442
1201526
1201535
1202706
1204275
1204404
1204405
1204438
1205125
1208388
1210264
1218159
1238000
1241280
1243742
1243743
1244541
1244542
1258391
1258392
1258559
1258560
1258888
1262047
1262049
1262050
1262052
1262054
1262056
1262057
1262059
1262060
1262061
1262063
1263001
1267120
1267936
1268035
1268109
1268110
1268279
1268308
1268314
1268316
1268884
1271556
1272232
1272252
1273823
1273882
1273883
1274044
1277505
1277764
1277776
1277936
1279329
1279359
1281159
1284354
1284654
1284875
1285477
1286288
1286718
1286720
1322199
1349802
1358108
1358161
1358215
1358218
1358239
1360903
1360913
1360946
1360975
1361039
1361800
1361801
1361803
1363519
1375620
1379856
1379857
1379858
1379859
1379860
1379861
1379862
1379863
1379864
1379865
1379866
1379956
1379957
1381204
1381205
1381604
1381787
1381794
1382743
1383443
1402871
1403289
1403480
1403698
1403760
1403761
1403762
1403763
1416292
1427116
1509080
1510814
1510821
1510822
1513418
1514034
1515462
1517817
1520312
1520313
1520314
1520365
1521312
1521753
1523687
1523688
1523690
1523692
1523693
1523696
1523697
1523700
1523701
1528524
1531245
1534531
1535889
1535901
1535903
1535904
1535905
1535921
1540826
1540829
1540843
1544533
1548262
1548929
1548930
1549028
1549075
1549076
1549080
1549083
1549084
1549085
1549086
1550211
1550636
1556881
1585575
1593918
1597154
1597155
1597631
1597632
1597633
1597634
1614109
1614110
1614111
1614112
1626906
1640874
1712105
1712106
1713714
1715442
1745301
1747547
1747807
1747930
1747940
1747983
1750515
1753591
1753610
1753612
1754105
1754106
1755637
1755723
1755880
1756329
1756330
1757355
1759248
1759497
1759725
1760789
1760836
1760838
1760973
1761104
1761167
1761197
1763279
1763563
1763668
1763772
1763927
1763929
1764279
1764934
1765016
1765026
1765556
1765607
1766190
1766281
1766287
1766483
1767145
1767282
1768489
1769410
1769430
1769834
1770013
1770015
1770273
1770274
1770275
1770276
1770278
1770279
1771013
1771796
1772195
1773243
1773418
1774100
1774101
1774104
1774105
1774108
1774569
1775054
1775684
1776010
1776129
1776194
1776589
1777021
1777494
1777614
1777615
1777700
1777757
1778262
1778578
1778983
1779282
1779313
1779362
1780113
1780115
1780553
1781211
1781212
1781214
1781215
1783188
1783190
1783523
1783524
1784906
1784907
1784909
1784910
1786236
1788050
1788065
1788091
1788168
1788169
1788210
1788303
1788851
1794318
1794319
1796310
1798097
1798632
1798633
1800558
1800622
1801427
1801603
1801604
1801606
1801607
1801635
1803333
1806275
1807401
1807422
1807423
1807472
1807607
1886622
1982949
2007905
2009006
2011360
2015752
2015753
2017546
2018266
2021549
2024840
2029592
2030591
2036933
2053052
2053053
2069184
2069194
2080624
2129997
2131317
2134069
2140466
2140467
2140468
2192613
2192614
2261778
2261779
2302761
2305662
2311826
2311827
2311828
2311829
2723610
2723626
2723635
2723636
2723688
2723719
2723733
2723821
2723866
2723872
2723875
2723911
2723959
2724070
2724071
2724072
2724100
2724236
2724331
2724334
2724335
2724347
2724348
2724351
2724352
2724369
2724373
2724385
2724389
2724395
2724400
2724403
2724405
2724445
2724461
2724462
2724463
2724488
2724489
2724490
2724551
2724552
2724702
2724703
2724704
2724708
2724710
2724712
2724944
2725013
2725014
2725015
2725016
2725017
2725018
2725263
2725264
2728550
2728551
2728552
2728612
2728613
2728716
2728757
2728758
2728817
2728818
2728821
2728822
2728823
2728826
2728829
2728830
2728904
2728905
2728906
2728913
2728939
2728946
2729190
2729191
2729602
2729611
2729634
2729834
2729835
2729837
2729838
2729852
2733335
2733411
2733511
2733531
2733578
2733579
2733769
2733771
2733773
2733774
2733775
2733776
2733778
2733779
2733780
2733782
2733783
2733784
2733785
2733786
2733787
2733788
2733789
2733791
2733792
2733797
2733803
2733911
2733913
2733915
2733916
2733917
2733919
2733955
2733996
2734006
2734019
2734073
2734143
2734149
2734150
2734151
2734152
2734153
2734154
2734155
2734156
2734157
2734158
2734398
2734411
2734737
2734745
2734746
2734747
2735010
2735092
2735139
2735206
2735207
2735212
2735213
2735250
2735252
2735272
2735281
2735474
2735494
2735508
2735725
2736714
2736715
2736963
2737262
2737298
2737299
2737300
2737301
2737302
2737303
2737304
2737306
2747740
2747741
2747751
2747755
2747764
2747765
2747766
2747768
2747769
2747772
2747776
2751576
2751825
2751826
2751827
2752068
2752069
2752070
2752071
2752072
2752081
2752082
2752086
2752152
2752563
2752564
2752832
2752833
2753347
2754651
2754652
2754653
2755080
2755083
2755084
2755759
2758977
2758978
2760700
2775835
2776063
2777857
2777872
2777874
2777926
2777929
2777949
2778197
2781041
2782943
2783860
2783861
2783862
2783863
2783864
2783866
2783867
2783868
2783871
2783873
2783876
2783877
2783881
2783883
2783884
2783885
2783887
2783892
2783893
2783894
2783895
2783898
2783904
2783909
2783910
2783911
2783912
2783913
2783914
2783915
2783974
2786977
2786978
2786979
2787050
2787051
2787143
2794965
2795017
2795279
2795280
2801971
2801972
2801973
2801989
2802066
2802067
2802068
2802070
2802071
2802072
2802073
2802075
2802076
2802097
2802098
2802099
2802100
2802238
2802488
2802492
2802543
2802544
2802545
2802726
2802727
2802732
2802733
2802983
2815901
2817255
2817259
2817260
2817262
2817263
2817264
2817293
2817329
2817330
2817331
2817438
2817446
2817447
2817549
2817552
2817557
2817558
2817559
2817715
2817716
2817732
2817733
2817734
2817736
2817741
2817742
2817815
2817816
2817819
2817947
2817948
2817962
2817981
2817982
2825603
2825736
2825762
2825767
2825770
2825771
2825781
2825888
2826713
2826714
2826728
2827463
2827465
2829208
2829334
2829378
2829379
2829381
2829731
2829732
2829733
2829734
2829744
2830450
2830451
2830832
2832902
2832903
2832904
2832906
2832907
2832908
2832909
2835137
2835261
2836312
2844791
2844792
2844793
2844794
2844795
2844796
2844797
2844798
2844799
2844800
2845126
2848643
2848651
2848652
2848679
2848701
2848706
2848735
2848761
2848784
2848789
2848792
2848793
2848804
2848817
2848843
2848871
2848905
2848943
2848948
2848981
2848983
2849011
2849024
2849036
2849095
2849141
2849153
2849165
2849203
2860373
2860374
2865122
2865123
2865124
2865125
2865126
2865127
2865128
2865129
2870247
2870314
2870342
2870398
2870421
2893463
2893640
2893982
2894055
2894125
2894520
2894556
2896786
2898543
2899029
2916944
2958381
2958921
2959498
2959989
2959994
2960062
2962711
2984191
2998527
2998980
2999063
3000259
3000325
3000338
3000339
3000429
3000448
3000450
3000466
3000500
3000512
3000515
3000523
3000527
3000528
3000538
3000539
3000540
3000544
3000545
3000553
3000554
3000555
3000593
3000594
3000608
3000627
3000664
3000702
3000703
3000704
3000773
3000774
3000796
3000798
3000803
3000804
3000993
3001037
3001324
3001339
3001389
3001390
3001391
3001439
3001440
3001441
3001477
3001478
3001627
3001671
3001677
3001795
3001798
3001835
3001928
3002031
3002046
3002086
3002108
3002109
3002110
3002126
3002150
3002158
3002174
3002175
3002190
3002780
3002781
3002863
3002944
3002975
3003367
3003368
3003369
3003370
3003371
3003372
3003580
3004029
3004240
3004241
3004242
3004243
3004244
3004305
3004453
3004619
3005009
3005010
3005011
3005012
3005013
3005139
3005161
3005162
3005163
3005169
3005170
3005327
3005328
3005329
3005330
3005340
3005341
3005379
3005394
3005436
3005832
3005844
3005845
3005846
3005847
3005848
3005849
3005860
3005861
3005862
3005863
3005864
3005865
3005866
3005867
3005868
3005869
3005891
3006059
3006117
3006317
3006427
3006532
3006533
3006534
3006615
3006617
3006619
3006620
3006652
3006653
3007134
3007851
3007990
3008192
3008194
3008195
3008204
3008449
3008451
3008452
3008453
3008454
3008455
3008456
3008457
3008459
3008461
3008462
3008463
3008465
3008466
3008895
3009009
3009010
3009067
3009075
3009078
3009287
3009288
3009289
3009341
3009342
3009343
3009344
3009345
3009495
3009497
3009502
3009505
3009506
3009507
3009508
3009509
3009510
3009511
3009512
3009514
3009516
3009517
3009518
3009519
3009520
3009521
3009522
3009524
3009525
3009527
3009528
3009529
3009531
3009532
3009533
3009534
3009535
3009782
3009783
3009784
3009785
3009808
3009809
3009903
3009904
3009906
3009907
3009908
3009910
3009911
3009922
3009923
3009924
3009925
3009926
3009927
3009928
3009929
3009930
3010215
3010216
3010217
3010218
3010219
3010220
3010222
3010223
3010224
3010225
3010226
3010227
3010282
3010283
3010284
3010288
3010289
3010290
3010295
3010805
3010806
3010827
3010873
3010922
3011158
3011326
3011327
3011328
3011329
3011330
3011331
3011491
3011493
3011535
3011780
3011781
3011782
3011783
3011784
3011785
3011786
3011787
3011790
3011791
3011915
3011931
3011932
3012011
3012028
3012029
3012030
3012036
3012037
3012038
3012039
3012040
3012041
3012042
3012043
3012044
3012045
3012046
3012047
3012049
3012051
3012052
3012053
3012054
3012055
3012056
3012057
3012567
3012587
3012588
3012589
3012590
3012591
3012592
3012593
3012863
3012866
3012867
3012868
3012869
3012870
3012871
3013098
3013099
3013100
3013427
3013428
3013429
3013480
3013481
3013633
3013634
3013635
3013636
3013637
3013638
3013639
3013640
3013641
3013642
3013643
3013644
3013645
3013839
3017195
3017196
3018235
3021129
3025939
3031264
3031269
3032406
3032515
3032517
3032634
3032667
3032668
3032758
3032806
3032815
3032843
3032946
3033014
3033331
3033521
3033819
3033822
3033856
3033885
3033990
3034037
3034059
3034097
3034108
3034218
3034219
3034223
3034227
3034232
3034233
3034234
3034238
3034288
3034291
3034296
3034322
3034324
3034420
3034436
3034479
3034600
3034609
3034615
3034638
3034648
3034656
3034681
3034739
3034742
3034765
3034788
3034794
3034828
3034832
3034842
3034967
3034998
3035010
3035016
3035025
3035036
3035040
3035110
3035155
3035218
3035236
3035281
3035285
3035403
3035417
3035434
3035438
3035440
3035456
3035457
3035458
3035480
3035498
3035499
3035507
3035534
3035538
3035540
3035561
3035567
3035582
3035590
3035617
3035618
3035624
3035648
3035649
3035680
3035685
3035693
3035715
3035716
3035717
3035727
3035741
3035777
3035797
3035804
3035806
3035846
3035848
3035849
3035858
3035860
3035861
3035863
3035872
3035921
3035934
3035941
3035973
3035976
3035995
3035999
3036036
3036077
3036078
3036093
3036115
3036134
3036136
3036143
3036154
3036169
3036174
3036183
3036236
3036258
3036301
3036428
3036429
3036467
3036496
3036527
3036528
3036588
3036599
3036640
3036646
3036654
3036663
3036665
3036672
3036678
3036686
3036693
3036723
3036740
3036743
3036752
3036755
3036811
3036812
3036837
3036868
3036873
3036884
3036901
3036903
3036913
3036914
3036915
3036916
3036918
3036931
3036962
3036963
3036977
3036978
3036980
3036982
3036999
3037029
3037086
3037094
3037113
3037123
3037124
3037125
3037134
3037150
3037180
3037185
3037206
3037209
3037229
3037269
3037272
3037320
3037327
3037334
3037339
3037354
3037355
3037397
3037424
3037437
3037556
3037557
3037558
3037573
3037577
3037605
3037611
3037612
3037619
3037643
3037644
3037653
3037658
3037675
3037686
3037687
3037690
3037718
3037723
3037740
3037749
3037752
3037790
3037791
3037792
3037808
3037812
3037818
3037823
3037836
3037839
3037841
3037851
3037854
3037885
3037889
3037896
3037900
3037920
3037921
3037922
3038027
3038028
3038086
3038222
3038513
3038608
3039106
3039121
3039146
3039147
3039340
3039503
3039524
3040175
3040200
3040441
3040442
3040479
3040645
3040841
3040942
3041044
3041079
3041261
3041557
3041558
3041559
3041560
3041617
3041618
3041755
3041801
3041802
3041803
3041804
3041805
3041822
3041934
3041935
3041936
3042003
3042009
3042013
3042207
3042309
3042310
3042312
3042554
3042720
3042721
3042722
3042723
3042725
3042726
3042747
3042756
3042757
3042758
3042767
3042869
3042870
3043122
3043454
3043539
3043583
3043599
3043677
3043717
3043741
3043758
3043759
3043811
3043876
3043877
3043878
3043880
3043884
3043894
3044180
3044181
3044568
3044569
3045054
3045274
3045405
3045457
3045458
3045484
3045806
3045995
3045996
3046859
3047046
3047047
3047048
3047252
3047273
3047274
3047275
3047276
3047355
3047615
3047715
3047740
3047767
3047782
3048010
3048382
3048506
3048732
3048770
3049304
3049305
3049306
3049538
3049710
3049711
3049768
3049967
3050048
3050049
3050050
3050051
3050256
3050290
3050355
3050375
3050376
3050414
3050415
3050429
3050592
3051209
3052077
3052142
3052159
3052400
3052401
3052480
3052773
3052779
3052795
3052876
3053208
3053235
3053710
3053711
3053712
3053713
3054025
3054987
3054994
3055169
3055206
3055299
3055779
3055896
3055965
3056007
3056185
3056186
3056252
3056298
3056300
3056399
3056765
3056766
3056767
3056768
3057235
3057236
3057237
3057254
3057255
3057322
3057947
3058063
3058064
3058091
3058222
3058229
3058603
3058744
3059031
3059109
3059436
3059765
3059850
3059851
3059852
3059868
3059869
3059870
3059871
3059872
3059873
3059874
3059875
3059876
3059877
3059878
3059879
3059880
3059881
3059882
3059883
3059893
3059894
3059948
3061100
3061172
3061175
3061176
3062541
3062542
3062543
3062544
3062545
3062728
3062902
3062903
3062904
3062905
3062984
3063470
3063471
3063700
3063803
3063926
3063928
3064916
3064917
3065134
3065135
3065153
3065427
3066362
3066827
3066828
3067270
3067474
3067678
3067768
3067769
3067770
3067771
3067772
3067773
3067774
3068266
3068317
3068318
3068319
3068320
3068321
3068322
3068323
3068324
3068325
3068326
3068327
3068328
3068329
3068330
3068331
3068332
3068333
3068334
3068335
3068336
3068337
3068338
3068339
3068360
3068361
3068764
3068765
3068825
3068826
3068827
3068828
3068832
3068833
3068968
3069173
3069550
3070606
3070607
3070610
3070856
3070903
3071390
3071986
3071987
3072005
3072500
3073179
3073180
3073181
3073182
3073183
3073184
3073185
3073186
3073187
3073188
3073190
3073259
3073282
3073283
3073284
3073404
3073405
3073450
3073451
3073452
3073494
3073495
3073806
3073807
3073820
3074083
3074277
3074278
3074279
3074280
3074466
3074611
3074804
3075227
3075383
3075384
3075385
3075386
3075387
3075388
3075400
3075401
3075475
3075476
3075478
3075479
3075855
3076217
3076253
3076254
3076538
3076668
3076801
3076938
3077000
3077182
3077184
3077185
3077186
3077187
3077573
3077574
3077620
3077621
3077622
3077623
3077908
3077909
3078439
3078640
3079078
3079328
3080536
3080537
3080574
3080615
3080621
3080627
3080628
3080682
3080692
3080702
3080714
3080717
3080718
3080722
3080723
3080727
3080740
3080745
3080759
3080762
3080780
3080783
3080793
3080802
3080813
3080835
3080852
3080859
3080883
3080889
3080897
3080920
3080923
3080924
3080927
3080956
3080957
3080987
3081018
3081035
3081052
3081071
3081103
3081160
3081161
3081162
3081212
3081214
3081217
3081223
3081224
3081232
3081236
3081238
3081245
3081253
3081258
3081261
3081268
3081279
3081297
3081325
3081362
3081368
3081369
3081373
3081383
3081386
3081387
3081397
3081400
3081402
3081403
3081404
3081406
3081408
3081417
3081439
3081440
3081447
3081460
3081461
3081466
3081467
3081472
3081481
3081482
3081483
3081484
3081491
3081492
3081493
3081508
3081509
3081510
3081513
3081531
3081543
3081544
3081545
3081551
3081553
3081555
3081561
3081562
3081584
3081590
3081594
3081595
3081598
3081610
3081611
3081612
3081613
3081620
3081634
3081642
3081643
3081645
3081647
3081654
3081655
3081657
3081659
3081660
3081673
3081674
3081679
3081688
3081689
3081703
3081710
3081714
3081716
3081717
3081718
3081719
3081722
3081727
3081732
3081737
3081746
3081747
3081749
3081752
3081755
3081761
3081767
3081769
3081777
3081778
3081779
3081782
3081783
3081787
3081788
3081789
3081790
3081797
3081800
3081817
3081818
3081822
3081823
3081855
3081858
3081860
3081867
3081870
3081873
3081876
3081880
3081881
3081886
3081888
3081896
3081905
3081906
3081909
3081910
3081911
3081956
3081959
3081970
3081983
3081988
3081994
3082004
3082008
3082012
3082013
3082016
3082019
3082027
3082029
3082032
3082034
3082035
3082040
3082054
3082056
3082093
3082109
3082114
3082119
3082138
3082139
3082140
3082141
3082148
3082152
3082161
3082169
3082171
3082189
3082206
3082209
3082227
3082234
3082238
3082267
3082280
3082284
3082286
3082301
3082306
3082313
3082322
3082347
3082354
3082368
3082373
3082374
3082381
3082392
3082398
3082407
3082408
3082414
3082417
3082437
3082460
3082461
3082490
3082495
3082511
3082521
3082522
3082524
3082526
3082543
3082546
3082548
3082553
3082578
3082626
3082644
3082659
3082661
3082679
3082692
3082704
3082726
3082728
3082731
3082738
3082747
3082752
3082769
3082770
3082806
3082817
3082818
3082819
3082821
3082831
3082834
3082835
3082836
3082839
3082856
3082862
3082878
3082880
3082891
3082905
3082910
3082912
3082914
3082915
3082916
3082924
3082939
3082946
3082949
3082964
3082967
3082975
3082982
3082996
3083004
3083005
3083006
3083014
3083015
3083017
3083035
3083036
3083043
3083050
3083052
3083053
3083060
3083062
3083066
3083071
3083087
3083095
3083096
3083102
3083103
3083104
3083105
3083108
3083111
3083112
3083116
3083132
3083133
3083134
3083150
3083152
3083153
3083159
3083161
3083167
3083169
3083176
3083177
3083179
3083187
3083188
3083189
3083190
3083199
3083202
3083205
3083207
3083209
3083215
3083224
3083227
3083228
3083232
3083240
3083250
3083252
3083259
3083261
3083265
3083268
3083270
3083271
3083272
3083273
3083278
3083289
3083291
3083296
3083297
3083299
3083301
3083306
3083309
3083315
3083316
3083320
3083321
3083322
3083325
3083336
3083340
3083346
3083349
3083351
3083353
3083354
3083363
3083369
3083371
3083376
3083377
3083378
3083382
3083383
3083384
3083387
3083390
3083391
3083393
3083403
3083404
3083405
3083407
3083410
3083414
3083415
3083419
3083420
3083421
3083427
3083428
3083431
3083432
3083436
3083444
3083445
3083447
3083449
3083453
3083455
3083462
3083469
3083471
3083483
3083489
3083497
3083498
3083501
3083506
3083518
3083524
3083551
3083558
3083571
3083582
3083594
3083596
3083618
3083619
3083642
3083713
3083804
3083832
3083833
3083865
3083894
3083924
3083927
3083942
3083963
3083994
3084023
3084028
3084039
3084040
3084041
3084046
3084047
3084048
3084049
3084050
3084072
3084073
3084086
3084089
3084091
3084100
3084114
3084119
3084125
3084214
3084215
3084295
3084296
3084299
3084305
3084318
3084324
3084335
3084345
3084346
3084352
3084434
3084459
3084480
3084488
3084489
3084494
3084554
3084555
3084569
3084570
3084573
3084582
3084656
3084666
3084692
3084717
3084727
3084742
3084753
3084794
3084796
3084857
3084921
3084961
3084996
3084998
3084999
3085005
3085014
3085019
3085020
3085022
3085028
3085029
3085030
3085039
3085046
3085067
3085071
3085093
3085103
3085104
3085106
3085107
3085108
3085113
3085129
3085130
3085142
3085143
3085144
3085146
3085154
3085157
3085160
3085185
3085215
3085216
3085217
3085242
3085245
3085248
3085249
3085260
3085261
3085263
3085264
3085268
3085289
3085296
3085299
3085300
3085308
3085323
3085334
3085335
3085337
3085359
3085360
3085377
3085392
3085406
3085411
3085416
3085448
3085633
3085661
3085738
3085739
3085977
3085992
3085993
3086032
3086061
3086062
3086075
3086122
3086146
3086169
3086190
3086191
3086198
3086220
3086224
3086226
3086256
3086263
3086284
3086285
3086292
3086293
3086323
3086327
3086332
3086333
3086339
3086340
3086360
3086405
3086406
3086408
3086409
3086410
3086411
3086415
3086427
3086428
3086430
3086437
3086466
3086467
3086471
3086473
3086479
3086507
3086509
3086515
3086532
3086535
3086538
3086545
3086550
3086572
3086591
3086603
3086605
3086611
3086632
3086643
3086656
3086657
3086663
3086664
3086665
3086666
3086667
3086679
3086682
3086684
3086914
3087241
3087482
3087483
3087698
3087722
3087805
3087806
3087807
3088986
3088991
3089371
3089443
3089592
3090199
3090200
3090593
3091095
3092221
3093059
3093079
3093113
3095100
3095403
3095407
3095707
3095708
3095717
3095718
3095719
3095720
3095721
3095722
3095723
3096257
3096258
3098010
3098012
3098013
3098016
3100788
3100789
3100790
3100794
3100795
3100796
3100799
3100919
3100920
3100921
3100922
3102988
3102989
3102993
3102994
3102995
3103005
3103015
3103088
3103089
3105259
3108270
3108271
3108272
3108273
3108333
3108362
3108372
3108373
3109161
3109474
3115260
3115261
3115262
3115263
3115264
3116037
3116038
3116039
3116040
3116837
3116838
3117116
3118473
3118474
3118476
3118477
3123164
3123165
3123166
3123175
3123263
3123264
3123265
3123266
3123304
3123305
3123322
3123323
3123324
3123325
3125984
3126953
3126954
3126955
3126956
3126957
3126958
3129318
3132403
3132404
3132405
3138585
3138586
3144808
3150692
3153359
3157334
3157336
3157337
3232583
3236176
3240886
3242050
3243430
3246011
3246098
3246168
3246216
3246289
3246335
3246376
3246471
3246491
3246521
3246581
3246583
3246595
3246614
3246615
3246625
3246937
3246940
3247021
3247027
3247031
3247032
3247033
3247034
3247064
3247065
3247066
3247067
3248793
3250241
3250250
3252617
3253682
3253888
3253892
3255085
3255738
3256854
3256855
3257859
3258732
3258796
3258866
3258973
3259006
3259946
3260012
3260179
3260305
3261441
3262516
3262720
3262722
3262723
3263005
3263411
3264108
3264284
3264469
3264654
3266375
3266376
3266378
3267484
3267865
3268017
3268502
3268503
3268504
3268505
3268506
3269379
3269533
3269787
3271569
3272186
3272360
3272391
3272925
3273352
3273631
3274706
3274707
3275308
3275468
3276186
3276400
3276459
3277020
3277057
3277970
3278104
3278105
3278275
3278675
3278771
3278772
3279187
3279330
3279507
3279964
3280077
3280152
3280247
3280825
3281008
3281050
3281376
3281611
3281614
3281615
3283802
3283966
3283971
3283972
3284342
3285000
3285043
3285065
3286785
3286788
3286991
3288743
3289113
3289210
3289289
3289291
3290590
3290849
3291072
3291162
3291948
3292082
3292083
3294434
3294891
3295298
3295459
3295462
3295747
3297394
3297525
3297832
3298368
3298428
3298507
3299444
3299606
3300080
3300283
3301911
3302028
3302179
3302399
3303305
3303383
3303503
3303506
3303704
3303772
3304256
3305306
3305685
3305765
3306234
3306287
3306288
3306289
3306290
3307201
3307447
3307642
3308275
3308276
3308707
3308708
3308804
3309048
3309561
3310686
3311014
3311015
3313578
3313579
3313919
3314692
3314892
3315910
3318013
3318420
3318553
3319465
3319542
3320405
3320869
3320871
3320872
3320874
3320943
3321053
3321055
3321910
3322184
3323001
3323164
3323166
3323733
3323734
3324517
3324569
3325400
3325401
3325402
3325967
3326318
3326821
3326906
3327888
3327889
3327924
3328479
3328849
3329032
3330909
3331109
3331153
3331771
3332211
3332212
3332213
3332766
3334069
3334352
3334923
3335343
3336179
3336188
3336704
3336806
3336827
3337100
3337650
3338143
3338177
3338572
3339794
3339876
3340118
3340151
3340171
3340348
3340349
3340351
3340358
3340485
3341661
3343332
3344365
3344366
3344369
3344412
3344512
3344513
3344696
3344856
3344987
3345866
3345910
3346054
3346373
3347795
3347976
3347980
3348089
3348574
3348575
3349566
3349822
3350116
3351318
3352106
3352228
3352229
3352770
3353078
3353971
3353974
3354082
3354334
3355455
3355730
3355891
3356503
3356504
3357463
3357542
3357608
3357643
3357644
3359496
3361277
3361278
3363155
3363156
3363159
3363164
3364670
3364672
3365531
3365917
3366358
3366359
3367026
3367712
3367713
3368123
3368219
3368220
3368238
3369091
3369113
3369371
3370098
3370243
3370245
3370246
3370704
3371070
3371180
3371181
3371532
3371802
3371855
3371856
3371861
3373012
3373628
3373630
3374098
3374819
3375146
3375150
3375293
3376639
3376910
3377175
3377453
3377573
3378217
3378338
3378339
3379971
3379975
3379976
3379977
3380016
3380499
3381443
3381445
3381446
3381990
3383251
3383345
3383891
3383892
3383893
3384507
3384527
3384528
3384529
3384530
3384531
3384532
3385580
3385607
3386155
3386156
3386157
3386161
3386232
3386233
3386235
3386280
3386661
3386698
3386772
3387085
3387168
3387355
3387356
3388422
3388699
3388731
3388732
3388827
3388828
3388829
3388830
3389129
3390254
3390255
3390356
3390357
3391942
3391943
3391944
3392038
3392051
3392565
3393249
3393250
3393251
3393301
3393381
3394029
3394956
3394961
3394962
3395300
3395486
3396474
3396475
3396476
3396941
3397935
3398064
3398065
3398121
3398885
3398902
3399029
3399282
3399369
3399370
3399371
3399374
3399412
3399694
3400127
3400221
3400855
3402175
3402176
3402480
3402987
3402988
3403653
3403818
3407827
3408499
3409863
3410088
3410278
3411518
3411519
3411615
3411616
3411617
3411618
3412187
3412701
3413551
3414276
3415381
3415384
3416658
3417497
3419345
3420951
3422210
3422689
3423522
3424446
3424994
3427211
3427931
3428722
3428846
3428954
3429423
3429991
3430985
3431288
3431382
3431943
3433334
3433493
3433558
3433757
3433827
3436479
3437856
3438251
3438253
3438740
3438797
3439408
3440139
3440886
3441340
3441554
3441849
3443599
3444127
3444781
3446028
3448806
3449080
3449317
3450115
3451190
3451358
3451872
3452595
3452864
3453259
3453619
3453866
3454135
3454196
3455349
3455692
3455808
3456029
3456108
3456109
3456370
3457336
3457337
3457340
3458144
3458539
3458642
3459253
3460499
3460530
3461166
3462119
3462525
3463296
3463599
3464052
3464566
3464901
3465344
3465576
3465607
3465608
3465724
3465988
3466861
3467488
3467489
3468131
3468218
3468219
3468412
3468864
3470065
3470245
3470246
3470274
3470554
3470555
3471025
3471143
3473197
3473552
3473636
3473661
3474203
3474285
3474496
3475042
3476988
3477302
3477442
3478411
3478722
3478947
3479482
3480036
3480952
3481191
3481242
3481460
3481630
3481677
3481776
3481925
3481998
3482066
3482419
3482904
3483153
3483423
3483754
3483874
3483875
3485058
3485101
3485103
3485342
3486704
3486984
3487652
3487718
3488508
3489452
3491260
3491289
3491681
3491713
3492975
3492976
3493286
3496770
3496897
3497987
3498139
3498599
3499560
3500270
3500271
3500461
3500580
3500586
3500615
3500793
3501091
3501206
3501665
3501944
3502324
3502480
3503395
3503670
3504250
3504271
3504417
3504601
3504654
3504705
3504708
3504953
3504957
3505069
3505071
3505073
3507042
3508070
3508071
3508170
3508812
3508863
3509112
3509133
3509537
3509538
3509806
3509873
3510570
3511428
3511807
3511808
3512014
3512205
3512636
3512643
3512644
3512645
3513170
3513830
3513833
3513911
3514469
3514671
3514672
3514701
3514702
3514894
3514895
3515080
3515873
3515874
3515876
3515878
3515880
3515881
3515882
3516484
3517332
3517460
3517814
3517815
3517830
3517890
3517891
3517892
3518284
3518312
3518320
3518632
3518810
3519390
3519404
3519700
3519701
3519889
3519890
3519891
3519892
3519893
3519894
3519895
3519896
3519898
3520233
3520575
3520650
3521354
3521514
3521530
3522271
3522747
3524093
3525910
3529581
3529857
3529859
3530564
3530569
3530900
3530902
3530978
3531157
3531528
3533940
3536509
3536531
3536732
3537284
3538777
3539238
3540672
3540673
3540709
3540872
3541982
3543154
3543396
3544372
3547794
3547987
3548890
3548973
3549904
3550023
3550101
3550451
3550768
3551220
3551455
3552382
3552502
3553382
3553520
3554468
3554751
3555216
3555217
3555592
3556998
3557000
3558011
3558173
3558281
3558607
3559642
3560128
3560365
3560790
3560986
3561036
3561039
3561902
3562910
3563944
3564542
3564600
3565646
3565848
3566600
3567173
3568493
3568517
3568969
3568970
3569621
3569985
3570151
3570152
3570195
3570196
3570690
3571307
3571527
3572578
3572732
3573256
3573750
3573783
3573836
3573881
3574025
3574653
3575272
3576316
3576544
3577204
3577528
3579433
3579877
3579919
3580211
3580657
3582564
3583020
3583093
3583681
3584160
3584310
3585315
3585684
3585960
3586141
3586208
3586716
3587049
3587624
3589093
3589094
3589671
3589672
3589905
3590741
3590923
3592770
3593197
3593198
3593199
3593357
3593390
3593391
3593392
3595060
3596014
3596107
3596514
3596581
3596714
3596800
3596941
3598354
3598738
3598776
3600220
3601210
3601843
3602578
3602827
3603267
3603268
3603640
3603902
3604000
3605473
3605588
3606328
3606481
3606483
3606778
3606867
3608100
3608363
3608994
3609506
3609938
3610831
3612231
3612989
3613011
3613012
3614870
3616510
3616513
3616514
3616555
3616752
3616753
3616799
3617201
3617228
3618237
3619267
3619353
3619950
3620125
3620235
3620794
3622892
3623357
3623773
3624033
3624239
3625169
3625170
3625363
3625608
3625613
3625615
3625685
3626357
3626839
3626840
3627416
3627728
3628192
3628441
3629135
3629467
3629486
3631409
3631894
3634099
3634100
3635123
3635405
3637526
3637710
3637781
3637785
3638286
3638738
3638755
3639919
3640213
3640290
3640291
3640407
3641062
3641243
3641813
3641961
3643747
3643889
3643915
3643935
3644240
3645095
3645098
3645102
3645103
3645104
3645183
3645456
3645457
3647183
3648113
3648225
3648668
3648669
3649139
3649140
3649143
3649246
3649385
3649433
3649971
3650195
3650850
3650853
3651093
3651318
3652145
3652291
3652776
3653203
3653474
3653476
3653722
3653970
3654102
3654184
3655915
3655916
3656056
3657017
3657888
3658425
3659426
3659938
3660162
3660163
3660596
3661074
3662393
3662508
3664197
3664224
3664277
3664278
3664627
3664889
3665113
3665403
3665979
3667066
3667506
3669399
3670342
3670475
3671342
3671848
3673870
3674426
3674826
3675224
3675242
3678684
3679592
3679593
3679594
3680116
3680193
3680442
3680600
3681104
3681105
3681671
3682782
3683391
3683392
3683393
3683839
3684641
3684900
3685913
3686483
3688124
3689923
3690313
3690549
3691908
3691966
3692625
3693126
3693452
3693698
3694251
3695653
3696954
3697792
3697985
3698887
3699021
3699157
3699941
3700096
3700371
3701269
3702677
3702678
3703593
3704240
3704514
3706040
3706151
3707011
3707645
3708399
3708606
3708616
3708629
3709159
3709205
3709595
3709896
3710144
3710145
3710658
3710744
3710785
3710827
3711026
3711233
3711645
3711764
3711804
3711806
3711918
3713165
3714234
3714766
3714908
3715266
3715409
3715410
3716072
3716321
3717101
3717297
3719039
3719253
3719255
3719295
3719892
3719900
3720967
3721031
3722532
3722537
3722538
3722540
3722541
3722542
3722543
3722544
3723270
3724429
3724656
3725864
3726095
3726096
3726150
3726361
3726747
3727251
3727646
3728336
3728502
3728944
3729509
3730501
3731093
3731237
3731540
3732385
3732386
3732843
3732966
3733032
3733033
3733042
3733846
3733910
3734242
3734243
3734244
3734271
3734378
3734723
3734740
3735606
3735610
3735942
3736853
3737596
3737656
3737772
3738594
3739224
3739322
3739382
3739383
3739384
3739534
3739613
3740195
3740708
3741464
3741937
3741939
3742385
3742650
3743099
3743107
3743143
3743651
3743673
3744903
3745254
3745345
3745346
3745362
3745497
3745824
3746452
3746614
3747902
3748654
3748756
3748842
3749006
3749008
3749023
3749293
3749604
3749609
3749611
3750196
3750298
3750753
3750905
3751288
3751289
3752230
3752468
3752682
3752901
3752972
3753000
3753645
3753756
3754658
3755105
3756235
3756481
3756949
3757201
3757632
3757963
3757964
3758055
3759447
3759448
3760157
3760194
3760241
3760369
3761217
3761679
3761681
3761896
3761949
3761950
3762229
3762347
3762854
3763040
3763252
3763404
3764841
3765014
3765576
3765678
3765874
3766542
3766594
3766909
3767210
3767285
3767311
3768368
3769402
3769539
3770090
3770826
3770829
3770915
3771190
3771405
3772251
3772719
3772870
3773004
3774014
3774307
3774742
3775484
3775542
3775562
3775564
3775957
3776116
3776416
3776486
3776799
3777384
3777474
3777629
3778463
3779153
3780261
3780374
3781222
3781259
3782590
3783548
3783589
3783678
3784498
3784632
3786782
3787123
3787728
3788280
3788730
3788736
3788769
3789392
3789874
3791025
3791220
3791426
3791579
3792560
3792920
3793830
3794292
3794311
3794430
3796291
3796348
3797209
3797311
3797448
3797894
3798125
3798146
3798399
3798609
3798769
3798888
3799426
3799798
3800142
3800359
3801430
3801501
3801879
3802021
3802899
3802960
3802961
3802968
3803313
3803315
3803425
3803680
3803709
3803796
3803918
3805047
3805157
3805576
3806330
3806346
3806706
3807488
3807508
3807559
3807664
3807716
3807824
3808199
3808382
3808513
3808953
3808960
3809033
3809788
3811233
3811495
3811574
3812135
3813354
3814467
3815010
3815051
3815262
3815428
3815770
3816406
3817482
3817511
3817512
3817592
3818047
3818633
3818634
3818996
3821263
3821266
3821735
3822308
3822819
3823016
3823681
3823908
3824338
3824358
3824385
3825114
3825115
3826176
3826356
3826359
3826477
3826489
3826578
3826579
3826636
3826638
3826744
3827072
3827073
3827536
3827650
3828001
3828006
3828935
3829741
3830523
3830573
3830888
3832045
3832176
3832189
3832237
3832238
3832553
3832565
3832787
3833201
3833380
3834849
3834988
3835258
3835803
3836256
3837169
3837175
3837727
3839081
3839415
3839817
3839818
3839872
3840013
3840582
3841360
3841585
3841786
3842450
3842848
3843521
3843615
3844103
3844895
3846150
3847618
3847740
3848144
3848530
3848687
3848948
3848949
3849877
3850715
3852032
3858319
3859412
3859715
3859995
3860436
3865309
3867238
3872831
3872918
3874518
3875167
3876400
3876842
3877729
3877947
3878610
3879362
3880821
3882253
3882363
3884507
3884670
3884947
3885820
3886509
3887006
3889025
3889808
3891655
3892850
3894098
3894685
3895041
3895570
3897756
3898490
3899035
3899657
3899861
3901273
3902146
3902323
3902380
3903435
3903496
3904031
3905978
3905979
3905982
3907785
3910626
3912069
3913623
3914296
3915685
3917786
3918014
3918128
3919454
3919916
3920045
3921829
3922245
3922616
3924264
3925796
3927086
3927142
3927371
3928397
3929707
3929757
3930138
3930786
3931091
3933376
3933631
3933972
3936275
3937002
3937037
3939029
3939087
3940106
3941126
3941421
3942607
3942869
3943170
3943925
3944783
3944878
3945578
3945662
3946417
3946437
3947470
3949222
3950351
3955577
3955600
3956331
3960360
3963921
3966329
3968109
3968166
3968415
3970802
3971448
3973034
3974119
3975848
3976370
3977014
3977401
3977402
3977902
3978008
3979059
3979683
3980218
3980748
3981947
3983796
3987308
3989370
3990046
3990558
3990655
3990755
3991280
3992012
3995330
3996672
3998252
3999699
4001266
4002131
4002501
4004474
4004509
4005219
4006092
4009900
4010624
4011708
4012030
4013393
4013945
4014881
4015509
4016642
4017538
4018010
4019652
4019887
4020123
4020704
4020885
4021382
4021405
4022377
4022661
4023042
4023630
4024200
4024203
4025598
4027169
4027317
4028062
4030362
4032519
4033774
4034740
4035664
4037247
4037585
4037651
4039088
4040766
4043555
4044205
4047280
4047444
4048658
4048963
4049345
4050554
4050915
4050948
4051277
4052498
4052585
4053066
4054171
4056228
4056445
4056546
4057026
4058076
4058522
4059497
4059578
4059596
4059687
4060540
4060941
4061204
4063353
4063354
4064016
4065445
4065859
4065860
4067201
4067286
4067606
4068366
4069409
4070125
4070604
4070647
4070893
4071440
4071583
4071584
4071695
4072370
4072485
4073592
4075164
4076217
4076349
4076428
4076429
4077043
4077119
4077188
4077685
4077738
4079391
4079751
4080854
4080877
4081018
4082895
4083058
4083260
4083742
4084489
4084899
4085164
4085398
4086860
4087321
4087650
4088169
4089284
4090446
4090538
4091094
4091950
4091966
4092425
4093212
4093341
4094042
4094369
4094707
4094873
4095412
4095791
4096367
4096514
4096542
4096809
4096810
4096936
4099914
4100770
4100872
4101108
4101439
4101519
4101626
4103525
4103663
4104596
4105115
4105390
4105428
4105429
4105430
4105974
4106051
4107443
4107977
4108321
4108409
4108450
4108462
4108840
4109091
4109975
4110032
4110116
4110340
4110677
4112232
4112234
4112758
4112761
4113858
4114358
4114464
4114495
4114521
4115199
4115417
4116194
4117270
4117655
4118071
4118078
4118596
4118625
4118675
4119082
4119776
4119878
4120027
4120420
4120497
4121404
4121980
4122132
4122649
4122777
4125253
4125583
4125687
4125770
4126240
4126506
4126883
4127288
4127304
4127334
4128394
4128470
4128495
4128764
4128795
4129099
4129358
4129755
4129756
4129829
4129888
4130780
4131036
4131101
4131263
4131401
4131694
4131698
4133206
4133414
4134305
4134901
4136263
4137880
4137882
4138240
4138276
4138509
4138544
4138758
4138909
4139024
4139438
4139464
4139998
4140522
4140922
4142221
4144238
4144279
4144737
4145033
4145137
4145151
4145156
4145212
4145310
4146992
4147093
4147149
4147603
4147610
4148744
4149213
4149711
4149712
4149949
4150162
4150435
4150563
4150746
4153045
4153231
4153684
4153960
4155139
4155278
4155656
4155678
4155712
4156341
4156387
4156403
4156541
4156542
4156672
4156870
4157491
4158233
4158957
4160583
4161727
4162017
4163542
4164855
4165108
4165174
4166923
4166959
4167367
4167510
4167563
4167568
4167603
4168287
4168449
4168662
4169156
4169260
4169446
4169732
4170291
4170487
4170868
4171521
4171757
4172286
4172471
4172561
4172867
4172907
4172908
4173128
4173977
4174576
4174656
4174771
4175041
4175204
4175838
4175929
4176274
4176743
4177331
4177368
4177452
4178460
4178461
4178491
4179055
4179345
4179354
4179355
4180151
4180331
4180348
4180365
4180458
4180855
4181386
4181960
4182094
4182311
4182596
4182662
4182704
4182705
4182945
4183157
4183232
4183640
4183740
4183957
4184139
4184843
4184913
4185783
4186181
4187513
4187557
4187630
4187656
4188038
4188678
4189670
4189751
4191375
4191604
4192486
4192497
4192933
4192967
4192969
4192970
4193900
4195182
4195241
4195243
4195244
4195245
4195566
4195886
4196005
4196617
4197686
4198120
4198845
4198866
4199029
4199030
4200132
4200249
4200622
4200652
4200654
4200772
4200779
4200816
4201635
4202042
4202188
4203023
4203035
4203224
4203793
4204894
4204913
4205031
4205032
4205043
4205587
4205683
4206587
4206588
4206605
4207230
4207231
4207232
4207433
4207692
4207994
4207995
4208664
4209062
4209585
4213541
4213650
4213676
4214252
4215528
4215529
4215937
4216035
4216172
4216411
4217059
4217152
4217503
4218142
4218240
4218710
4218932
4218936
4219626
4219784
4220373
4220734
4220735
4221369
4221371
4221373
4221621
4222235
4223780
4223808
4224597
4225501
4226383
4226841
4226940
4226941
4227082
4227169
4227819
4228090
4229120
4229331
4229337
4230668
4230669
4231347
4231784
4231851
4232134
4232273
4235344
4236009
4236233
4237025
4237200
4237532
4238833
4238965
4239801
4240205
4240252
4240367
4240754
4241377
4243480
4243653
4244397
4244900
4245042
4245131
4245200
4245202
4245241
4245411
4246293
4246325
4246478
4246748
4246749
4248191
4248687
4248690
4249946
4249949
4250364
4250366
4250978
4251449
4251502
4251818
4251848
4252941
4254395
4254782
4255044
4255346
4255961
4255984
4256513
4257125
4260530
4260733
4261544
4262075
4262313
4263586
4263625
4263677
4263990
4267250
4267852
4268653
4269659
4270217
4270537
4271749
4272548
4272553
4272941
4274966
4275146
4275524
4276852
4276853
4277452
4277538
4278178
4278278
4278576
4278579
4278770
4278903
4279026
4279829
4280815
4281884
4282083
4282084
4282085
4282086
4282087
4282259
4282399
4282400
4282401
4282402
4282403
4282404
4282405
4282406
4282634
4283476
4283516
4283883
4283953
4285075
4286515
4286650
4287182
4287511
4287512
4287569
4287570
4290269
4290270
4291781
4292654
4293823
4294675
4295892
4296097
4296638
4296639
4296663
4296667
4297917
4299376
4299673
4299675
4300193
4300597
4301033
4301571
4301572
4302177
4302459
4302463
4302722
4302741
4303692
4305532
4305536
4306488
4306690
4306981
4307418
4308566
4309453
4309804
4310059
4310442
4310690
4310761
4310856
4311390
4312449
4313175
4313713
4313791
4314755
4315063
4315152
4315734
4315822
4315847
4316849
4316934
4316974
4317012
4317357
4318052
4318461
4318740
4318840
4318919
4318981
4320827
4322803
4322948
4323227
4323242
4323796
4324184
4324544
4324556
4324868
4327506
4327536
4328985
4329027
4329366
4329774
4330618
4331036
4331692
4331732
4332273
4332274
4333325
4333465
4333985
4333986
4333987
4334498
4335219
4335466
4335844
4337391
4338076
4338308
4338315
4339014
4340239
4340374
4340375
4340599
4341499
4342100
4342437
4343685
4344661
4344676
4345556
4345997
4346855
4347027
4347028
4347577
4347958
4348720
4349395
4349538
4349547
4349846
4350074
4350178
4350291
4351018
4351136
4351229
4352225
4352634
4353789
4355027
4355509
4356306
4357058
4357561
4357888
4358133
4358572
4358666
4358734
4358746
4358747
4358891
4358915
4358968
4359248
4359452
4361035
4361211
4361261
4361604
4361724
4362121
4362289
4362793
4363644
4364579
4364816
4365434
4365886
4366047
4366313
4366470
4366653
4366654
4367807
4367814
4367930
4368071
4368135
4368136
4368962
4369002
4369025
4369027
4369044
4369105
4369123
4369238
4369241
4369268
4369303
4369360
4369390
4369393
4369394
4369438
4369530
4369540
4369542
4369543
4369544
4369555
4369556
4369573
4369589
4370058
4370560
4370883
4371601
4371732
4373101
4373342
4374619
4374935
4376097
4376247
4376364
4376867
4377038
4377583
4377708
4377948
4378715
4378998
4379077
4379662
4379663
4379664
4380420
4380458
4380633
4380935
4381248
4381498
4381840
4381937
4382371
4382897
4383230
4383683
4385121
4385791
4386302
4386393
4386618
4387914
4388083
4389183
4389451
4389833
4390464
4390465
4390797
4390805
4391004
4391007
4391025
4392325
4392508
4392687
4394056
4394515
4394790
4395786
4396030
4396191
4396471
4397732
4397954
4398471
4398706
4399788
4399794
4400221
4400267
4400268
4401807
4402219
4402914
4402969
4404708
4405036
4405086
4405548
4405834
4405844
4405992
4406177
4407303
4409191
4409551
4412106
4414228
4415668
4415669
4415767
4415768
4415769
4416714
4417887
4418164
4418520
4418533
4418903
4419552
4420057
4420319
4420328
4420529
4420750
4420763
4421406
4422150
4422275
4422554
4422685
4423469
4424998
4427707
4427945
4428037
4429971
4430509
4430533
4431834
4432630
4432690
4434125
4434156
4434432
4434848
4435540
4436625
4436827
4437003
4438194
4439685
4439718
4440375
4441334
4441536
4441565
4441832
4441833
4442304
4443800
4444637
4444902
4445646
4447509
4447514
4448295
4448303
4448552
4448601
4448675
4449556
4450827
4451964
4452331
4452887
4453410
4453765
4453936
4454243
4454244
4454247
4454262
4454384
4454385
4454759
4454854
4455008
4455359
4456135
4456167
4457266
4457489
4458032
4458921
4459440
4459447
4459573
4459577
4459708
4459709
4459712
4459713
4460994
4461487
4462283
4462284
4462393
4462448
4463042
4463043
4463044
4463283
4465031
4465358
4465565
4466017
4466626
4469129
4469368
4469582
4469583
4469802
4469810
4469812
4469988
4469993
4470174
4470385
4470571
4470973
4470983
4470985
4470986
4471182
4471186
4471187
4471190
4471484
4471695
4471696
4471697
4471897
4472115
4472116
4472336
4472715
4472716
4472903
4473078
4473085
4473088
4473089
4473287
4473288
4473289
4473292
4473758
4474223
4474230
4474233
4474425
4474581
4474583
4474584
4474773
4475101
4475103
4475106
4475295
4475297
4475298
4475299
4475300
4475301
4475356
4475487
4475539
4475540
4475719
4475723
4475880
4475882
4476121
4476314
4476496
4476505
4476687
4476688
4476952
4476953
4477328
4477332
4477518
4477519
4477689
4477694
4477695
4477872
4477873
4477875
4478045
4478047
4478049
4478241
4478246
4478474
4478476
4478643
4478645
4478773
4479098
4479099
4479100
4479101
4479102
4479103
4479104
4479106
4479241
4479446
4479447
4479448
4479449
4479450
4479451
4479452
4479453
4479454
4479455
4479456
4479457
4479458
4479686
4479687
4479688
4479689
4479690
4479691
4479692
4479885
4479886
4479887
4479888
4479889
4479890
4479891
4479892
4479893
4479894
4479895
4479896
4479897
4479898
4479899
4479900
4479901
4479902
4479903
4479904
4479905
4479906
4479907
4479908
4479909
4479910
4479911
4479912
4479913
4479914
4479915
4479916
4480092
4480093
4480094
4480095
4480096
4480097
4480098
4480100
4480305
4480505
4480709
4480711
4480712
4480716
4480717
4480718
4480719
4480720
4480887
4480888
4480889
4480890
4480893
4480894
4480895
4480896
4480898
4480901
4481056
4481057
4481059
4481256
4481259
4481260
4481457
4481459
4481460
4481465
4481467
4481469
4481619
4481620
4481621
4481622
4482008
4482009
4482413
4482414
4482415
4482421
4482621
4482622
4482826
4482827
4482828
4482831
4482832
4482833
4482835
4483033
4483034
4483035
4483038
4483039
4483040
4483043
4483044
4483045
4483046
4483247
4483248
4483249
4483250
4483251
4483252
4483254
4483255
4483256
4483440
4483441
4483442
4483443
4483444
4483445
4483447
4483448
4483449
4483450
4483451
4483633
4483634
4483635
4483636
4483637
4483639
4483640
4483643
4483644
4483645
4483646
4483731
4483732
4483733
4483734
4484070
4484071
4484223
4484225
4484390
4484391
4484392
4484394
4484395
4484590
4484591
4484592
4484593
4484595
4484886
4484946
4485132
4485134
4485344
4486113
4486114
4486606
4486607
4486614
4486615
4486616
4486827
4486984
4487554
4487555
4487556
4487557
4487723
4487724
4487725
4487896
4487897
4487905
4487906
4488108
4488109
4488110
4488111
4488118
4488328
4488491
4488492
4488493
4488495
4488716
4488901
4488904
4488905
4488906
4489307
4489308
4489667
4489668
4489683
4490095
4490096
4490101
4490284
4490286
4490287
4490429
4490430
4490431
4490432
4490433
4490434
4490435
4490436
4490437
4490438
4490439
4490440
4490441
4490442
4490443
4490444
4490613
4490614
4490615
4491372
4516378
4517717
4517718
4517947
4518321
4518517
4518790
4518991
4520056
4520360
4521005
4521401
4522446
4523021
4523445
4523537
4523799
4523800
4523962
4523964
4525307
4525308
4525309
4526018
4527255
4527402
4527914
4528726
4529376
4529561
4529767
4530466
4530475
4531183
4531995
4532222
4532282
4532283
4532409
4532687
4532976
4535464
4537160
4538498
4543352
4544254
4544653
4545711
4546071
4546545
4548411
4548494
4548735
4549735
4550869
4550889
4550890
4550891
4550892
4551741
4551775
4552748
4553790
4553791
4555259
4555947
4556790
4557302
4558205
4558350
4558604
4558689
4558809
4559502
4559506
4561105
4561244
4561525
4563067
4563068
4564496
4564575
4564736
4564901
4565215
4566384
4568966
4568967
4571095
4571678
4571876
4571905
4571937
4572132
4572483
4572676
4572757
4572772
4572870
4572999
4573880
4574589
4575443
4575453
4577143
4577626
4578234
4578341
4578627
4578722
4579122
4579174
4579864
4580316
4580358
4580922
4581694
4582185
4582575
4582639
4583665
4584637
4585389
4585516
4585626
4585936
4586119
4586437
4586526
4586728
4587068
4587353
4588464
4589030
4589039
4589272
4589648
4590263
4590570
4592042
4592044
4592889
4593657
4593682
4593771
4593924
4593984
4594171
4594593
4595415
4595993
4596190
4596251
4596255
4598812
4599036
4599210
4599330
4599363
4599998
4600247
4600712
4600915
4601082
4601087
4601334
4601570
4602737
4603312
4603313
4603867
4604041
4604098
4604180
4604455
4604746
4605678
4605806
4607242
4607691
4608163
4608849
4609355
4609659
4610068
4610268
4610621
4610622
4611018
4611019
4611543
4613097
4613572
4613731
4614518
4614536
4614859
4615167
4615192
4615542
4615920
4616138
4616636
4616772
4617018
4617404
4617408
4617796
4619272
4620163
4620236
4620591
4622008
4622009
4622625
4623424
4623425
4623447
4623524
4623525
4623743
4625075
4625412
4626400
4626626
4626831
4626833
4626994
4626997
4626998
4627206
4627393
4627395
4627396
4627601
4627603
4627606
4627607
4627786
4627983
4628122
4628123
4628294
4628499
4628501
4628821
4629010
4629011
4629146
4629147
4629153
4629344
4629502
4629504
4629676
4630074
4630075
4630256
4630418
4630558
4630560
4630703
4630706
4630919
4631010
4631217
4631221
4631222
4631409
4631410
4631412
4631608
4631611
4631788
4632018
4632020
4632021
4632231
4632235
4632236
4632237
4632238
4632559
4632705
4632706
4632707
4632877
4633083
4633089
4633268
4633269
4633275
4633276
4633468
4633469
4634034
4634035
4634410
4634411
4634556
4634585
4634586
4634587
4634588
4634589
4634721
4634920
4635107
4635322
4635496
4635497
4635499
4635865
4636210
4636212
4636292
4636294
4636593
4636818
4637235
4637606
4637918
4638509
4639240
4639241
4639343
4639344
4639345
4639346
4639347
4639348
4639583
4640258
4640683
4640812
4640813
4640996
4641024
4641266
4641578
4643550
4644995
4647207
4647605
4648296
4648461
4648658
4649134
4649165
4650370
4650511
4650513
4650704
4650967
4650983
4651617
4651735
4651982
4653379
4653496
4653949
4653995
4654651
4656410
4657515
4657564
4658123
4658389
4659182
4659390
4660114
4660116
4660380
4660824
4660825
4661268
4661377
4661426
4661670
4661671
4662580
4662843
4662974
4663833
4663848
4664440
4666210
4666263
4669061
4670422
4670607
4670870
4671246
4673861
4674030
4674699
4674755
4674826
4676558
4676870
4677570
4677906
4678529
4679402
4680662
4680686
4680917
4681249
4681560
4681702
4682815
4682847
4683046
4683311
4683318
4684110
4684747
4684783
4684873
4684972
4685133
4686238
4686241
4686778
4686811
4687495
4687519
4688615
4690264
4691081
4691349
4692047
4692432
4695496
4713171
4713172
4713173
4713176
4713691
4742757
4829319
4829532
4829637
4829758
4830023
4834608
4834719
4835934
4837082
4837266
4837395
4837518
4837906
4837990
4838025
4838046
4838050
4838143
4838196
4838239
4838274
4838293
4838447
4838502
4838589
4838646
4838767
4838945
4839046
4839283
4839330
4839436
4839563
4839662
4866727
4866753
4866754
4866755
4866757
4866800
4866810
4866813
4866821
4866822
4867616
4867617
4867692
4867724
4867725
4867726
4868133
4868162
4868270
4868271
4868278
4868279
4868287
4868288
4868301
4868502
4868603
4868765
4868767
4868768
4872953
4872956
4872960
4872961
4872975
4872984
4872994
4872996
4873000
4873003
4873007
4873027
4873029
4873041
4873042
4873045
4873063
4873069
4873070
4873076
4873093
4873094
4913490
4914417
4961354
4961355
4961358
4961706
4964498
4964543
4964588
4964697
4964742
4964871
4964933
4964987
4965029
4965120
4965289
4965368
4965407
4965506
4965512
4965778
4965814
4965935
4966073
4966093
4966095
4966126
4966190
4966284
4966369
4966401
4966455
4966534
4966638
4966677
4966825
4966897
4967400
4967551
4967552
4977656
4978715
4978812
4978838
4978908
4978962
4979042
4979069
4979214
4979245
4979249
4979297
4979299
4979306
4979312
4979314
4979315
4979330
4979332
4979335
4979337
4979347
4979367
4979374
4979376
4979377
4979395
4979397
4979400
4979404
4979412
4979421
4979431
4979433
4979436
4979437
4979457
4979460
4979462
4979463
4979469
4979471
4979475
4980054
4980055
4980056
4980072
4980073
4980074
4980090
4980091
4980092
4980108
4980109
4980110
4980126
4980127
4980128
4980144
4980145
4980146
4980162
4980163
4980164
4980180
4980181
4980182
4980198
4980199
4980200
4980216
4980217
4980218
4980234
4980235
4980236
4980252
4980253
4980254
4980270
4980271
4980272
4982267
4983064
4983695
4984739
4986910
4987107
4987327
4988442
4988601
4988602
4988603
4988604
4989480
4989671
4989672
4990839
4991367
4992188
4992192
4992908
4994704
4995340
4995480
4997168
4998670
4999763
5001499
5003457
5003609
5004221
5004421
5005132
5005383
5006172
5007422
5008500
5008501
5009618
5014926
5014936
5015264
5015511
5018058
5018467
5018468
5020939
5021908
5022745
5024772
5025339
5027240
5027474
5027757
5027876
5029013
5029880
5031588
5032106
5033885
5035970
5036857
5040504
5042652
5043129
5043498
5043723
5043767
5044006
5044262
5044579
5044622
5045177
5045307
5045998
5046514
5046515
5046808
5047018
5048133
5048585
5049218
5049219
5049363
5049459
5051718
5051996
5053502
5054175
5054674
5056172
5056548
5056741
5058203
5059254
5059485
5059892
5060089
5060348
5060464
5061321
5061362
5062352
5063703
5064041
5064475
5064600
5064633
5064897
5065136
5065739
5065953
5065985
5066234
5066500
5067487
5067510
5067795
5068534
5069226
5070195
5070284
5070782
5070784
5070785
5070786
5070897
5070942
5071252
5072033
5072163
5072780
5073011
5073087
5073095
5073096
5073937
5074018
5076192
5076850
5077932
5079695
5080434
5081512
5081713
5082704
5082705
5082833
5082995
5083448
5083977
5084628
5084630
5084756
5084861
5085293
5086735
5087131
5087639
5087640
5087641
5087642
5087643
5087644
5087645
5087646
5088387
5088394
5088564
5088573
5088914
5089097
5089480
5089891
5090283
5090285
5090453
5090687
5090693
5090984
5091219
5091525
5091762
5093301
5093339
5093587
5094062
5094776
5094858
5095762
5096227
5096493
5096523
5096845
5097712
5097902
5098302
5098606
5098775
5098942
5100830
5101300
5101652
5101819
5102261
5102725
5102882
5102927
5103125
5103254
5103432
5104673
5104757
5105371
5107102
5107231
5107731
5108971
5109165
5109183
5111259
5112054
5113044
5113229
5116706
5116707
5116708
5116793
5117029
5117619
5117620
5117622
5117998
5117999
5118000
5118001
5118002
5118003
5118004
5118005
5118006
5118007
5118008
5118009
5118010
5118011
5118245
5118246
5118247
5118251
5118444
5118446
5118585
5118586
5118587
5118588
5118593
5118594
5118786
5118787
5119382
5119383
5119384
5119386
5119741
5119742
5120112
5120463
5120464
5120465
5120466
5120467
5120468
5120469
5120470
5120473
5120474
5120666
5120667
5120831
5120832
5120833
5120834
5121036
5121038
5121217
5121219
5121422
5121423
5121522
5121768
5122090
5122092
5123065
5123418
5124329
5124464
5124465
5125341
5125343
5126814
5127523
5127599
5127891
5128452
5128686
5128811
5130087
5131088
5131188
5131236
5131305
5131702
5132609
5132793
5132794
5133334
5134324
5134769
5135239
5135472
5135872
5139560
5139883
5139910
5139913
5139940
5140256
5140916
5141656
5142092
5142094
5145961
5146220
5146513
5146514
5146515
5146821
5146869
5147054
5147944
5147968
5149410
5149512
5152299
5152664
5152797
5153579
5153644
5153657
5153658
5153861
5153884
5153916
5153920
5154077
5154692
5155598
5156750
5157073
5158722
5158756
5158757
5158875
5158924
5158925
5158927
5159033
5159305
5159347
5159917
5160210
5161085
5162107
5162161
5163173
5163358
5163561
5165048
5165434
5165709
5165851
5166117
5166118
5166276
5166529
5166671
5166908
5166951
5167184
5167272
5168790
5169004
5169166
5169539
5169540
5169541
5169621
5171090
5171262
5172180
5172181
5173730
5174121
5174146
5174147
5174584
5174595
5175886
5176390
5176453
5176476
5176477
5176478
5176480
5176513
5176755
5177120
5177188
5177197
5177900
5178164
5178165
5178166
5178172
5178173
5178174
5178175
5178181
5178366
5178461
5179132
5179721
5179954
5180100
5180160
5180217
5180218
5181445
5181565
5183232
5183717
5184009
5184978
5184980
5185942
5186071
5186605
5187036
5187574
5188693
5189003
5189700
5189748
5190102
5190302
5191062
5191601
5191803
5192741
5192833
5192834
5192835
5192836
5192837
5192841
5192843
5192996
5192997
5192999
5193000
5193001
5193002
5193003
5193004
5193006
5193331
5193335
5194935
5195970
5195972
5195976
5195977
5196231
5196814
5197250
5197870
5198706
5199634
5199635
5199637
5199963
5200819
5201201
5201207
5201976
5202605
5203025
5205535
5207862
5207863
5208080
5208081
5208082
5208083
5208084
5208085
5208311
5208312
5208313
5208581
5208582
5208584
5208585
5208586
5209502
5209663
5210750
5211063
5212053
5212518
5212914
5213363
5213815
5215468
5216012
5217355
5217816
5217818
5218787
5219625
5220486
5221810
5222362
5222473
5222611
5223538
5223543
5224341
5224878
5225001
5225854
5226082
5226098
5226144
5226914
5227701
5227919
5229058
5229059
5229061
5229063
5229254
5229703
5229704
5229705
5229706
5229707
5229708
5229709
5230127
5230269
5230271
5230272
5230273
5230516
5230517
5230518
5230522
5230523
5231433
5231434
5231643
5231783
5231792
5232145
5232176
5232177
5232692
5233069
5233651
5233653
5233850
5234312
5234400
5235507
5236582
5236638
5236784
5237237
5237988
5238468
5238610
5238638
5239685
5239774
5240352
5240463
5241365
5241366
5241368
5241369
5241370
5241371
5241817
5241915
5242249
5242961
5242969
5242971
5243035
5244541
5245214
5245784
5245822
5246289
5246672
5246936
5247303
5247863
5248284
5248305
5248475
5248740
5248952
5249050
5249536
5250414
5250415
5250567
5250679
5250723
5251411
5251648
5251650
5251777
5251880
5252110
5253702
5254051
5254146
5254323
5254324
5254325
5254326
5254327
5254760
5255151
5255791
5255906
5256988
5257632
5257709
5257925
5258016
5258034
5258191
5259292
5259293
5259442
5259861
5260104
5260105
5260126
5260279
5260310
5260323
5260324
5260378
5260385
5260470
5260471
5270689
5270713
5270731
5270802
5270803
5270875
5270876
5270877
5270878
5270879
5270880
5270881
5270882
5270883
5270884
5270885
5270886
5270887
5270888
5270889
5270890
5270891
5270892
5270893
5270894
5270895
5270896
5270897
5270898
5270899
5270900
5270901
5270902
5270903
5271063
5271064
5271065
5271066
5271067
5271246
5271249
5271250
5271252
5271289
5271290
5271291
5271353
5271354
5271660
5271661
5271664
5271665
5271666
5271814
5271815
5271816
5271818
5271820
5271902
5272112
5272113
5272114
5272115
5272116
5272117
5272118
5272119
5272120
5272121
5272122
5272123
5272124
5272125
5272126
5272127
5272131
5272132
5272133
5272134
5272135
5272136
5272202
5272206
5272209
5272611
5272612
5272613
5272827
5272828
5272829
5272830
5272831
5272832
5272833
5272834
5272835
5272836
5272837
5272838
5272839
5272840
5272841
5272842
5272843
5272844
5272845
5272846
5272847
5272848
5272849
5272850
5272851
5272852
5272853
5272854
5272855
5272856
5272857
5272858
5272859
5272906
5272907
5272908
5272909
5272910
5273003
5273004
5273284
5273285
5273359
5273360
5273361
5273362
5273364
5273365
5273367
5273368
5273566
5273567
5273568
5273983
5274126
5274133
5274134
5274135
5274136
5274137
5274138
5274139
5274141
5274144
5274145
5274146
5274147
5274149
5274150
5274152
5274154
5274155
5274158
5274159
5274162
5274163
5274166
5274167
5274170
5274171
5274174
5274175
5274177
5274178
5274181
5274182
5274185
5274186
5274189
5274190
5274193
5274194
5274197
5274198
5274201
5274202
5274205
5274206
5274209
5274210
5274213
5274215
5274217
5274219
5274223
5274225
5274286
5274287
5274288
5274289
5274290
5274291
5274292
5274293
5274294
5274295
5274296
5274297
5274298
5274299
5274316
5274318
5274319
5274325
5274326
5274327
5274330
5274331
5274348
5274584
5274585
5274586
5274662
5274663
5274664
5274665
5275225
5275806
5275807
5275927
5275928
5275929
5275930
5275931
5275932
5275933
5275934
5275935
5275936
5275937
5275938
5275939
5275940
5275941
5275942
5275943
5275944
5275945
5275946
5275947
5275948
5275949
5275950
5275951
5275952
5275953
5275954
5275955
5275956
5275957
5275958
5275959
5276271
5276273
5276339
5276340
5276341
5276342
5276343
5276344
5276388
5276389
5276390
5276391
5276392
5276393
5276394
5276395
5276396
5276397
5276398
5276399
5276400
5276401
5276402
5276403
5276604
5276605
5276606
5276705
5276710
5276712
5276713
5276719
5276724
5276725
5276726
5276727
5276742
5277510
5278270
5278271
5278272
5278273
5278274
5278275
5278283
5278403
5278404
5278406
5278547
5278548
5278549
5278550
5278551
5278552
5278553
5278554
5278555
5278832
5279514
5279515
5279516
5279968
5279969
5280125
5280126
5280127
5280128
5280129
5280329
5280336
5280347
5280355
5280356
5280369
5280372
5280381
5280406
5280440
5280458
5280459
5280470
5280482
5280486
5280503
5280512
5280513
5280514
5280532
5280538
5280550
5280554
5280561
5280564
5280570
5280578
5280580
5280583
5280588
5280589
5280601
5280609
5280626
5280629
5280637
5280641
5280645
5280653
5280656
5280660
5280665
5280674
5280685
5280693
5280704
5280746
5280752
5280759
5280765
5280766
5280767
5280768
5280769
5280770
5280771
5280781
5280796
5280797
5280803
5280804
5280805
5280817
5280842
5280847
5280895
5280964
5280965
5280987
5280993
5280994
5281099
5281110
5281121
5281123
5281124
5281133
5281134
5281135
5281136
5281137
5281138
5281139
5281204
5281233
5281241
5281256
5281258
5281325
5281337
5281364
5281377
5281394
5281417
5281418
5281542
5281544
5281546
5281602
5281613
5281620
5281621
5281643
5281659
5281662
5281664
5281669
5281673
5281690
5281693
5281712
5281716
5281718
5281759
5281761
5281771
5281773
5281776
5281777
5281778
5281782
5281784
5281785
5281788
5281798
5281800
5281810
5281818
5281877
5281887
5281893
5281895
5281904
5281923
5281997
5282032
5282033
5282034
5282036
5282037
5282039
5282040
5282045
5282055
5282056
5282067
5282068
5282102
5282148
5282149
5282150
5282151
5282152
5282153
5282155
5282156
5282158
5282159
5282160
5282161
5282162
5282163
5282165
5282166
5282167
5282169
5282173
5282188
5282189
5282211
5282220
5282221
5282228
5282287
5282298
5282322
5282323
5282324
5282326
5282327
5282328
5282334
5282341
5282342
5282343
5282448
5282473
5282499
5282521
5282522
5283549
5283550
5283551
5284365
5284399
5284400
5284419
5284447
5284448
5284453
5284477
5284478
5284512
5284517
5284518
5284534
5284554
5284563
5284579
5284580
5284581
5284582
5284598
5284610
5284613
5284619
5284620
5284621
5284622
5284629
5284630
5284639
5284651
5284968
5284969
5287416
5287442
5287447
5287450
5287462
5287471
5287473
5287476
5287493
5287513
5287514
5287521
5287522
5287527
5287574
5287578
5287591
5287592
5287593
5287597
5287598
5287599
5287604
5287605
5287606
5287609
5287619
5287622
5287623
5287624
5287625
5287626
5287627
5287628
5287629
5287630
5287631
5287632
5287633
5287634
5287639
5287640
5287641
5287642
5287643
5287649
5287650
5287651
5287655
5287660
5287662
5287672
5287681
5287685
5287688
5287695
5287699
5287704
5287709
5287710
5287748
5287750
5287767
5287768
5287769
5287770
5287771
5287772
5287773
5287774
5287775
5287776
5287784
5287797
5287804
5287805
5287806
5287807
5287808
5287809
5287848
5287852
5287853
5287860
5287868
5287871
5287872
5287876
5287877
5287879
5287882
5287892
5287894
5287900
5287922
5287949
5287952
5287956
5287958
5287961
5287962
5287964
5287982
5287993
5288023
5288024
5288025
5288036
5288037
5288040
5288050
5288051
5288052
5288054
5288074
5288076
5288077
5288078
5288079
5288080
5288091
5288094
5288114
5288121
5288150
5288152
5288155
5288159
5288160
5288162
5288166
5288179
5288180
5288181
5288182
5288183
5288189
5288191
5288198
5288199
5288200
5288203
5288204
5288211
5288229
5288239
5288262
5288263
5288264
5288265
5288271
5288272
5288273
5288274
5288275
5288276
5288277
5288278
5288279
5288280
5288281
5288282
5288283
5288284
5288285
5288286
5288287
5288289
5288290
5288291
5288292
5288293
5288294
5288295
5288296
5288297
5288298
5288299
5288300
5288301
5288302
5288303
5288304
5288305
5288306
5288307
5288308
5288309
5288310
5288311
5288312
5288313
5288317
5288321
5288324
5288328
5288330
5288333
5288334
5288335
5288336
5288337
5288338
5288339
5288340
5288341
5288342
5288343
5288344
5288345
5288346
5288347
5288348
5288349
5288350
5288351
5288352
5288353
5288354
5288355
5288356
5288357
5288358
5288359
5288360
5288361
5288362
5288364
5288369
5288370
5288374
5288376
5288377
5288378
5288379
5288380
5288381
5288386
5288398
5288399
5288400
5288401
5288402
5288403
5288404
5288405
5288406
5288407
5288408
5288409
5288410
5288411
5288412
5288413
5288414
5288415
5288417
5288418
5288419
5288420
5288421
5288422
5288423
5288424
5288425
5288426
5288427
5288428
5288429
5288430
5288431
5288432
5288433
5288434
5288435
5288436
5288437
5288440
5288441
5288442
5288443
5288450
5288456
5288457
5288458
5288471
5288472
5288473
5288480
5288481
5288484
5288485
5288486
5288487
5288488
5288489
5288490
5288491
5288492
5288493
5288499
5288504
5288509
5288516
5288562
5288563
5288565
5288571
5288572
5288608
5288612
5288619
5288644
5288652
5288661
5288662
5288663
5288664
5288665
5288666
5288681
5288689
5288690
5288698
5288699
5288705
5288723
5288724
5288726
5288728
5288729
5288730
5288731
5288732
5288733
5288734
5288735
5288736
5288737
5288738
5288739
5288740
5288741
5288742
5288743
5288744
5288745
5288746
5288747
5288748
5288749
5288750
5288751
5288752
5288753
5288754
5288755
5288756
5288757
5288758
5288759
5288760
5288761
5288762
5288763
5288764
5288765
5288766
5288767
5288768
5288769
5288770
5288771
5288772
5288773
5288775
5288776
5288777
5288793
5288863
5288870
5288875
5288876
5288879
5288880
5288881
5288882
5288883
5288884
5288885
5288886
5288887
5288888
5288889
5288891
5288892
5288893
5288894
5288895
5288896
5288897
5288898
5288899
5288900
5288901
5288902
5288903
5288904
5288905
5288906
5288907
5288908
5288909
5288910
5288911
5288912
5288913
5288914
5288915
5288916
5288917
5288918
5288919
5288920
5288921
5288922
5288923
5288924
5288925
5288926
5288927
5288928
5288929
5288930
5288931
5288932
5288933
5288934
5288935
5288936
5288937
5288938
5288939
5288940
5288941
5288942
5288943
5288946
5288947
5288948
5288949
5288950
5288951
5288952
5288953
5288954
5288955
5288956
5288957
5288958
5288959
5288960
5288961
5288962
5288963
5288964
5288965
5288966
5288967
5288968
5288969
5288970
5288971
5288972
5288973
5288974
5288975
5288976
5288977
5288978
5288979
5288983
5288986
5288989
5288992
5288993
5288994
5288995
5288996
5288997
5289002
5289003
5289009
5289010
5289011
5289012
5289013
5289014
5289015
5289016
5289017
5289018
5289027
5289029
5289038
5289039
5289052
5289057
5289060
5289104
5289129
5289166
5289187
5289200
5289213
5289259
5289260
5289262
5289263
5289264
5289265
5289282
5289283
5289304
5289352
5289353
5289355
5289356
5289357
5289361
5289362
5289363
5289364
5289365
5289366
5289367
5289368
5289369
5289370
5289382
5289384
5289388
5289394
5289397
5289403
5289421
5289436
5289437
5289455
5289481
5289505
5289515
5289526
5289535
5289552
5289556
5289576
5289577
5289582
5289583
5289587
5289590
5289594
5289595
5289596
5289597
5289598
5289599
5289600
5289601
5289602
5289603
5289604
5289605
5289606
5289607
5289608
5289609
5289614
5289615
5289618
5289619
5291487
5291488
5291851
5291852
5291853
5291854
5291855
5291899
5291900
5292929
5293132
5293133
5293134
5293135
5293136
5293137
5293138
5293139
5293140
5293141
5293142
5293354
5293655
5296009
5301088
5310943
5310953
5310954
5311009
5311050
5311109
5311110
5311199
5311275
5311323
5311324
5311331
5311496
5312110
5312151
5315170
5315171
5315178
5315183
5315184
5315185
5315189
5315206
5315208
5315220
5315222
5315223
5315231
5315244
5315254
5315276
5315281
5315295
5315297
5315298
5315333
5315343
5315349
5315350
5315355
5315356
5315358
5315359
5315360
5315361
5315362
5315386
5315387
5315391
5315398
5315399
5315442
5315443
5315460
5315461
5315462
5315471
5315498
5315513
5315522
5315597
5315598
5315605
5315626
5315628
5315635
5315651
5315661
5315674
5315687
5315695
5315728
5315757
5315758
5315770
5315793
5315831
5315848
5315851
5315852
5315854
5315869
5315870
5315880
5315885
5315898
5315929
5315930
5315931
5315957
5315961
5315969
5315996
5315997
5315998
5315999
5316019
5316041
5316045
5316071
5316073
5316111
5316113
5316121
5316122
5316128
5316221
5316222
5316224
5316273
5316274
5316275
5316287
5316290
5316301
5316304
5316318
5316442
5316494
5316496
5316498
5316499
5316500
5316510
5316529
5316573
5316590
5316591
5316595
5316604
5316605
5316606
5316639
5316640
5316659
5316673
5316681
5316683
5316693
5316695
5316713
5316726
5316728
5316746
5316750
5316752
5316754
5316761
5316767
5316768
5316769
5316774
5316779
5316796
5316804
5316817
5316821
5316845
5316860
5316875
5316886
5316934
5316954
5316960
5316961
5316962
5316965
5316973
5316977
5316985
5316998
5317004
5317011
5317015
5317025
5317030
5317034
5317036
5317037
5317038
5317043
5317044
5317046
5317090
5317093
5317094
5317157
5317177
5317181
5317187
5317214
5317216
5317246
5317259
5317290
5317339
5317340
5317356
5317357
5317358
5317364
5317365
5317381
5317383
5317385
5317389
5317392
5317407
5317418
5317441
5317448
5317463
5317464
5317471
5317530
5317538
5317567
5317594
5317606
5317608
5317609
5317623
5317624
5317625
5317628
5317638
5317639
5317644
5317653
5317667
5317678
5317681
5317693
5317697
5317701
5317705
5317707
5317715
5317716
5317720
5317723
5317726
5317730
5317770
5317831
5317835
5317847
5317857
5317858
5317863
5317874
5317875
5317876
5317883
5317908
5317911
5317913
5317917
5317919
5317920
5317936
5317944
5317946
5317962
5317967
5317991
5317992
5317998
5317999
5318005
5318021
5318022
5318029
5318030
5318037
5318043
5318045
5318046
5318048
5318049
5318051
5318059
5318072
5318079
5318081
5318083
5318107
5318121
5318132
5318135
5318154
5318156
5318226
5318240
5318255
5318256
5318264
5318267
5318275
5318285
5318327
5318328
5318329
5318346
5318390
5318401
5318403
5318404
5318405
5318407
5318408
5318410
5318411
5318412
5318413
5318434
5318465
5318484
5318487
5318493
5318496
5318498
5318512
5318530
5318560
5318566
5318573
5318574
5318586
5318591
5318592
5318594
5318602
5318606
5318619
5318622
5318634
5318639
5318640
5318641
5318644
5318645
5318646
5318647
5318648
5318649
5318659
5318660
5318663
5318664
5318665
5318666
5318669
5318670
5318671
5318672
5318690
5318695
5318717
5318718
5318719
5318720
5318728
5318751
5318755
5318756
5318759
5318761
5318762
5318763
5318765
5318767
5318773
5318789
5318820
5318835
5318837
5318856
5318857
5318858
5318898
5318902
5318928
5318977
5318987
5318997
5319015
5319024
5319025
5319029
5319030
5319031
5319048
5319075
5319078
5319086
5319090
5319115
5319116
5319118
5319133
5319151
5319171
5319172
5319199
5319218
5319221
5319222
5319223
5319241
5319243
5319249
5319250
5319251
5319258
5319263
5319264
5319280
5319281
5319284
5319287
5319288
5319290
5319291
5319292
5319295
5319296
5319297
5319323
5319325
5319332
5319333
5319337
5319346
5319368
5319383
5319388
5319420
5319440
5319457
5319460
5319462
5319473
5319484
5319498
5319561
5319564
5319584
5319593
5319595
5319604
5319605
5319606
5319608
5319609
5319617
5319621
5319638
5319642
5319643
5319645
5319648
5319658
5319679
5319702
5319703
5319740
5319755
5319769
5319798
5319802
5319804
5319807
5319816
5319817
5319821
5319828
5319840
5319842
5319843
5319853
5319865
5319886
5319896
5319907
5319910
5319915
5319917
5319938
5319939
5319943
5319972
5319984
5319985
5319986
5319987
5319993
5320009
5320020
5320022
5320023
5320026
5320049
5320054
5320057
5320064
5320067
5320069
5320070
5320072
5320073
5320074
5320084
5320092
5320101
5320102
5320164
5320176
5320185
5320221
5320224
5320225
5320243
5320254
5320259
5320270
5320271
5320279
5320285
5320286
5320293
5320299
5320302
5320313
5320314
5320381
5320391
5320434
5320435
5320439
5320440
5320452
5320453
5320455
5320456
5320457
5320477
5320480
5320488
5320497
5320512
5320516
5320517
5320519
5320521
5320543
5320573
5320574
5320575
5320576
5320577
5320578
5320579
5320582
5320599
5320603
5320615
5320623
5320624
5320625
5320628
5320663
5320664
5320668
5320678
5320686
5320687
5320696
5320713
5320733
5320734
5320735
5320739
5320749
5320750
5320751
5320753
5320770
5320777
5320778
5320824
5320826
5320827
5320828
5320830
5320832
5320833
5320834
5320835
5320836
5320843
5320844
5320845
5320846
5320849
5320851
5320852
5320853
5320854
5320855
5320856
5320858
5320861
5320863
5320864
5320884
5320894
5320896
5320914
5320926
5320960
5320961
5320966
5320976
5320977
5320978
5321006
5321025
5321041
5321056
5321063
5321068
5321070
5321071
5321074
5321084
5321085
5321086
5321093
5321094
5321121
5321130
5321159
5321164
5321181
5321189
5321201
5321202
5321203
5321213
5321214
5321215
5321222
5321278
5321279
5321295
5321319
5321320
5321324
5321325
5321350
5321358
5321360
5321362
5321398
5321399
5321403
5321404
5321411
5321419
5321423
5321430
5321436
5321451
5321472
5321494
5321495
5321499
5321519
5321526
5321527
5321545
5321547
5321561
5321567
5321571
5321576
5321577
5321578
5321613
5321626
5321633
5321696
5321781
5321783
5321822
5321826
5321827
5321828
5321829
5321830
5321843
5321856
5321870
5321882
5321884
5321886
5321888
5321889
5321890
5321896
5321954
5321959
5321970
5321979
5321995
5321996
5321997
5322022
5322023
5322038
5322040
5322066
5322082
5322088
5322089
5322109
5322171
5323508
5323512
5323513
5323516
5323518
5323519
5323520
5323521
5323523
5323524
5323534
5323537
5323546
5323549
5323551
5323552
5323557
5323558
5323562
5323570
5323592
5323763
5324103
5324251
5324290
5324291
5324376
5324501
5324502
5324513
5325822
5325826
5325925
5325946
5325960
5325977
5325986
5325987
5325997
5326001
5326002
5326013
5326014
5326033
5326035
5326036
5326037
5326042
5326043
5326062
5326063
5326122
5326123
5326135
5326151
5326153
5326314
5326318
5326319
5326320
5326327
5326328
5326341
5326342
5326345
5326411
5326454
5326463
5326575
5326619
5326744
5326755
5326801
5326872
5326875
5326877
5326889
5326900
5326949
5326971
5326972
5326982
5326987
5327002
5327005
5327010
5327021
5327038
5327039
5327070
5327073
5327074
5327078
5327081
5327093
5327099
5327101
5327116
5327118
5327127
5327166
5327180
5331186
5331187
5334018
5334050
5334051
5334058
5336501
5336502
5336503
5339843
5339855
5339857
5339882
5339885
5339886
5339888
5339892
5339913
5339927
5339928
5339961
5339971
5339972
5339973
5339979
5339986
5339998
5340010
5340020
5340025
5343018
5351130
5351164
5351236
5351276
5351277
5351284
5351285
5351292
5351347
5351348
5351449
5351452
5351459
5351460
5351463
5351469
5351470
5351471
5351473
5351477
5351490
5351491
5351492
5351493
5351495
5351498
5351499
5351506
5351518
5351523
5351524
5351525
5351538
5351548
5351553
5351560
5351562
5351567
5351598
5351602
5351997
5352000
5352020
5352022
5352026
5352049
5352067
5352068
5352071
5352078
5352079
5352080
5352113
5352114
5352116
5352118
5352119
5352120
5352121
5352122
5353380
5353423
5353588
5353695
5353696
5353733
5353912
5353915
5353931
5353932
5353933
5353959
5353983
5354023
5354024
5354041
5354804
5355746
5356167
5356392
5356550
5357373
5357604
5357941
5357968
5358302
5358369
5358378
5358585
5358838
5358839
5358840
5358841
5358908
5358909
5358911
5358912
5358913
5359153
5359186
5359187
5359430
5359437
5360237
5360373
5360621
5360991
5361189
5361190
5362018
5362068
5362259
5363046
5363083
5363305
5363500
5363509
5363531
5363596
5363687
5363688
5363691
5363703
5363785
5363794
5363820
5363823
5363839
5363889
5363890
5363917
5363960
5363997
5364038
5364055
5365291
5365439
5365843
5365854
5366355
5368134
5369092
5369093
5369185
5369484
5369487
5369627
5371874
5372892
5373840
5374167
5374176
5374182
5375020
5375128
5375145
5375609
5375759
5375786
5376442
5377847
5378562
5378571
5378597
5380964
5381214
5381351
5382459
5382508
5382584
5382748
5382853
5383375
5383556
5383587
5384042
5384134
5384456
5384564
5384669
5384786
5384876
5384992
5385011
5385553
5386092
5386215
5386216
5386267
5386268
5386368
5386656
5386668
5386964
5387295
5387370
5387435
5387563
5387564
5387740
5387755
5387775
5387810
5388156
5388339
5388861
5388862
5388873
5388876
5388886
5388973
5388982
5390104
5392138
5420916
5435659
5457449
5458175
5458219
5458238
5458241
5458259
5458300
5458301
5458314
5458319
5458320
5458321
5458359
5458373
5458384
5458394
5458396
5458397
5458398
5458400
5458426
5458443
5458454
5458466
5458467
5458485
5458486
5458487
5458505
5458514
5458515
5458518
5458528
5458533
5458547
5458551
5458552
5458568
5458588
5458602
5458603
5458649
5458650
5458651
5458652
5458669
5458670
5458671
5458672
5458673
5458674
5458738
5458739
5458740
5458741
5458742
5458743
5458767
5458792
5458802
5458822
5458837
5458842
5458854
5458869
5458881
5458895
5458900
5458909
5458910
5458918
5458926
5458954
5458956
5458957
5458984
5459006
5459010
5459045
5459061
5459080
5459094
5459095
5459107
5459113
5459131
5459143
5459145
5459146
5459188
5459192
5459199
5459217
5459220
5459227
5459275
5459289
5459315
5459320
5459321
5459352
5459355
5459356
5459357
5459361
5459363
5459367
5459368
5459375
5459376
5459379
5459380
5459381
5459389
5459390
5459394
5459767
5459819
5459820
5459857
5459858
5459865
5459879
5459896
5459902
5459911
5459926
5459927
5459928
5459929
5459931
5459939
5459942
5459944
5459945
5459947
5459949
5459952
5459960
5459969
5459972
5459975
5459977
5459985
5460005
5460006
5460007
5460012
5460013
5460022
5460024
5460026
5460027
5460029
5460034
5460035
5460037
5460038
5460108
5460110
5460111
5460115
5460126
5460138
5460142
5460146
5460149
5460155
5460168
5460189
5460191
5460194
5460207
5460215
5460226
5460246
5460248
5460249
5460250
5460251
5460252
5460291
5460305
5460328
5460336
5460352
5460366
5460377
5460384
5460395
5460419
5460432
5460433
5460435
5460443
5460446
5460448
5460525
5460589
5460675
5460676
5460763
5460765
5460769
5460852
5460873
5460883
5460914
5460935
5460955
5460960
5461026
5461032
5461034
5461039
5461043
5461145
5461146
5461149
5461151
5461155
5461156
5461157
5462159
5462161
5462163
5462164
5462165
5462193
5462196
5462197
5462199
5462211
5462212
5462213
5462214
5462239
5462244
5462248
5462260
5462268
5462269
5462270
5462271
5462272
5462273
5462297
5462330
5462331
5462420
5462439
5462516
5462630
5464032
5464047
5464100
5464314
5464322
5464364
5464366
5464367
5464380
5464388
5464391
5464455
5464476
5464499
5464642
5464916
5465120
5465152
5465153
5465459
5465490
5466717
5466718
5466821
5466947
5466956
5466957
5466958
5466986
5467252
5467258
5467365
5468409
5468493
5468506
5468523
5468524
5468525
5468565
5468580
5468651
5468688
5468689
5468691
5468692
5468693
5468694
5468695
5468818
5468819
5468820
5468866
5468867
5468931
5468932
5468933
5468956
5468957
5468958
5468959
5469230
5469231
5469232
5469340
5469341
5469581
5469841
5469842
5469854
5470019
5470020
5470368
5470493
5470567
5470568
5470569
5470570
5470571
5470572
5470573
5470694
5471129
5471355
5471459
5471617
5471618
5471619
5471623
5471624
5471625
5471626
5471627
5471806
5472019
5472020
5472219
5472220
5472221
5472222
5472223
5472224
5472225
5472226
5472289
5472349
5472911
5472912
5472913
5472914
5472915
5472916
5472917
5472918
5474229
5474434
5474756
5474986
5475287
5475352
5475423
5475529
5476479
5476762
5476902
5476907
5476918
5476943
5476944
5476955
5476959
5477006
5477007
5477008
5477009
5477010
5477011
5477012
5477013
5477014
5477015
5477017
5477018
5477019
5477026
5477027
5477035
5477548
5477587
5477642
5477653
5477655
5477656
5477681
5477691
5477715
5477738
5477927
5477946
5477972
5477978
5478027
5478196
5478198
5478713
5478819
5478839
5478896
5478903
5478911
5478922
5478945
5478961
5478966
5478971
5479018
5479054
5479077
5479079
5479141
5479145
5479152
5479153
5479196
5479261
5479262
5479263
5479264
5479332
5479333
5479334
5479335
5479336
5479772
5479779
5479783
5479784
5479790
5479792
5480249
5480300
5480301
5480302
5480303
5480304
5480305
5480306
5480372
5480373
5480376
5480377
5480378
5480379
5480380
5480381
5480431
5480475
5480476
5480491
5480498
5480499
5480501
5480505
5480899
5480901
5480982
5480988
5481023
5481024
5481025
5481026
5481138
5481184
5481217
5481218
5481221
5481224
5481238
5481244
5481245
5481258
5481351
5481523
5481524
5481525
5481586
5481601
5481602
5481603
5481604
5481605
5481606
5481663
5481664
5481665
5481880
5481882
5481883
5481979
5481980
5481981
5481982
5482007
5482008
5482009
5482010
5482011
5482032
5482450
5482599
5482761
5483081
5483652
5483653
5483654
5483655
5483657
5483658
5483659
5483660
5483661
5483811
5483904
5483905
5483974
5483990
5484006
5484066
5484218
5484292
5484354
5484439
5484731
5484736
5484740
5484743
5485207
5485217
5485265
5485603
5486028
5486029
5486194
5486199
5486544
5486549
5486562
5486615
5486699
5486810
5486897
5486920
5486994
5486995
5487094
5487106
5487139
5487140
5487149
5487204
5487222
5487249
5487254
5487255
5487289
5487339
5487342
5487343
5487349
5487350
5487351
5487385
5487413
5487461
5487497
5487512
5487516
5487555
5487578
5487593
5487635
5487770
5487882
5487923
5487954
5487982
5487984
5488004
5488005
5488030
5488274
5488283
5488285
5488286
5488307
5488387
5488493
5488494
5488495
5488496
5488508
5488512
5488516
5488539
5488542
5488575
5488581
5488587
5488592
5488619
5488648
5488656
5488658
5488685
5488686
5488697
5488701
5488716
5488723
5488731
5488735
5488738
5488751
5488752
5488757
5488766
5488795
5488811
5488822
5488886
5489029
5489090
5489126
5489185
5489345
5489364
5489389
5489393
5489425
5489457
5489459
5489470
5489954
5490064
5490066
5490092
5490208
5490229
5490298
5490311
5490334
5490351
5490799
5490900
5490969
5491013
5491014
5491232
5491293
5491382
5491384
5491385
5491390
5491408
5491429
5491430
5491450
5491497
5491513
5491576
5491604
5491619
5491630
5491649
5491657
5491675
5491693
5491738
5491739
5491743
5491748
5491755
5491756
5491778
5491783
5491800
5491801
5491805
5491808
5491813
5491814
5491827
5491917
5491941
5492076
5492077
5492133
5492136
5492145
5492213
5492214
5492231
5492234
5492235
5492253
5492315
5492406
5492426
5492427
5492442
5492461
5492471
5492472
5492482
5492483
5492485
5492489
5492490
5492509
5492539
5492547
5492763
5493095
5493226
5493414
5493597
5493604
5493605
5493606
5493662
5494408
5494415
5494417
5494418
5494419
5494420
5494427
5494428
5494433
5494434
5494438
5495544
5495545
5495608
5495609
5495914
5495934
5495935
5495936
5496003
5496038
5496039
5496042
5496043
5496045
5496058
5496195
5496196
5496197
5496198
5496318
5496489
5496521
5496539
5496540
5496707
5496749
5496796
5496797
5496803
5496919
5497002
5497010
5497107
5497111
5497112
5497113
5497114
5497139
5497141
5497143
5497154
5497158
5497966
5498067
5538688
5544568
5546106
5548802
5566201
5568186
5573767
5578814
5639077
5669251
5701988
5701999
5702006
5702007
5702025
5702026
5702041
5702042
5702043
5702044
5702059
5702060
5702078
5702079
5702091
5702092
5702099
5702119
5702120
5702130
5702131
5702141
5702142
5702145
5702146
5702149
5702150
5702166
5702170
5702200
5702208
5702226
5702228
5702229
5702230
5702243
5702257
5702258
5702261
5702262
5702263
5702267
5702270
5702279
5702280
5702283
5702284
5702294
5702548
5702593
5702617
5702629
5702630
5702761
5702784
5702841
5702845
5702853
5704576
5704577
5704579
5704580
5705502
5705504
5705505
5705506
5705507
5705508
5705509
5705510
5705511
5705521
5705522
5705523
5705524
5705525
5705526
5705527
5705528
5705529
5705530
5705531
5705546
5706133
5706134
5706446
5706575
5708686
5708885
5709362
5712125
5712126
5712127
5712128
5713244
5730049
5742590
5742681
5742686
5742687
5742688
5742715
5742887
5742888
5742889
5742890
5742891
5742892
5742893
5743008
5743222
5743693
5745358
5745470
5745913
5746741
5746742
5746750
5746751
5747056
5747698
5747935
5748165
5748188
5748234
5748258
5748304
5748347
5748359
5748375
5748383
5748393
5748394
5748416
5748431
5748448
5748461
5748462
5748473
5748475
5748483
5748484
5748502
5748505
5748510
5748529
5748554
5748571
5748585
5748594
5748601
5748602
5748606
5748612
5748627
5748660
5748662
5748826
5748928
5748955
5748960
5748962
5748964
5749133
5750197
5750230
5763815
5771265
5771518
5771695
5771704
5771744
5771769
5771770
5771774
5771775
5771776
5773603
5775954
5780699
5783298
5788476
5792669
5793821
5793964
5793983
5794050
5797730
5797782
5799898
5807070
5807987
5808883
5811779
5819132
5821546
5827495
5835713
5837004
5840046
5841806
5843413
5856141
5856743
5857493
5858086
5858087
5858132
5859848
5860263
5862036
5864473
5865563
5865962
5868714
5874372
5874704
5878729
5881695
5882995
5883291
5884740
5885030
5885448
5890288
5891072
5891232
5896970
5899162
5901757
5901827
5903038
5903150
5903853
5904551
5904552
5907175
5907420
5907679
5908058
5909448
5909742
5912662
5914470
5916545
5917946
5918392
5918474
5918664
5919740
5920724
5921458
5922652
5922930
5923508
5923600
5925892
5927306
5928012
5928412
5929549
5929776
5935766
5936058
5936355
5938909
5939278
5939473
5945031
5945505
5949214
5956436
5961290
5964981
5965043
5973941
5974711
5979539
5987711
5987712
5989224
5994929
6000118
6002718
6010983
6011318
6012667
6013343
6015036
6016862
6018900
6033573
6035544
6036023
6037020
6040553
6052567
6052995
6053722
6054505
6057875
6063288
6063384
6066808
6067202
6069328
6071412
6074893
6078194
6079060
6079589
6081503
6084942
6086872
6087948
6088720
6088838
6089394
6090017
6092094
6093167
6093199
6093269
6093407
6096868
6098435
6098436
6098438
6099163
6099287
6100384
6101623
6101690
6101730
6101767
6101927
6101962
6102301
6102353
6102462
6102560
6102567
6102587
6102589
6102633
6102707
6102709
6102710
6102718
6102719
6102729
6102738
6102752
6102754
6102784
6102785
6102790
6102809
6102810
6102829
6102839
6105890
6108426
6110132
6110917
6115728
6119118
6119622
6119897
6120366
6121060
6121316
6121909
6121985
6122809
6122810
6122880
6122881
6122932
6122933
6122936
6122937
6122941
6122942
6122943
6122944
6122945
6122948
6122951
6122952
6122954
6122955
6122956
6122984
6122986
6122987
6122988
6122990
6123095
6123100
6123101
6123144
6123313
6123336
6124133
6124135
6124210
6124213
6124214
6124297
6124300
6124434
6124513
6125381
6125916
6138330
6139775
6140862
6141005
6143741
6147917
6148082
6148658
6149323
6149782
6150401
6159731
6159936
6166169
6167828
6168296
6168617
6168776
6169038
6169507
6170385
6170815
6170962
6171349
6171686
6187308
6199903
6215780
6217100
6217183
6221813
6221814
6223069
6235426
6235716
6236033
6236036
6239217
6239258
6239259
6248334
6260974
6266670
6267438
6267634
6269384
6270497
6275271
6275458
6275459
6275594
6275595
6275596
6275871
6276320
6276594
6276645
6276744
6278729
6279586
6289121
6290103
6290906
6294214
6297920
6299420
6300394
6301620
6305599
6306119
6306902
6309001
6310616
6311083
6311707
6313744
6320071
6320132
6320226
6320227
6320302
6320459
6320702
6320704
6320705
6320709
6320710
6320711
6320713
6320714
6320715
6320716
6320718
6320719
6320720
6321172
6321174
6321177
6321178
6321179
6321297
6321330
6321340
6321341
6321355
6321356
6321357
6321358
6321359
6321360
6321361
6321362
6321363
6321364
6321365
6321366
6321367
6321368
6321369
6321370
6321399
6321404
6321424
6321425
6321432
6323213
6323218
6323221
6323232
6323288
6323304
6323305
6323306
6323307
6323308
6323309
6323336
6323338
6323344
6323395
6323396
6323429
6323430
6323434
6323435
6323437
6323440
6323504
6323514
6323531
6323532
6323726
6323727
6323729
6323730
6323731
6323735
6323736
6324605
6324764
6324766
6324769
6324775
6324777
6324778
6324781
6324793
6324805
6324806
6324808
6324809
6324811
6324812
6324813
6324814
6324815
6324819
6324821
6324822
6324824
6324825
6324826
6324830
6324831
6324832
6324845
6324847
6324858
6324859
6324860
6324861
6324866
6324871
6324872
6324873
6324874
6324877
6324879
6324880
6324881
6324882
6324883
6324886
6324887
6324894
6324898
6324899
6324901
6324902
6324903
6324906
6324909
6324910
6324911
6324913
6324916
6324918
6324921
6324923
6324925
6324926
6324927
6324928
6324929
6324932
6324933
6324937
6324939
6324943
6324944
6324947
6324950
6324951
6324952
6324953
6324954
6324955
6324956
6324958
6324959
6324960
6324963
6324964
6324965
6324967
6324968
6324971
6324973
6324975
6324977
6324979
6324986
6324991
6324995
6324996
6324997
6325000
6325001
6325002
6325003
6325004
6325006
6325012
6325013
6325018
6325020
6325021
6325038
6325039
6325040
6325042
6325043
6325045
6325048
6325053
6325054
6325055
6325057
6325058
6325060
6325061
6325062
6325064
6325066
6325069
6325072
6325074
6325082
6325083
6325085
6325087
6325089
6325093
6325097
6325098
6325108
6325109
6325110
6325111
6325116
6325121
6325123
6325124
6325126
6325127
6325130
6325131
6325133
6325134
6325140
6325144
6325153
6325155
6325156
6325157
6325158
6325159
6325161
6325163
6325165
6325166
6325167
6325169
6325174
6325175
6325178
6325182
6325186
6325187
6325188
6325193
6325194
6325198
6325199
6325202
6325208
6325209
6325210
6325213
6325217
6325219
6325220
6325222
6325228
6325229
6325234
6325235
6325240
6325241
6325242
6325247
6325248
6325251
6325252
6325255
6325257
6325259
6325260
6325261
6325262
6325263
6325264
6325265
6325266
6325268
6325269
6325270
6325273
6325278
6325281
6325282
6325283
6325284
6325292
6325294
6325296
6325297
6325298
6325299
6325305
6325311
6325313
6325317
6325319
6325321
6325330
6325331
6325333
6325337
6325338
6325341
6325342
6325343
6325345
6325346
6325347
6325348
6325350
6325351
6325353
6325355
6325359
6325362
6325363
6325365
6325366
6325375
6325380
6325385
6325386
6325388
6325396
6325416
6325418
6325426
6325432
6325434
6325435
6325438
6325443
6325450
6325451
6325452
6325457
6325458
6325460
6325461
6325464
6325465
6325471
6325474
6325475
6325476
6325477
6325478
6325479
6325480
6325481
6325484
6325487
6325498
6325499
6325502
6325516
6325517
6325520
6325521
6325524
6325525
6325526
6325527
6325532
6325539
6325540
6325544
6325546
6325547
6325548
6325552
6325563
6325567
6325568
6325569
6325570
6325571
6325576
6325585
6325586
6325587
6325591
6325592
6325595
6325606
6325608
6325609
6325617
6325619
6325621
6325623
6325628
6325629
6325630
6325631
6325632
6325633
6325635
6325637
6325640
6325641
6325642
6325646
6325648
6325650
6325653
6325656
6325657
6325658
6325659
6325660
6325661
6325664
6325671
6325672
6325676
6325678
6325685
6325686
6325697
6325702
6325705
6325707
6325708
6325713
6325714
6325715
6325717
6325718
6325724
6325725
6325726
6325727
6325728
6325729
6325730
6325731
6325736
6325738
6325740
6325741
6325743
6325744
6325745
6325749
6325750
6325751
6325752
6325753
6325754
6325755
6325756
6325757
6325758
6325759
6325761
6325764
6325768
6325769
6325771
6325773
6325774
6325779
6325783
6325787
6325789
6325791
6325792
6325794
6325797
6325798
6325799
6325802
6325803
6325806
6325812
6325813
6325815
6325816
6325817
6325818
6325819
6325821
6325833
6325837
6325838
6325842
6325845
6325846
6325849
6325856
6325857
6325858
6325862
6325867
6325870
6325877
6325879
6325880
6325881
6325882
6325883
6325884
6325886
6325888
6325891
6325892
6325894
6325899
6325901
6325903
6325904
6325905
6325911
6325912
6325913
6325914
6325916
6325917
6325919
6325921
6325922
6325924
6325925
6325930
6325931
6325934
6325946
6325949
6325950
6325952
6325953
6325955
6325960
6325961
6325962
6325964
6325965
6325966
6325970
6325971
6325972
6325977
6325978
6325979
6325980
6325981
6325983
6325997
6325998
6325999
6326003
6326004
6326005
6326006
6326007
6326016
6326017
6326018
6326020
6326021
6326022
6326023
6326026
6326031
6326032
6326038
6326039
6326040
6326041
6326042
6326048
6326050
6326051
6326057
6326058
6326060
6326061
6326063
6326064
6326065
6326067
6326071
6326078
6326079
6326083
6326091
6326094
6326095
6326096
6326097
6326098
6326099
6326100
6326101
6326102
6326103
6326110
6326113
6326117
6326118
6326119
6326120
6326121
6326122
6326135
6326138
6326139
6326140
6326141
6326142
6326143
6326144
6326145
6326146
6326147
6326149
6326150
6326151
6326156
6326157
6326161
6326162
6326164
6326165
6326166
6326171
6326173
6326174
6326175
6326180
6326183
6326184
6326185
6326188
6326194
6326199
6326201
6326203
6326206
6326207
6326209
6326211
6326212
6326213
6326214
6326215
6326222
6326225
6326226
6326228
6326326
6326495
6326536
6326537
6326539
6326540
6326543
6326544
6326546
6326613
6326719
6326758
6326766
6328026
6328154
6328314
6328416
6328499
6328565
6328599
6328928
6330398
6330530
6330677
6330750
6330756
6330812
6330839
6330857
6330858
6330862
6330863
6330873
6330883
6330887
6330888
6330969
6331011
6331031
6331048
6331118
6331317
6331318
6331319
6331320
6331321
6331322
6331323
6331324
6331325
6331326
6331378
6331379
6331380
6331519
6331520
6331553
6331896
6332673
6332855
6333735
6333880
6333964
6334101
6334581
6334735
6334736
6334737
6334738
6334744
6334775
6334862
6335022
6335114
6335125
6335159
6335160
6335302
6335306
6335348
6335879
6335904
6335906
6335938
6335951
6335952
6336198
6336410
6336421
6336422
6336423
6336424
6336487
6336654
6336766
6336768
6336819
6337064
6337117
6337221
6338012
6338047
6338531
6338534
6338544
6338560
6338568
6338575
6338593
6347542
6348496
6352517
6360837
6364511
6364534
6364614
6364806
6364823
6365084
6367184
6367233
6367649
6367906
6368376
6368608
6369106
6369118
6369123
6369388
6369620
6369952
6370286
6370788
6370943
6371959
6373401
6373407
6373528
6373538
6373544
6373810
6373895
6373896
6373897
6374052
6375010
6375302
6376223
6376329
6379271
6381804
6382391
6384154
6384289
6385473
6385495
6386083
6386457
6387064
6390851
6391434
6391798
6392391
6392446
6393605
6395770
6396312
6398193
6398194
6398206
6398342
6398343
6398436
6398457
6398463
6398485
6398506
6398518
6398523
6398525
6398536
6398541
6398544
6398546
6398560
6398563
6398568
6398573
6398588
6398590
6398593
6398599
6398609
6398610
6398612
6398613
6398614
6398638
6398669
6398955
6399097
6399098
6400228
6400264
6400348
6409631
6409680
6409684
6409685
6409689
6409690
6409804
6409805
6409806
6409808
6409820
6409821
6409829
6409832
6409834
6409890
6411284
6411285
6413985
6415678
6419175
6419319
6419439
6419443
6419581
6419704
6419710
6419711
6419712
6419738
6419756
6419779
6419780
6419869
6419880
6419884
6419890
6419894
6419898
6419912
6419922
6419923
6419933
6419939
6419944
6419948
6419957
6419966
6419968
6419971
6419972
6420023
6420032
6420046
6420060
6420074
6420079
6420113
6420126
6420147
6420165
6420173
6420174
6420175
6420200
6420214
6420430
6420435
6420455
6420470
6420478
6420479
6420490
6420492
6420493
6420499
6420500
6420577
6420578
6420579
6420753
6420924
6420927
6420928
6421082
6421173
6421197
6421199
6421200
6421202
6421209
6421223
6421426
6421434
6421441
6421445
6421446
6421449
6421450
6421451
6421452
6421453
6421454
6421457
6421459
6421469
6421470
6421471
6421472
6421473
6421475
6421476
6421478
6421479
6421480
6421834
6421839
6421841
6421842
6421843
6421844
6421846
6421847
6422752
6423272
6424468
6424805
6425940
6426173
6426176
6426180
6426606
6426612
6426640
6426641
6426642
6426643
6426644
6426646
6426662
6426670
6426671
6426698
6426701
6426731
6426732
6426767
6426769
6426771
6426800
6426802
6426805
6426824
6426877
6426892
6426898
6426905
6426924
6426925
6426934
6426940
6427040
6427042
6427043
6427056
6427057
6427059
6427096
6427113
6427366
6427367
6427394
6427395
6427396
6427397
6427398
6427399
6427400
6427401
6427402
6427403
6427404
6427405
6427407
6427408
6427409
6427410
6427411
6427412
6427413
6427414
6427423
6427424
6427425
6427426
6427427
6427428
6427429
6427430
6427431
6427432
6427433
6427434
6427435
6427436
6427545
6427727
6427728
6427729
6427730
6427731
6427732
6427733
6427734
6427735
6427749
6427750
6427751
6427752
6427753
6427765
6427766
6427767
6427768
6427769
6427836
6427837
6427838
6427850
6427851
6427852
6427853
6427854
6427856
6427857
6427858
6427859
6427897
6427898
6427899
6427900
6427965
6427966
6427967
6427995
6427996
6428159
6428160
6428161
6428162
6428163
6428164
6428165
6428166
6428167
6428168
6428169
6428170
6428171
6428172
6428173
6428174
6428283
6428284
6428285
6428286
6428287
6428462
6428463
6428465
6428466
6428467
6428468
6428469
6428470
6428471
6428472
6428473
6428474
6428910
6428914
6428919
6428920
6428921
6428938
6428940
6428950
6429411
6429424
6429426
6429428
6429436
6429437
6429439
6429440
6429441
6429442
6429443
6429444
6429446
6429447
6429448
6429449
6429450
6429451
6429452
6429453
6429454
6429455
6429456
6429457
6429458
6429459
6429460
6429461
6429462
6429463
6429464
6429465
6429467
6429468
6429469
6429470
6429471
6429473
6429474
6429475
6429476
6429477
6429478
6429479
6429480
6429481
6429482
6429483
6429484
6429485
6429486
6429487
6429488
6429489
6429490
6429491
6429492
6429493
6429495
6429496
6429497
6429498
6429499
6429500
6429502
6429503
6429504
6429505
6429506
6429507
6429575
6430314
6430316
6430317
6430320
6431014
6431214
6431215
6431216
6431218
6431219
6431220
6431221
6431222
6431561
6431562
6431563
6431564
6431566
6431571
6431572
6431573
6431574
6431575
6431576
6431577
6431578
6431579
6431580
6431751
6431869
6431915
6432194
6432302
6432332
6432426
6432586
6432616
6432661
6432666
6432703
6433272
6433273
6433274
6433276
6433325
6433412
6433489
6433509
6433554
6433557
6433568
6433777
6434208
6434235
6434248
6434411
6434507
6434533
6434889
6435110
6435576
6435890
6436013
6436045
6436058
6436091
6436128
6436133
6436146
6436150
6436151
6436158
6436160
6436161
6436163
6436166
6436169
6436195
6436198
6436218
6436225
6436226
6436227
6436228
6436229
6436230
6436235
6436242
6436271
6436281
6436399
6436400
6436402
6436403
6436404
6436504
6436506
6436508
6436510
6436532
6436550
6436822
6436829
6437071
6437384
6437395
6437420
6437585
6437804
6438037
6438066
6438128
6438151
6438266
6438267
6438268
6438329
6438344
6438377
6438408
6438430
6438435
6438448
6438451
6438458
6438459
6438482
6438541
6438551
6438552
6438553
6438573
6438582
6438589
6438627
6438637
6438664
6438671
6438677
6438679
6438710
6438721
6438722
6438733
6438745
6438772
6438773
6438795
6438826
6438841
6438843
6438888
6438895
6438897
6438898
6438919
6438923
6438925
6438942
6438954
6439021
6439025
6439048
6439204
6439207
6439208
6439209
6439212
6439218
6439230
6439235
6439241
6439252
6439258
6439265
6439268
6439316
6439317
6439328
6439353
6439384
6439413
6439437
6439466
6439485
6439487
6439502
6439542
6439595
6439612
6439620
6439622
6439627
6439648
6439746
6439753
6439811
6439890
6439920
6439941
6439972
6440013
6440015
6440016
6440017
6440063
6440067
6440083
6440094
6440176
6440191
6440214
6440308
6440367
6440368
6440398
6440400
6440437
6440441
6440471
6440483
6440489
6440492
6440515
6440546
6440562
6440568
6440624
6440629
6440653
6440657
6440685
6440693
6440695
6440698
6440701
6440703
6440708
6440717
6440719
6440725
6440727
6440736
6440737
6440747
6440755
6440764
6440775
6440776
6440807
6440811
6440815
6440817
6440819
6440836
6440840
6440843
6440844
6440864
6440879
6440892
6440926
6440956
6440962
6440992
6440999
6441008
6441009
6441094
6441103
6441104
6441137
6441155
6441168
6441169
6441176
6441191
6441193
6441213
6441223
6441232
6441233
6441269
6441295
6441309
6441323
6441326
6441379
6441411
6441439
6441501
6441504
6441519
6441565
6441568
6441582
6441626
6441669
6441677
6441709
6441781
6441894
6441950
6441951
6441952
6441954
6441962
6441972
6441982
6442058
6442102
6442104
6442105
6442106
6442162
6442163
6442175
6442178
6442203
6442206
6442213
6442215
6442217
6442230
6442231
6442236
6442269
6442274
6442275
6442291
6442322
6442329
6442347
6442408
6442411
6442433
6442480
6442485
6442496
6442526
6442531
6442538
6442553
6442608
6442644
6442661
6442682
6442743
6442781
6442825
6442826
6442827
6442828
6442829
6442861
6442862
6442863
6442876
6442877
6442879
6442880
6442883
6442888
6442889
6442890
6442891
6442904
6442939
6442950
6442954
6442955
6442981
6442984
6442988
6442993
6442994
6443018
6443034
6443050
6443066
6443085
6443109
6443118
6443126
6443140
6443262
6443270
6443277
6443281
6443305
6443311
6443355
6443449
6443450
6443455
6443458
6443484
6443514
6443515
6443521
6443523
6443524
6443526
6443528
6443576
6443577
6443597
6443609
6443616
6443651
6443664
6443677
6443678
6443681
6443686
6443689
6443696
6443697
6443698
6443723
6443746
6443751
6443760
6443763
6443765
6443772
6443775
6443776
6443780
6443782
6443792
6443805
6443809
6443818
6443829
6443845
6443847
6443859
6443887
6443911
6443925
6443940
6443942
6443943
6443944
6443945
6443954
6443955
6443957
6443961
6443965
6443971
6443987
6443990
6443991
6443992
6443993
6443998
6444001
6444003
6444004
6444009
6444011
6444012
6444015
6444021
6444023
6444029
6444033
6444037
6444058
6444072
6444086
6444090
6444100
6444111
6444117
6444120
6444148
6444153
6444169
6444173
6444204
6444205
6444206
6444207
6444208
6444209
6444229
6444238
6444241
6444244
6444250
6444256
6444291
6444318
6444330
6444369
6444397
6444402
6444409
6444601
6444603
6444807
6444808
6444809
6444845
6444969
6445091
6445425
6445429
6445431
6445432
6445433
6445434
6445435
6445458
6445459
6445460
6445461
6445462
6445463
6445464
6445465
6445466
6445529
6445531
6445532
6445534
6445669
6445955
6445958
6445962
6446033
6446048
6446049
6446050
6446067
6446103
6446187
6446188
6446264
6446269
6446339
6446340
6446452
6446453
6446513
6446514
6446610
6446647
6446733
6446787
6447134
6447308
6447310
6447311
6447312
6447385
6447398
6447478
6447526
6447708
6447835
6447836
6447870
6447871
6447915
6448026
6448335
6448355
6448418
6448765
6448766
6448767
6448768
6448838
6448982
6448983
6449106
6449182
6449364
6449406
6449452
6449778
6449787
6449790
6449863
6449870
6449877
6449878
6449881
6449900
6449902
6449919
6449920
6449923
6449924
6449939
6449941
6449943
6449948
6449956
6449957
6449959
6449960
6449963
6449964
6449968
6449995
6450005
6450012
6450013
6450025
6450032
6450037
6450041
6450042
6450053
6450077
6450079
6450080
6450081
6450093
6450094
6450095
6450096
6450102
6450103
6450105
6450111
6450123
6450124
6450125
6450127
6450130
6450142
6450146
6450151
6450152
6450157
6450173
6450175
6450182
6450184
6450198
6450208
6450222
6450237
6450262
6450264
6450265
6450271
6450275
6450299
6450302
6450317
6450319
6450324
6450327
6450330
6450338
6450339
6450340
6450341
6450345
6450346
6450350
6450354
6450358
6450363
6450405
6450460
6450466
6450487
6450490
6450491
6450494
6450499
6450503
6450507
6450514
6450515
6450519
6450531
6450535
6450564
6450634
6450888
6450898
6450910
6450911
6450950
6450958
6450969
6450977
6450981
6450983
6450985
6450987
6451016
6451033
6451088
6451089
6451091
6451113
6451121
6451123
6451129
6451131
6451290
6451378
6451389
6451393
6451506
6451511
6451547
6451569
6451668
6451682
6451712
6451773
6451780
6451798
6451824
6451998
6452023
6452048
6452113
6452121
6452123
6452133
6452238
6452283
6452294
6452348
6452534
6452535
6452581
6452702
6452798
6452827
6452832
6452837
6452860
6452874
6453019
6453025
6453033
6453056
6453057
6453124
6453162
6453189
6453269
6453270
6453351
6453355
6453359
6453362
6453381
6453389
6453392
6453452
6453461
6453480
6453525
6453558
6453572
6453618
6453623
6453707
6453724
6453729
6453770
6453781
6453799
6453815
6453932
6453989
6454016
6454041
6454088
6454230
6454334
6454391
6454537
6454589
6454626
6454813
6454822
6454884
6454895
6454902
6454927
6454939
6455063
6455156
6455326
6455334
6455366
6455381
6455382
6455387
6455434
6455435
6455470
6455477
6455487
6455492
6455497
6455638
6455908
6455915
6473720
6473721
6473724
6473735
6473754
6473793
6473794
6473795
6473830
6473857
6473883
6473892
6473893
6473895
6473901
6473902
6473917
6473918
6473919
6473973
6473974
6474043
6474044
6474045
6474068
6474106
6474107
6474270
6474271
6474373
6474397
6474398
6474401
6474411
6474412
6474435
6474553
6474648
6474657
6474902
6474909
6474935
6474939
6474940
6474941
6474942
6474943
6474944
6474945
6474946
6474947
6474948
6474949
6474950
6474973
6474983
6475019
6475020
6475021
6475033
6475080
6475086
6475156
6475172
6475174
6475228
6475261
6475388
6475389
6475408
6475410
6475412
6475418
6475420
6475421
6475456
6475458
6475538
6475539
6475540
6475552
6475628
6475649
6475654
6475655
6475656
6475657
6475658
6475659
6475660
6475661
6475662
6475663
6475693
6475694
6475724
6475726
6475727
6475728
6475729
6475730
6475731
6475732
6475733
6475734
6475752
6475754
6475755
6475756
6475757
6475758
6475770
6475771
6475797
6475798
6475799
6475885
6475886
6475958
6475959
6475960
6475961
6476001
6476002
6476022
6476023
6476024
6476025
6476030
6476031
6476032
6476033
6476034
6476035
6476036
6476037
6476125
6476303
6476333
6476334
6476335
6476336
6476337
6476405
6476407
6476673
6476674
6476720
6476721
6476722
6476723
6476724
6476799
6476810
6476812
6476813
6476814
6476938
6476939
6476940
6476941
6476986
6477000
6477152
6477165
6477179
6477180
6477181
6477185
6477349
6477350
6477354
6477373
6477477
6477497
6477498
6477516
6477651
6477956
6478017
6478052
6478053
6478054
6478055
6478056
6478057
6478058
6478059
6478060
6478061
6478062
6478063
6478064
6478065
6478066
6478067
6478068
6478069
6478070
6478071
6478072
6478073
6478074
6478075
6478076
6478077
6478370
6478375
6478376
6478419
6478420
6478424
6478425
6478426
6478427
6478428
6478433
6478490
6478538
6478539
6478540
6478541
6478542
6478543
6478544
6478545
6478546
6478547
6478548
6478744
6478746
6478747
6478748
6478749
6478750
6478751
6478752
6478753
6478754
6478755
6478756
6478757
6478758
6478759
6478760
6478761
6478762
6478763
6478764
6478917
6478941
6478942
6478947
6478979
6478980
6478982
6478985
6479121
6479122
6479123
6479124
6479125
6479126
6479127
6479128
6479129
6479199
6479209
6479223
6479247
6479248
6479297
6479298
6479299
6479300
6479558
6479619
6479620
6479621
6479622
6479623
6479624
6479625
6479626
6479627
6479628
6479629
6479630
6479631
6479632
6479633
6479634
6479635
6479636
6479637
6479638
6479639
6479640
6479641
6479642
6479643
6479644
6479645
6479646
6479647
6479648
6479649
6479650
6479651
6479652
6479653
6479803
6479804
6479806
6479857
6479858
6479876
6479890
6479891
6479911
6479912
6479913
6480358
6480359
6480409
6480427
6480433
6480434
6480505
6480773
6481093
6481096
6481097
6481098
6481139
6481140
6481170
6481222
6481223
6481472
6481473
6481474
6481475
6481477
6481485
6481486
6481487
6481488
6481579
6481749
6481750
6481751
6481752
6481753
6481830
6481849
6481850
6481851
6481852
6481853
6481854
6481855
6481856
6481857
6481864
6481865
6481866
6481869
6481883
6481971
6481972
6482050
6482051
6482052
6482053
6482054
6482055
6482056
6482057
6482058
6482059
6482060
6482061
6482062
6482063
6482064
6482065
6482066
6482067
6482068
6482070
6482071
6482072
6482073
6482074
6482076
6482078
6482079
6482242
6482244
6482247
6482249
6482593
6483053
6483054
6483055
6483056
6483195
6483196
6486658
6486661
6504529
6506195
6507054
6509754
6509864
6510272
6510955
6513118
6518202
6518327
6518397
6526201
6531864
6532417
6532420
6532846
6535006
6535007
6535008
6535009
6535010
6535011
6535012
6537197
6537198
6537199
6537200
6537204
6537491
6537493
6537499
6537501
6537502
6537896
6538274
6538723
6538724
6540275
6540280
6540281
6540286
6540298
6540411
6540413
6540436
6540443
6540453
6540456
6540457
6540474
6540483
6540486
6540489
6540491
6540492
6540493
6540494
6540497
6540591
6540599
6540600
6540620
6540622
6540633
6540644
6540653
6540655
6540679
6540681
6540685
6540691
6540694
6540696
6540702
6540708
6540709
6540710
6540723
6540734
6540738
6540757
6540764
6540770
6540801
6540802
6540803
6540804
6540805
6540820
6540827
6540868
6541037
6541038
6541165
6541351
6541375
6541385
6541423
6541425
6541586
6541873
6541874
6542053
6542054
6542729
6542879
6543159
6543223
6543736
6543973
6545270
6545341
6545355
6545359
6545480
6546269
6547253
6547275
6547785
6549450
6549681
6549899
6549902
6550303
6550338
6550339
6550340
6550341
6550342
6550519
6551011
6551704
6551706
6552007
6553716
6553893
6553905
6554019
6554228
6554404
6556611
6558784
6558882
6559235
6559236
6559237
6559239
6559240
6559244
6559245
6559872
6560149
6560155
6560156
6560193
6560209
6560213
6560216
6560217
6560218
6560219
6560288
6560340
6560400
6560416
6560417
6560419
6560626
6560765
6561285
6561297
6561388
6561674
6562052
6562387
6564914
6565604
6565912
6565913
6565944
6565993
6566725
6567704
6567967
6567985
6568438
6568780
6569094
6569754
6569957
6570496
6571732
6572174
6572175
6572311
6572312
6572469
6572642
6572652
6572659
6572664
6572769
6572881
6574114
6574120
6574124
6574164
6574182
6574277
6574972
6575367
6575474
6575553
6575554
6575804
6575907
6575976
6575977
6580535
6589367
6589370
6589431
6589432
6590536
6590895
6591561
6591695
6591806
6591807
6592032
6592033
6593882
6593883
6594876
6595400
6595401
6595720
6595789
6602094
6602095
6602103
6602155
6602174
6602184
6602187
6602289
6602290
6602295
6602296
6602297
6602298
6602303
6602304
6602305
6602307
6602308
6602312
6602333
6602345
6602356
6602361
6602376
6602378
6602379
6602383
6602384
6602385
6602394
6602400
6602402
6602403
6602416
6602428
6602433
6602434
6602448
6602475
6602476
6602477
6602480
6602482
6602485
6602486
6602492
6602503
6602506
6602508
6602509
6602841
6603762
6603809
6603811
6603812
6603814
6603890
6603952
6603975
6604043
6604054
6604055
6604068
6604069
6604133
6604134
6604143
6604144
6604163
6604167
6604168
6604186
6604187
6604219
6604221
6604248
6604263
6604264
6604276
6604278
6604285
6604293
6604295
6604297
6604298
6604299
6604317
6604320
6604330
6604333
6604334
6604335
6604336
6604349
6604350
6604353
6604357
6604359
6604360
6604361
6604373
6604382
6604383
6604387
6604388
6604393
6604396
6604407
6604412
6604422
6604429
6604430
6604456
6604484
6604485
6604486
6604487
6604518
6604519
6604520
6604521
6604522
6604523
6604550
6604551
6604582
6604583
6604602
6604603
6604620
6604629
6604630
6604652
6604665
6604669
6604682
6604683
6604684
6604686
6604811
6604847
6604947
6610260
6610272
6610275
6610298
6610339
6610340
6610883
6610885
6610890
6610907
6611201
6611217
6611685
6611978
6612312
6612317
6612325
6613503
6613508
6613511
6613512
6613529
6613532
6613533
6613551
6613553
6613554
6613555
6613573
6613574
6613575
6613576
6613577
6613595
6613596
6613598
6613599
6613600
6613601
6613611
6613612
6613613
6613614
6613616
6613618
6613619
6613620
6613621
6613622
6613632
6613633
6613634
6613635
6613637
6613639
6613640
6613641
6613642
6613643
6613644
6613654
6613655
6613656
6613659
6613661
6613662
6613663
6613664
6613665
6613666
6613676
6613677
6613679
6613680
6613681
6613683
6613684
6613685
6613686
6613687
6613688
6613689
6613690
6613691
6613692
6613693
6613694
6613695
6613696
6613697
6613698
6613699
6613700
6613701
6613702
6613703
6613704
6613705
6613706
6613707
6613708
6613709
6613710
6613711
6613712
6613713
6613714
6613715
6613716
6613717
6613718
6613719
6613720
6613721
6613722
6613723
6613724
6613725
6613726
6613727
6613728
6613729
6613730
6613731
6613732
6613733
6613734
6613735
6613736
6613737
6613738
6613739
6613740
6613741
6613742
6613743
6613744
6613745
6613746
6613747
6613748
6613749
6613750
6613751
6613752
6613753
6613754
6613755
6613756
6613757
6613758
6613759
6613760
6613761
6613762
6613763
6613764
6613765
6613766
6613767
6613768
6613769
6613770
6613771
6613772
6613773
6613774
6613775
6613776
6613777
6613778
6613779
6613780
6613781
6613782
6613783
6613784
6613785
6613786
6613787
6613788
6613789
6613790
6613791
6613792
6613793
6613794
6613795
6613796
6613797
6613798
6613799
6613800
6613801
6613803
6613804
6613805
6613806
6613807
6613808
6613809
6613810
6613811
6613812
6613813
6613814
6613815
6613816
6613817
6613818
6613819
6613820
6613822
6613823
6613824
6613825
6613826
6617409
6617422
6617426
6617439
6617440
6617443
6618188
6618190
6618194
6618198
6618203
6618206
6618207
6618208
6618210
6618211
6618212
6618215
6618217
6618219
6618221
6618230
6618270
6618390
6618590
6618600
6618603
6623587
6623621
6636456
6636473
6636477
6636491
6636506
6636515
6636543
6636558
6636562
6636565
6636610
6636613
6636616
6636619
6636623
6636659
6636661
6636694
6636702
6636703
6636737
6636738
6636739
6636744
6636773
6636776
6636777
6636784
6636785
6636797
6636829
6636863
6636897
6636964
6667700
6667702
6667711
6667715
6667726
6667742
6667747
6667773
6667774
6667794
6667798
6667817
6667822
6667829
6667835
6667837
6667841
6667844
6667846
6667848
6667853
6667861
6667866
6667872
6667873
6667874
6667875
6667876
6667880
6667881
6667883
6667897
6667903
6667905
6667910
6667935
6667940
6667954
6667967
6667989
6668001
6668005
6668010
6668016
6668033
6668040
6668041
6668051
6668052
6668057
6668072
6668078
6668089
6668091
6668104
6668107
6668117
6668122
6708461
6708468
6708470
6708474
6708521
6708534
6708535
6708563
6708607
6708621
6708644
6708646
6708666
6708674
6708703
6708705
6708710
6708712
6708721
6708734
6708743
6708762
6708764
6708765
6708766
6708769
6708777
6708811
6708817
6708908
6708910
6708914
6708918
6708928
6708929
6708933
6708938
6708939
6708940
6708943
6708949
6708953
6708971
6708998
6709003
6709010
6709018
6709029
6709052
6709055
6709060
6709061
6709069
6709072
6709084
6709092
6709095
6709096
6709099
6709105
6709110
6709113
6709122
6709125
6709135
6709137
6709145
6709154
6709167
6709175
6709184
6709197
6709200
6709224
6709230
6709239
6709248
6709249
6709252
6709253
6709258
6709283
6709290
6709294
6709297
6709316
6709317
6709321
6709322
6709324
6709334
6709339
6709350
6709353
6709370
6709373
6709385
6709386
6709400
6709403
6709406
6709408
6709410
6709411
6709443
6709444
6709445
6709446
6709447
6709468
6709469
6709470
6709471
6709484
6709501
6709502
6709503
6709519
6709520
6709521
6709522
6709539
6709540
6709541
6709542
6709543
6709544
6709566
6709567
6709568
6709569
6709570
6709571
6709572
6709594
6709595
6709596
6709597
6709598
6709624
6709639
6709640
6709641
6709657
6709658
6709659
6709660
6709674
6709675
6709676
6709677
6710163
6710264
6710617
6710619
6710620
6710627
6710634
6710653
6710669
6710673
6710681
6710686
6710692
6710708
6710734
6710735
6710736
6710740
6710745
6710751
6710755
6710759
6710770
6710773
6710812
6710817
6710917
6711162
6711171
6711182
6711200
6711205
6711210
6711211
6711213
6711214
6711216
6711219
6711224
6711233
6711238
6711249
6711299
6711351
6711360
6711380
6711430
6711438
6711518
6711762
6711788
6711789
6711790
6711791
6711821
6711869
6711870
6711922
6711923
6711997
6712010
6712061
6712062
6712194
6712214
6712215
6712216
6712217
6712250
6712251
6712252
6712253
6712254
6712282
6712283
6712334
6712349
6712353
6712354
6712355
6712360
6712363
6712364
6712429
6712485
6712486
6712487
6712544
6712565
6712566
6712567
6712568
6712578
6712579
6712580
6712583
6712584
6712585
6712586
6712587
6712588
6712589
6712590
6712591
6712615
6712616
6712617
6712618
6712619
6712620
6712776
6712902
6712903
6712904
6712905
6712906
6712908
6712988
6712991
6712992
6713002
6713003
6713006
6713007
6713008
6713016
6713019
6713023
6713028
6713032
6713045
6713050
6713060
6713070
6713085
6713097
6713107
6713108
6713110
6713115
6713144
6713147
6713161
6713173
6713177
6713191
6713193
6713199
6713209
6713262
6713289
6713378
6713530
6713534
6713543
6713544
6713556
6713563
6713573
6713579
6713613
6713630
6713631
6713634
6713692
6713707
6713781
6713818
6713843
6713893
6713914
6713919
6713920
6713922
6713923
6713924
6713943
6713944
6713945
6713946
6713954
6713955
6713956
6713957
6713963
6713972
6713973
6713975
6713982
6713983
6713988
6713989
6713990
6713994
6713997
6714008
6714018
6714027
6714036
6714045
6714054
6714063
6714072
6714080
6714088
6714097
6714106
6714115
6714124
6714133
6714142
6714151
6714160
6714169
6714178
6714187
6714196
6714205
6714214
6714223
6714232
6714241
6714250
6714259
6714268
6714277
6714286
6714295
6714304
6714313
6714322
6714331
6714340
6714349
6714358
6714367
6714376
6714385
6714394
6714403
6714411
6714420
6714429
6714438
6714447
6714456
6714465
6714474
6714483
6714492
6714501
6714510
6714519
6714528
6714537
6714546
6714555
6714564
6714573
6714582
6714591
6714600
6714609
6714618
6714627
6714636
6714645
6714654
6714663
6714672
6714681
6714689
6714698
6714707
6714716
6714725
6714734
6714743
6714752
6714761
6714770
6714779
6714788
6714797
6714806
6714815
6714824
6714833
6714842
6714851
6714860
6714869
6714878
6714887
6714896
6714905
6714914
6714923
6714932
6714941
6714950
6714959
6714968
6714977
6714986
6714995
6715004
6715013
6715022
6715031
6715040
6715049
6715058
6715067
6715076
6715085
6715094
6715102
6715111
6715120
6715129
6715138
6715147
6715156
6715165
6715174
6715183
6715192
6715201
6715210
6715219
6715228
6715237
6715245
6715254
6715263
6715272
6715281
6715290
6715299
6715308
6715317
6715326
6715335
6715344
6715353
6715362
6715371
6715380
6715389
6715398
6715407
6715416
6715425
6715434
6715443
6715452
6715461
6715470
6715479
6715488
6715497
6715506
6715515
6715524
6715533
6715542
6715551
6715560
6715569
6715578
6715587
6715596
6715605
6715614
6715623
6715954
6715963
6715972
6715981
6715990
6715999
6716008
6716017
6716026
6716035
6716044
6716052
6716061
6716070
6716079
6716088
6716096
6716105
6716114
6716123
6716132
6716140
6716149
6716158
6716167
6716176
6716185
6716194
6716203
6716212
6716221
6716230
6716239
6716248
6716257
6716266
6716275
6716284
6716293
6716302
6716311
6716320
6716329
6716338
6716347
6716356
6716365
6716374
6716383
6716392
6716401
6716410
6716419
6716428
6716437
6716446
6716455
6716464
6716473
6716482
6716491
6716500
6716509
6716518
6716527
6716536
6716545
6716554
6716563
6716572
6716581
6716590
6716599
6716608
6716617
6716626
6716634
6716643
6716652
6716661
6716670
6716679
6716687
6716696
6716705
6716714
6716723
6716732
6716741
6716750
6716759
6716768
6716777
6716786
6716795
6716804
6716813
6716822
6716831
6716840
6716849
6716858
6716867
6716876
6716885
6716894
6716903
6716912
6716921
6716930
6716939
6716947
6716956
6716965
6716974
6716983
6716992
6717001
6717010
6717019
6717028
6717037
6717046
6717055
6717064
6717073
6717082
6717091
6717100
6717109
6717118
6717127
6717136
6717145
6717154
6717163
6717172
6717181
6717190
6717199
6717208
6717217
6717226
6717235
6728944
6790269
6797538
6828856
6828857
6836276
6850538
6850753
6850754
6850759
6850765
6850766
6850767
6850768
6850769
6850773
6850775
6850789
6850845
6850899
6852032
6852126
6852127
6852162
6852178
6852179
6852181
6852183
6852184
6852202
6852208
6852214
6852224
6852373
6852395
6852401
6857344
6857347
6857348
6857349
6857350
6857351
6857353
6857355
6857359
6857362
6857366
6857367
6857369
6857371
6857375
6857376
6857381
6857384
6857385
6857389
6857391
6857393
6857394
6857395
6857396
6857400
6857409
6857410
6857411
6857412
6857414
6857415
6857416
6857418
6857420
6857424
6857434
6857442
6857445
6857448
6857449
6857540
6857545
6857546
6857547
6857548
6857553
6857563
6857564
6857565
6857598
6857602
6857679
6857683
6857704
6857717
6857720
6857721
6857722
6857728
6857762
6857778
6857783
6857788
6857811
6857812
6857813
6857814
6857815
6857816
6857817
6857818
6857819
6857820
6857821
6857822
6857849
6857882
6857962
6857963
6858005
6858006
6858187
6858191
6858192
6858198
6858201
6858209
6858227
6858241
6911854
6912217
6912376
6912379
6912391
6912398
6912404
6912619
6912777
6912779
6912794
6912812
6912813
6912823
6912824
6913076
6913077
6913162
6913163
6913293
6913294
6913371
6913643
6913644
6913652
6913658
6913659
6913661
6913767
6913964
6913965
6913968
6913969
6913970
6913972
6913973
6913975
6913978
6913990
6914004
6914098
6914287
6914288
6914303
6914306
6914338
6914355
6914530
6914576
6914577
6914599
6914615
6914616
6914617
6914619
6914636
6914638
6914695
6914696
6914702
6914707
6914718
6914719
6914741
6915732
6915733
6915737
6915743
6915744
6915751
6915778
6915785
6915804
6915829
6915831
6915839
6915840
6915884
6915921
6916058
6916127
6916201
6916245
6916319
6916320
6916321
6917042
6917067
6917094
6917095
6917097
6917098
6917099
6917100
6917101
6917102
6917103
6917104
6917105
6917106
6917107
6917108
6917111
6917112
6917115
6917116
6917264
6917319
6917660
6917661
6917673
6917677
6917678
6917679
6917693
6917695
6917714
6917721
6917758
6917785
6917800
6917858
6917874
6917893
6917899
6917904
6917905
6917906
6917914
6917915
6917933
6917963
6917976
6917978
6917991
6917992
6917994
6918014
6918016
6918017
6918024
6918058
6918059
6918062
6918086
6918087
6918088
6918130
6918143
6918233
6918241
6918266
6918267
6918275
6918335
6918371
6918384
6918410
6918420
6918421
6918422
6918439
6918441
6918444
6918445
6918448
6918470
6918471
6918484
6918639
6918652
6918671
6918672
6918699
6918700
6918702
6918703
6918742
6918755
6918756
6918761
6918767
6918768
6918773
6918832
6918840
6919277
6921532
6921713
6923899
6923900
6924004
6924005
6925620
6925623
6928323
6928325
6928326
6928327
6928544
6931206
6931338
6931410
6931647
6933346
6933347
6933348
6933349
6938933
6939332
6940524
6943538
6953678
6955435
6955499
6958717
6958849
6969234
6969273
6971003
6971004
6971005
6971007
6971011
6971016
6971020
6971021
6971045
6971059
6971060
6971096
6971097
6971098
6971099
6971258
6971260
6971278
6973644
6976812
6976813
6976821
6976898
6976899
6977382
6977389
6978537
6978540
6978690
6979586
6983444
6985535
6985559
6988277
6989229
6989230
6989601
6989631
6989632
6989732
6990735
6990736
6990738
6990742
6990743
6991043
6991044
6991259
6991436
6991439
6991446
6991447
6991471
6991585
6992018
6992021
6992022
6992084
6992095
6992104
6992106
6992107
6994525
6994526
6994527
6994799
6994941
6995367
6995567
6996197
6997328
6997719
6999104
6999110
6999455
6999456
7000063
7000064
7002133
7004202
7004308
7006468
7009188
7009189
7009445
7015111
7015112
7015293
7017964
7017977
7017988
7017991
7017992
7017995
7018163
7018164
7018173
7019000
7019031
7021095
7021682
7023405
7023494
7023508
7023818
7034306
7036443
7037975
7038547
7038548
7043897
7044038
7044039
7045763
7048541
7048542
7048641
7048642
7048643
7048644
7048645
7048646
7048647
7048648
7048662
7048663
7048664
7048665
7048678
7048679
7048680
7048681
7048682
7048683
7048694
7048695
7048696
7048697
7048698
7048699
7048700
7048701
7048702
7048819
7057275
7057276
7057277
7057278
7057279
7057280
7057281
7057282
7057905
7057906
7057908
7057928
7057929
7058044
7058045
7058068
7058171
7058175
7058242
7058243
7059386
7059407
7059412
7059413
7059415
7059431
7059432
7059433
7059469
7059470
7059601
7059602
7059603
7059664
7059665
7060166
7060167
7060168
7060169
7060170
7060171
7060172
7060173
7060174
7060175
7060176
7060180
7060181
7060182
7060183
7060184
7060185
7060186
7060187
7061194
7061280
7061281
7061282
7061283
7061415
7064536
7064537
7065041
7065042
7065043
7065056
7065057
7065058
7065059
7065060
7065061
7065062
7065063
7065064
7065065
7065066
7065067
7065068
7065069
7065070
7065071
7065072
7065073
7065074
7065075
7065076
7065077
7065078
7065079
7065080
7065081
7065084
7065085
7065086
7065087
7065088
7065089
7065090
7065161
7065162
7065163
7065164
7065165
7065166
7065167
7065168
7065185
7065186
7065187
7065188
7065288
7065289
7065290
7065291
7065302
7065303
7065304
7065305
7065306
7065307
7065308
7065309
7065310
7065311
7065312
7065313
7065314
7065315
7065316
7065317
7065318
7065319
7065320
7065321
7065322
7065323
7065324
7065325
7065326
7065327
7065328
7065329
7065330
7065331
7065332
7065333
7065334
7065335
7065336
7065337
7065397
7065398
7065399
7065400
7065577
7065578
7065579
7065580
7065581
7065582
7065583
7065589
7065590
7065591
7065592
7067174
7067273
7067274
7067275
7067276
7067277
7067278
7067279
7067326
7067327
7067328
7067329
7067372
7067373
7067374
7067375
7067376
7067377
7067378
7067379
7067380
7067381
7067382
7067446
7067447
7067448
7067449
7067537
7067538
7067539
7067541
7067544
7067545
7067546
7067645
7067646
7067647
7067648
7067772
7067812
7067851
7067897
7067951
7067986
7068014
7068826
7068827
7068828
7068829
7069078
7069079
7069080
7069085
7069086
7069089
7069090
7069102
7069121
7069122
7069123
7069124
7069149
7069150
7069151
7069195
7069205
7069206
7069207
7069208
7069209
7069210
7069211
7069212
7069213
7069214
7069338
7069474
7069475
7069482
7069483
7069501
7069502
7069537
7069538
7069539
7069540
7069543
7069544
7069545
7069546
7069547
7069604
7069605
7069802
7069803
7069804
7069805
7069806
7069807
7069849
7069850
7071172
7071173
7071174
7071175
7071600
7071601
7071602
7071603
7071604
7071605
7071606
7071613
7071614
7071615
7071616
7071617
7071618
7071619
7071621
7071622
7071623
7071870
7071871
7072003
7072004
7072005
7072006
7072035
7072036
7072210
7072211
7072212
7072213
7072214
7072215
7072397
7072399
7072401
7072402
7072404
7072407
7072691
7073186
7073187
7073188
7073290
7073291
7073292
7073293
7073791
7073792
7073793
7073823
7073824
7073825
7073826
7074028
7074029
7074030
7074488
7074489
7074490
7074491
7074521
7074522
7074540
7074541
7074542
7074543
7074544
7074545
7074546
7074778
7074779
7074780
7074873
7074901
7074937
7074957
7075043
7075290
7075528
7075529
7075531
7075596
7075597
7075803
7075966
7076257
7076386
7076416
7076444
7076567
7076609
7076624
7076625
7076677
7076678
7076734
7077020
7077355
7077456
7077477
7077488
7077567
7077568
7077569
7077692
7077829
7078165
7078166
7078193
7078194
7078221
7078299
7078300
7078301
7078302
7078407
7078408
7078430
7078431
7078466
7078467
7078468
7078469
7078524
7078525
7078526
7078527
7078635
7081006
7081007
7081008
7081009
7081010
7081011
7081012
7081013
7081049
7081050
7081051
7081441
7081442
7081443
7081602
7081657
7081756
7081822
7081895
7082459
7082462
7082464
7082466
7082467
7082468
7082469
7082512
7082524
7082526
7082527
7082604
7082605
7082695
7082697
7082789
7082809
7082811
7082817
7082820
7082821
7082824
7082847
7082884
7082940
7082975
7083670
7083901
7086419
7086926
7088092
7088130
7088497
7088528
7088554
7091080
7091156
7091157
7091158
7091164
7091266
7091267
7091280
7091281
7091322
7091341
7091441
7091456
7091461
7091473
7091604
7091619
7091672
7091830
7091906
7092535
7092679
7092680
7092682
7092687
7092711
7092733
7092762
7092767
7092850
7092851
7092854
7092874
7092926
7092946
7092955
7092968
7093300
7093301
7093302
7093303
7093643
7093644
7093645
7093646
7093938
7093939
7097048
7097916
7097917
7097918
7097919
7097924
7097925
7098050
7098051
7098052
7098053
7098128
7098129
7098130
7098131
7098617
7098629
7098630
7098631
7098639
7098640
7098662
7098663
7098664
7098667
7098668
7098671
7098672
7098673
7098685
7098717
7098718
7099055
7099541
7099542
7099833
7099834
7099939
7099940
7099941
7099942
7099943
7099944
7099945
7099946
7100006
7103665
7103666
7103669
7103670
7104332
7104333
7106146
7106147
7106148
7106149
7106808
7106809
7106810
7106811
7106829
7106830
7106847
7106848
7106849
7106850
7107006
7107007
7107008
7107009
7107032
7107033
7107112
7107113
7107114
7107115
7107116
7107117
7107285
7107286
7107536
7107977
7107978
7107986
7107987
7111644
7116373
7116374
7116375
7117907
7117908
7117909
7118835
7118838
7118840
7122151
7122153
7122189
7122190
7122191
7122192
7122435
7122436
7122534
7122535
7122536
7122646
7122647
7122648
7122649
7123809
7123816
7123820
7123822
7123829
7123832
7123833
7123834
7123835
7123836
7123837
7123838
7123839
7123840
7123841
7123843
7123844
7123845
7123846
7123847
7123848
7123849
7123850
7123852
7123853
7123854
7123890
7123891
7123892
7123893
7123895
7123896
7123897
7123898
7123899
7123908
7123909
7124205
7124206
7124207
7124208
7124209
7124210
7124211
7124212
7124536
7124539
7124544
7124547
7126634
7126635
7126636
7126637
7130184
7130185
7130189
7140377
7140379
7140380
7148726
7152588
7152592
7152596
7152599
7152614
7152993
7152997
7153002
7153006
7153011
7153035
7153076
7153120
7153147
7153148
7153153
7153155
7153162
7153169
7153174
7153178
7153857
7153864
7153891
7154298
7154299
7154300
7154301
7154302
7154303
7154304
7154307
7154308
7154311
7154312
7154452
7154453
7154454
7154455
7154471
7154472
7154570
7154571
7154572
7154573
7154812
7154813
7154814
7154815
7154857
7154859
7154860
7154960
7154961
7154962
7154963
7154964
7154965
7154966
7154967
7154968
7154969
7154970
7154974
7154975
7154976
7155000
7155001
7155074
7155075
7155076
7155077
7155078
7155079
7155080
7155081
7155082
7155083
7155084
7155294
7155295
7155296
7155308
7155309
7155310
7155311
7155312
7155313
7155314
7156899
7156900
7156915
7156916
7156917
7156918
7156959
7157007
7157211
7157212
7157259
7157471
7157472
7157473
7157474
7160315
7160316
7160317
7160318
7160345
7160346
7160348
7160351
7160352
7160353
7160354
7160364
7160365
7161100
7161101
7161102
7161103
7161105
7161106
7161107
7161108
7161109
7161110
7161112
7161114
7161115
7161116
7161458
7161460
7161461
7163180
7163181
7163182
7163183
7163184
7164132
7164133
7164134
7164135
7164140
7164141
7164142
7164143
7164144
7164145
7164146
7164147
7164148
7164149
7164150
7164466
7165513
7165514
7165516
7165517
7165519
7165522
7165523
7165524
7165525
7165534
7165535
7165540
7165541
7165542
7165543
7167433
7167434
7167438
7167441
7167625
7167919
7167921
7167923
7167925
7167927
7167929
7167931
7167933
7167935
7167937
7167939
7167940
7171713
7171714
7171715
7171769
7172582
7172584
7173608
7173609
7173610
7173611
7173612
7173613
7173614
7173615
7173617
7173667
7173668
7173669
7173670
7173671
7173672
7173673
7173674
7173803
7173821
7173825
7173826
7173827
7173828
7173829
7173848
7173849
7173850
7173855
7173902
7173903
7173904
7173905
7173912
7173913
7173914
7173936
7173938
7173943
7173944
7173975
7173976
7173977
7173978
7177139
7177184
7177810
7177811
7177829
7177830
7177838
7177841
7177843
7177845
7177847
7177851
7177853
7179474
7179484
7179491
7179493
7179495
7179497
7179512
7179517
7179683
7179685
7179686
7183581
7183582
7183583
7183585
7188184
7188185
7188547
7188548
7188549
7191874
7191875
7191876
7191877
7191878
7191879
7191880
7191881
7195793
7195806
7195833
7195834
7195835
7195905
7195906
7196000
7196001
7200318
7202403
7202581
7203902
7203905
7203907
7203909
7204819
7204820
7204821
7204822
7204862
7204863
7204864
7204865
7207082
7207083
7207084
7207088
7207454
7207457
7207459
7207461
7207876
7207879
7207881
7207884
7207887
7207889
7207891
7207893
7209503
7209505
7209507
7209508
7212388
7212389
7214357
7214358
7214362
7216913
7223502
7223503
7223504
7223505
7223506
7223507
7223508
7223509
7224741
7228410
7228412
7228413
7228415
7230255
7230258
7230259
7230262
7230270
7230271
7230274
7230948
7230949
7231005
7231007
7231008
7231009
7231051
7231112
7231113
7231159
7231160
7231161
7231162
7232157
7232468
7232480
7232482
7232486
7232489
7232496
7232497
7232498
7232499
7232856
7232857
7232858
7232859
7232860
7232861
7232862
7232863
7233150
7233151
7233152
7233153
7237241
7237242
7237243
7237244
7243127
7243128
7243129
7243130
7250332
7250334
7250335
7250336
7255849
7255850
7255851
7255852
7255853
7255854
7255855
7255856
7255857
7255858
7255859
7255860
7261150
7261152
7264458
7264461
7264462
7264465
7264466
7266986
7266990
7266993
7269402
7269409
7269410
7269411
7269412
7269483
7269484
7269485
7269486
7269487
7269488
7269489
7269490
7271821
7271822
7271972
7271973
7272008
7272009
7272010
7272011
7272012
7272013
7275749
7275750
7275751
7276013
7276014
7276015
7276016
7276017
7276018
7276543
7276547
7282374
7282389
7282390
7282391
7282392
7282393
7282394
7285440
7285441
7286064
7286066
7286067
7286068
7287785
7287787
7287790
7287793
7290430
7290433
7291093
7291094
7291095
7291096
7291097
7291098
7291099
7291100
7291294
7291295
7291297
7291298
7291299
7291300
7291301
7291302
7295985
7295986
7295990
7295991
7300069
7300070
7300071
7300073
7300074
7300075
7300077
7300078
7300079
7300080
7300081
7300082
7300083
7300084
7300085
7300228
7300229
7300231
7300234
7300708
7300709
7300712
7300714
7302459
7302460
7302461
7302466
7302467
7302468
7302469
7308431
7308432
7308433
7308434
7308446
7308447
7308616
7311268
7313554
7313555
7313556
7313557
7313558
7313559
7313560
7313561
7315241
7321527
7321528
7321529
7321530
7321531
7321532
7321533
7321534
7321545
7321546
7327436
7327437
7327438
7327439
7331490
7331512
7331513
7331514
7331515
7331667
7331668
7331669
7331670
7332588
7332589
7332590
7332591
7332594
7332596
7332597
7332598
7336012
7336013
7336014
7343968
7343970
7343971
7343972
7344083
7344087
7344091
7344093
7344096
7344099
7344100
7344103
7344114
7344117
7344371
7345635
7345636
7345638
7345639
7348661
7348664
7348665
7348668
7353907
7353908
7353909
7353910
7360810
7360828
7362091
7362092
7362095
7362096
7362206
7362208
7362209
7362210
7364119
7364121
7364137
7364140
7364143
7370941
7370942
7370943
7370944
7370945
7370946
7370947
7370948
7378077
7378078
7378079
7378080
7405363
7405364
7405365
7405366
7405368
7405373
7405378
7405379
7405380
7405381
7405382
7405383
7405385
7406955
7406957
7406959
7408088
7427693
7427696
7427697
7427700
7427859
7427862
7427863
7427866
7428824
7428825
7428830
7428831
7428832
7428836
7429184
7429187
7429190
7429192
7429200
7429204
7430079
7430083
7430084
7430089
7430102
7430106
7432089
7432091
7433777
7433778
7433779
7433780
7433781
7433782
7433783
7433784
7434589
7434639
7434640
7434641
7434654
7434655
7434657
7434658
7434659
7434660
7441599
7441601
7441602
7441604
7441605
7441606
7441607
7441608
7441609
7441610
7441611
7442367
7442371
7442375
7448330
7448332
7448333
7452600
7452601
7452602
7452603
7452604
7452605
7452606
7452607
7452608
7452609
7452610
7455192
7455207
7457383
7457384
7457387
7457391
7458097
7458101
7458104
7458107
7460219
7460220
7460221
7460222
7460223
7460224
7460225
7460226
7460228
7460229
7466440
7466442
7466443
7466452
7466453
7466454
7514102
7514103
7514104
7514105
7529495
7563673
7563675
7563679
7563683
7563982
7563986
7563993
7564002
7564090
7564098
7564108
7564115
7564317
7564326
7564329
7564333
7564359
7564363
7564364
7564368
7564371
7564374
7564379
7564383
7564387
7564390
7564395
7564401
7564686
7564694
7564699
7564705
7565370
7565382
7565396
7565414
7565475
7565476
7565493
7565494
7565505
7565506
7565789
7565801
7565814
7565827
7565895
7565898
7565902
7565905
7565962
7565965
7565970
7565974
7566112
7566118
7566124
7566131
7566416
7566421
7566427
7566433
7566520
7566535
7566539
7566543
7566553
7566558
7566616
7566716
7566717
7566721
7566722
7566727
7566728
7566730
7566731
7566734
7566735
7566738
7566739
7566742
7566743
7566745
7566746
7566762
7566765
7566767
7566768
7566776
7566780
7566794
7566797
7566800
7566803
7566880
7566937
7566939
7566942
7566944
7566987
7566990
7567018
7567025
7567026
7567124
7567127
7567165
7567208
7567548
7567549
7567555
7567558
7567562
7567566
7567569
7568037
7568043
7568072
7568287
7568381
7568383
7568385
7568467
7568469
7568471
7568489
7568490
7568492
7568493
7568495
7568496
7568532
7568542
7568545
7568579
7568587
7568589
7568590
7568656
7568659
7568673
7568677
7568738
7568741
7568745
7568749
7568776
7568941
7568945
7568949
7568953
7568984
7568986
7569067
7569072
7569074
7569151
7573789
7573792
7573793
7573794
7573796
7573797
7573798
7573799
7573800
7573801
7573802
7574094
7574095
7574096
7574097
7576815
7576920
7576924
7576928
7578068
7578109
7578137
7578140
7584189
7584190
7584191
7584192
7601797
7601817
7601856
7601874
7608033
7608034
7608036
7608039
7608043
7608046
7608048
7608050
7609895
7614498
7614500
7614501
7614503
7614505
7614506
7614508
7614511
7614538
7614539
7614542
7614544
7614546
7614547
7614549
7614551
7614766
7614767
7614768
7614769
7628007
7628008
7628009
7628011
7628015
7628016
7628017
7628019
7628241
7628242
7628244
7628245
7629566
7629567
7629569
7629570
7630342
7630343
7630344
7630347
7635467
7635468
7635470
7635471
7639597
7639598
7640484
7640485
7640486
7640487
7659071
7659073
7659075
7659077
7713780
7720044
7720045
7720046
7720047
7761458
7761459
7761460
7761463
7765755
7765756
7765757
7765758
7767201
7767205
7767208
7784118
7784119
7784163
7784259
7784333
7786026
7786414
7786416
7802840
7809443
7809444
7832032
7832033
7832034
7869723
7869724
7869728
7869729
7869730
7869734
7869735
7869736
7869737
7869738
7869739
7869740
7869741
7896967
7896968
7896969
7896970
7897003
7897004
7897140
7897144
7897145
7897146
7897147
7897148
7897149
7897150
7897682
7897684
7897687
7914270
7914271
7918790
7918791
7918796
8015712
8015713
8015714
8015715
8015716
8015717
8015718
8015735
8015820
8022407
8023845
8023846
8023847
8023848
8029917
8030454
8030456
8030585
8120214
8177754
8184016
9102251
9179217
9179218
9179219
9179220
9179225
9179226
9179227
9179228
9179229
9179230
9179231
9179232
9179233
9179234
9179235
9179236
9179237
9179238
9179239
9179240
9496810
9496811
9496812
9496813
9496814
9496843
9496844
9496845
9496846
9496847
9496848
9496849
9496850
9496851
9496852
9496853
9496854
9496855
9496856
9496857
9496858
9496878
9496891
9496924
9497002
9497003
9497004
9497005
9497006
9497007
9497008
9497009
9498397
9499375
9499376
9499377
9499378
9499508
9499509
9499510
9499511
9499738
9499740
9499741
9499742
9499887
9499890
9499891
9499892
9499893
9499895
9499896
9499897
9499898
9499899
9499900
9500068
9500070
9500072
9500074
9500177
9500179
9500180
9500181
9500185
9500186
9500188
9500190
9500299
9500304
9500307
9500313
9500319
9500322
9500324
9500328
9500331
9500335
9510524
9510591
9510594
9510606
9510609
9510672
9510673
9510702
9510703
9510705
9510708
9510954
9510955
9510958
9510962
9511073
9511075
9511496
9511500
9511502
9511507
9511530
9511963
9511965
9511966
9511967
9511985
9511986
9511989
9511991
9512070
9512071
9512072
9512073
9513712
9513717
9516089
9516100
9516118
9516131
9525587
9525590
9525594
9525597
9525598
9525601
9525605
9525607
9525611
9525614
9525616
9525620
9525622
9525624
9525626
9525628
9525631
9525633
9525637
9525639
9525640
9525642
9525644
9525645
9525700
9525703
9525708
9525709
9525712
9525715
9533262
9537924
9537925
9537926
9537927
9537928
9537929
9537930
9537931
9537932
9537933
9537934
9537935
9537957
9537958
9537959
9537960
9538591
9538592
9538619
9538620
9538844
9540471
9540472
9540473
9540474
9542986
9542987
9542993
9542997
9542998
9543002
9543003
9543009
9543010
9543015
9543021
9543022
9543026
9543028
9543029
9543031
9543032
9543037
9543038
9543046
9543047
9543049
9543050
9543064
9543068
9543085
9543105
9543122
9543129
9543130
9543134
9543137
9543152
9543153
9543169
9543186
9543190
9543195
9543203
9543204
9543208
9543214
9543218
9543221
9543225
9543227
9543228
9543231
9543236
9543264
9543265
9543267
9543268
9543273
9543274
9543275
9543276
9543277
9543278
9543279
9543311
9543312
9543313
9543314
9543315
9543316
9543317
9543321
9543331
9543332
9543333
9543334
9543335
9543336
9543337
9543388
9543401
9543402
9543403
9543404
9543405
9543433
9543455
9543456
9543458
9543461
9543466
9543480
9543488
9543491
9543492
9543524
9543580
9543676
9543677
9547190
9547196
9547197
9547198
9547199
9547200
9547201
9547205
9547206
9547260
9547634
9547881
9547882
9547888
9547906
9547921
9547924
9547960
9547961
9547988
9547993
9547994
9548001
9548017
9548018
9548019
9548020
9548224
9548232
9548240
9548248
9548256
9548264
9548272
9548280
9548288
9548296
9548307
9548315
9548323
9548326
9548334
9548342
9548352
9548360
9548368
9548375
9548564
9548569
9548570
9548574
9548575
9548577
9548583
9548604
9548605
9548613
9548614
9548615
9548616
9548617
9548618
9548619
9548620
9548621
9548622
9548623
9548624
9548625
9548626
9548627
9548628
9548633
9548634
9548635
9548636
9548637
9548638
9548639
9548640
9548641
9548642
9548643
9548644
9548645
9548646
9548654
9548663
9548664
9548669
9548672
9548724
9548725
9548726
9548727
9548728
9548729
9548730
9548731
9548732
9548733
9548734
9548735
9548736
9548737
9548738
9548739
9548799
9548800
9548801
9548802
9548850
9548872
9548873
9548892
9548893
9548894
9548895
9548896
9549049
9549050
9549060
9549066
9549075
9549081
9549082
9549160
9549171
9549179
9549182
9549195
9549206
9549207
9549216
9549219
9549241
9549262
9549263
9549264
9549265
9549266
9549267
9549268
9549269
9549270
9549271
9549272
9549273
9549274
9549275
9549276
9549314
9549316
9549317
9549319
9549320
9549321
9549322
9549323
9549324
9549325
9549326
9549328
9549329
9549330
9549331
9549332
9549787
9552059
9552060
9552061
9552062
9552063
9552064
9555230
9555964
9555978
9555992
9556006
9556020
9556035
9556049
9556063
9556077
9556090
9556104
9556118
9556132
9556146
9561109
9561298
9561351
9561508
9562057
9566361
9567518
9567573
9567574
9567632
9567633
9567634
9568760
9568761
9568762
9569562
9569563
9570560
9570610
9571055
9571056
9571092
9571093
9571094
9571095
9571117
9572423
9572491
9572792
9573048
9573049
9573169
9573188
9573321
9573323
9573326
9573330
9573395
9573400
9573401
9573407
9573426
9573477
9573496
9573498
9573499
9573502
9573577
9573578
9573594
9573595
9573596
9573600
9573613
9573614
9573623
9573624
9573625
9573626
9573627
9573629
9573631
9573632
9573633
9573634
9573638
9573640
9573651
9573655
9573656
9573668
9573670
9573676
9573941
9573942
9573943
9573944
9573945
9574105
9574302
9574574
9574576
9574577
9574579
9574580
9574581
9574712
9574713
9574756
9574845
9574856
9574914
9575036
9575037
9575040
9575041
9575043
9575044
9575146
9575351
9575354
9575355
9575469
9575470
9575590
9575591
9575592
9575593
9575594
9575595
9575596
9575597
9575598
9575599
9575600
9575601
9575602
9575603
9575604
9575605
9575606
9575607
9575608
9575609
9575610
9575611
9575612
9575613
9575614
9575615
9575616
9575617
9575618
9575619
9575620
9575621
9575622
9575623
9575624
9575625
9575626
9575627
9575628
9575629
9575630
9575631
9575632
9575633
9575634
9575635
9575636
9575637
9575638
9575639
9575640
9575641
9575642
9575643
9575644
9575645
9575646
9575647
9575648
9575649
9575650
9575651
9575652
9575653
9575654
9575655
9575656
9575657
9575658
9575659
9575660
9575661
9575662
9575663
9575664
9575665
9575666
9575667
9575668
9575669
9575670
9575671
9575672
9575673
9575674
9575675
9575676
9575677
9575678
9575679
9575680
9575681
9575682
9575683
9575684
9575685
9575686
9575687
9575688
9575689
9575690
9575691
9575692
9575693
9575694
9575695
9575696
9575697
9575698
9575699
9575754
9575999
9576000
9576001
9576002
9576240
9576241
9576416
9576642
9576643
9576649
9576732
9576733
9576738
9576741
9576780
9576853
9576921
9577153
9577157
9577158
9577159
9577160
9577161
9577167
9577236
9577240
9577258
9577259
9577318
9577442
9577644
9577996
9578046
9578304
9578334
9578339
9578378
9578507
9579087
9579204
9579205
9579206
9579207
9579208
9579209
9579210
9579211
9579212
9579213
9579214
9579215
9579216
9579217
9579218
9579262
9579263
9579264
9579265
9579266
9579269
9579270
9579271
9579272
9579273
9579274
9579275
9579276
9579277
9579278
9579279
9579280
9579281
9579282
9579283
9579284
9579285
9579286
9579287
9579288
9579289
9579290
9579291
9579292
9579296
9579297
9579298
9579299
9579300
9579301
9579302
9579303
9579304
9579305
9579306
9579307
9579308
9579446
9579447
9583239
9588595
9588990
9588991
9588992
9588993
9588994
9588995
9589356
9589357
9589363
9589369
9589391
9589398
9595220
9595290
9600399
9600416
9600712
9600713
9600714
9600715
9600716
9600732
9600733
9601101
9601102
9601114
9601115
9601203
9601539
9601691
9601716
9601725
9602301
9602688
9603283
9604450
9604520
9604521
9604522
9604553
9604554
9604584
9604778
9604982
9605256
9613787
9614326
9614854
9620379
9628285
9634021
9642536
9678096
9690099
9690100
9690104
9692361
9776846
9776847
9776848
9776849
9776850
9793947
9793948
9794056
9794617
9794771
9795155
9795157
9795479
9795530
9795576
9795720
9795796
9795797
9795869
9796343
9796386
9796508
9796621
9796699
9796973
9797055
9797280
9797317
9797406
9797438
9797838
9797845
9797932
9798107
9798108
9798109
9798201
9798719
9798857
9798908
9798909
9799269
9799270
9799566
9799599
9799681
9799909
9800054
9800057
9800166
9800216
9800222
9800550
9800551
9800665
9800716
9800761
9800809
9800941
9800977
9800995
9800996
9801175
9801341
9801382
9801491
9801551
9801552
9801554
9801558
9802112
9802113
9802120
9802216
9802275
9802342
9802846
9802847
9802912
9802954
9802975
9803114
9803223
9803265
9803448
9803453
9803621
9803704
9803808
9803900
9803925
9804083
9804110
9804143
9804182
9804226
9804468
9804517
9804518
9804556
9804603
9804613
9804649
9804650
9804896
9804929
9805005
9805006
9805019
9805037
9805073
9805074
9805161
9805175
9805253
9805353
9805357
9805384
9805433
9805450
9805491
9805500
9805515
9805578
9805669
9805675
9805680
9805835
9805869
9805883
9805951
9806070
9806130
9806238
9806243
9806275
9806335
9806395
9806398
9806606
9806617
9806780
9806827
9806967
9806968
9807009
9807012
9807069
9807127
9807224
9807240
9807242
9807248
9807309
9807427
9807476
9807513
9807550
9807582
9807652
9807932
9807933
9807971
9808006
9808052
9808053
9808096
9808207
9808275
9808294
9808298
9808323
9808366
9808374
9808380
9808480
9808544
9808620
9808626
9808649
9808686
9808718
9808751
9808765
9808791
9808835
9808857
9808913
9808937
9808941
9808960
9808962
9808987
9808998
9809092
9809094
9809134
9809135
9809147
9809148
9809163
9809177
9809196
9809207
9809226
9809227
9809232
9809265
9809300
9809306
9809318
9809360
9809381
9809384
9809405
9809417
9809442
9809460
9809499
9809542
9809575
9809601
9809602
9809628
9809644
9809670
9809694
9809695
9809723
9809744
9809745
9809775
9809782
9809792
9809823
9809828
9809838
9809921
9809950
9809951
9809988
9809992
9810022
9810048
9810049
9810052
9810056
9810060
9810103
9810164
9810178
9810201
9810230
9810239
9810272
9810279
9810283
9810284
9810289
9810290
9810291
9810294
9810304
9810321
9810329
9810332
9810342
9810343
9810344
9810345
9810347
9810348
9810407
9810415
9810420
9810424
9810427
9810428
9810429
9810432
9810433
9810436
9810441
9810442
9810453
9810473
9810505
9810541
9810562
9810563
9810564
9810570
9810574
9810580
9810584
9810588
9810598
9810601
9810611
9810615
9810642
9810650
9810665
9810671
9810679
9810688
9810693
9810696
9810699
9810709
9810719
9810730
9810732
9810759
9810764
9810765
9810789
9810794
9810796
9810798
9810800
9810807
9810809
9810810
9810822
9810828
9810832
9810840
9810849
9810859
9810864
9810874
9810897
9810898
9810905
9810909
9810921
9810943
9810956
9810973
9810974
9810993
9810997
9811004
9811005
9811020
9811024
9811029
9811034
9811037
9811041
9811048
9811053
9811056
9811061
9811065
9811074
9811075
9811078
9811084
9811088
9811093
9811104
9811108
9811109
9811116
9811119
9811120
9811135
9811139
9811141
9811142
9811147
9811148
9811152
9811154
9811156
9811157
9811161
9811164
9811165
9811166
9811167
9811174
9811190
9811193
9811194
9811198
9811201
9811204
9811215
9811218
9811225
9811233
9811241
9811242
9811243
9811244
9811247
9811252
9811255
9811272
9811274
9811277
9811278
9811288
9811295
9811299
9811306
9811307
9811308
9811309
9811317
9811318
9811320
9811325
9811326
9811337
9811338
9811344
9811353
9811364
9811368
9811372
9811373
9811374
9811377
9811378
9811379
9811388
9811390
9811394
9811396
9811402
9811404
9811405
9811406
9811407
9811414
9811423
9811435
9811442
9811453
9811454
9811455
9811458
9811459
9811461
9811467
9811470
9811471
9811473
9811477
9811479
9811480
9811482
9811484
9811485
9811487
9811492
9811497
9811506
9811517
9811521
9811522
9811523
9811524
9811530
9811536
9811545
9811552
9811553
9811566
9811568
9811572
9811574
9811581
9811586
9811587
9811596
9811597
9811615
9811620
9811635
9811638
9811654
9811662
9811668
9811678
9811683
9811688
9811697
9811702
9811704
9811711
9811713
9811723
9811741
9811742
9811757
9811767
9811788
9811795
9811805
9811812
9811817
9811820
9811823
9811842
9811853
9811854
9811858
9811870
9811880
9811881
9811888
9811892
9811894
9811897
9811907
9811910
9811911
9811920
9811925
9811934
9811946
9811949
9811956
9811959
9811962
9811964
9811971
9811976
9811988
9811989
9811992
9812005
9812012
9812016
9812032
9812054
9812058
9812062
9812074
9812085
9812100
9812104
9812108
9812118
9812135
9812142
9812146
9812151
9812153
9812157
9812168
9812179
9812181
9812187
9812188
9812198
9812221
9812229
9812246
9812252
9812253
9812256
9812266
9812267
9812270
9812285
9812293
9812294
9812319
9812327
9812328
9812335
9812336
9812343
9812344
9812346
9812354
9812365
9812366
9812367
9812368
9812370
9812371
9812377
9812378
9812385
9812412
9812413
9812414
9812435
9812439
9812440
9812446
9812472
9812493
9812496
9812503
9812505
9812510
9812514
9812536
9812538
9812549
9812564
9812571
9812577
9812578
9812579
9812596
9812600
9812605
9812607
9812609
9812636
9812642
9812646
9812648
9812656
9812673
9812674
9812675
9812676
9812677
9812692
9812693
9812699
9812703
9812705
9812706
9812708
9812710
9812711
9812712
9812713
9812714
9812715
9812717
9812718
9812719
9812720
9812721
9812728
9812729
9812730
9812736
9812737
9812740
9812741
9812812
9812814
9812923
9813515
9813545
9813622
9813656
9813700
9814004
9814144
9814232
9814370
9814430
9814504
9814660
9814827
9814927
9815083
9815091
9815229
9815410
9815418
9815640
9815666
9815668
9815696
9815697
9815885
9815886
9815895
9816084
9816132
9816401
9816473
9816476
9816781
9817215
9817251
9817271
9817726
9817796
9817909
9818005
9818034
9818301
9818316
9818354
9818591
9818627
9818660
9818703
9818810
9818814
9818815
9818876
9818877
9819009
9819142
9819301
9819346
9819399
9819400
9819401
9819497
9819506
9819740
9819926
9820054
9820340
9820569
9820702
9820907
9820920
9821051
9821161
9821268
9821269
9821422
9821434
9821625
9821753
9821761
9821819
9822074
9822238
9822497
9822503
9822668
9822669
9822768
9822772
9822862
9823001
9823052
9823067
9823247
9823347
9823442
9823492
9823595
9823618
9823659
9823837
9823843
9823845
9823887
9823913
9823924
9824100
9824165
9824166
9824332
9824333
9824370
9824465
9824516
9824561
9824563
9824804
9824861
9824862
9824890
9824910
9824918
9825053
9825081
9825170
9825545
9825596
9825634
9825709
9825710
9825824
9826264
9826279
9826301
9826510
9826536
9826616
9826654
9826745
9826746
9826796
9826813
9826814
9826824
9826901
9826969
9827165
9827183
9827348
9827379
9827463
9827471
9827674
9827690
9827714
9827786
9827840
9827902
9827992
9827995
9828032
9828034
9828045
9828066
9828067
9828112
9828116
9828117
9828122
9828197
9828230
9828328
9828363
9828365
9828429
9828457
9828465
9828538
9828739
9828803
9828868
9828960
9828973
9828974
9828983
9828984
9829036
9829067
9829109
9829132
9829154
9829169
9829341
9829346
9829361
9829411
9829418
9829419
9829435
9829439
9829547
9829548
9829638
9829642
9829649
9829668
9829676
9829705
9829755
9829774
9829787
9829791
9829821
9829825
9829844
9829853
9829891
9829988
9830005
9830028
9830045
9830057
9830130
9830144
9830146
9830152
9830153
9830198
9830213
9830243
9830275
9830305
9830350
9830359
9830363
9830405
9830436
9830456
9830462
9830497
9830509
9830521
9830522
9830539
9830544
9830579
9830590
9830603
9830661
9830665
9830704
9830733
9830783
9830867
9830868
9830895
9830896
9830922
9830923
9830935
9830968
9830972
9830982
9830993
9831000
9831003
9831023
9831028
9831037
9831064
9831065
9831084
9831093
9831103
9831115
9831138
9831166
9831171
9831187
9831188
9831213
9831237
9831258
9831263
9831276
9831305
9831327
9831347
9831350
9831370
9831371
9831384
9831405
9831435
9831459
9831491
9831500
9831530
9831531
9831539
9831547
9831561
9831569
9831586
9831595
9831614
9831619
9831622
9831623
9831624
9831682
9831690
9831699
9831702
9831708
9831772
9831781
9831782
9831788
9831800
9831802
9831805
9831806
9831812
9831831
9831836
9831839
9831840
9831878
9831897
9831898
9831904
9831908
9831918
9831927
9831929
9831930
9831936
9831949
9831973
9832003
9832019
9832022
9832036
9832039
9832043
9832066
9832069
9832082
9832087
9832096
9832103
9832108
9832109
9832112
9832121
9832132
9832133
9832135
9832140
9832147
9832151
9832158
9832163
9832164
9832167
9832170
9832171
9832176
9832184
9832190
9832192
9832194
9832213
9832214
9832218
9832222
9832229
9832234
9832240
9832242
9832244
9832245
9832246
9832249
9832252
9832264
9832267
9832268
9832269
9832281
9832284
9832298
9832301
9832302
9832303
9832307
9832311
9832317
9832319
9832322
9832325
9832327
9832343
9832347
9832350
9832353
9832367
9832376
9832388
9832393
9832400
9832405
9832408
9832411
9832412
9832427
9832429
9832441
9832443
9832450
9832451
9832453
9832454
9832455
9832457
9832468
9832469
9832479
9832483
9832485
9832493
9832498
9832499
9832500
9832501
9832502
9832503
9832523
9832537
9832541
9832550
9832555
9832557
9832560
9832561
9832569
9832570
9832572
9832600
9832603
9832610
9832611
9832613
9832623
9832632
9832641
9832644
9832654
9832657
9832661
9832662
9832669
9832677
9832681
9832684
9832695
9832699
9832706
9832707
9832730
9832736
9832737
9832739
9832748
9832750
9832752
9832757
9832759
9832770
9832772
9832773
9832774
9832775
9832788
9832791
9832794
9832795
9832797
9832802
9832803
9832819
9832820
9832834
9832835
9832836
9832839
9832841
9832843
9832846
9832850
9832851
9832852
9832853
9832854
9832862
9832865
9832870
9832872
9832878
9832880
9832886
9832902
9832907
9832914
9832918
9832920
9832923
9832925
9832931
9832932
9832946
9832949
9832956
9832962
9832966
9832974
9832975
9832982
9833005
9833014
9833038
9833051
9833072
9833076
9833087
9833088
9833092
9833097
9833119
9833120
9833126
9833132
9833134
9833138
9833139
9833144
9833148
9833149
9833167
9833175
9833176
9833178
9833186
9833187
9833188
9833200
9833215
9833230
9833232
9833236
9833237
9833258
9833259
9833262
9833274
9833286
9833303
9833308
9833311
9833316
9833326
9833327
9833349
9833360
9833363
9833381
9833382
9833383
9833422
9833431
9833465
9833466
9833467
9833472
9833486
9833510
9833511
9833516
9833533
9833552
9833555
9833568
9833569
9833575
9833576
9833578
9833590
9833597
9833599
9833601
9833610
9833611
9833615
9833617
9833636
9833645
9833650
9833669
9833711
9833717
9833738
9833739
9833746
9833747
9833750
9833775
9833781
9833794
9833797
9833809
9833810
9833812
9833826
9833836
9833841
9833845
9833852
9833861
9833862
9833866
9833876
9833881
9833882
9833883
9833889
9833891
9833892
9833895
9833899
9833903
9833904
9833906
9833907
9833911
9833912
9833914
9834002
9834109
9834117
9834129
9834202
9834634
9834781
9835102
9835118
9835200
9835263
9835393
9835588
9836226
9836227
9836228
9836380
9836381
9836469
9836890
9837002
9837210
9837361
9837416
9837853
9837953
9838047
9838228
9838369
9838997
9839184
9839291
9839325
9839362
9839478
9839750
9839868
9839873
9839906
9840103
9840205
9840259
9840291
9840292
9840296
9840374
9840641
9840717
9840745
9840868
9840876
9840964
9840965
9840966
9840967
9841053
9841054
9841314
9841563
9841618
9841685
9841798
9841810
9841841
9841983
9842098
9842146
9842513
9842606
9842839
9842892
9842935
9843043
9843299
9843326
9843371
9843424
9843483
9843576
9843577
9843603
9843664
9844041
9844053
9844137
9844236
9844331
9844365
9844376
9844391
9844481
9844608
9844729
9844781
9844791
9844897
9844971
9844975
9845044
9845079
9845211
9845240
9845241
9845315
9845415
9845419
9845500
9845541
9845542
9845726
9845896
9845981
9846124
9846128
9846130
9846244
9846442
9846487
9846529
9846587
9846588
9846595
9846597
9846954
9846992
9847074
9847112
9847115
9847262
9847263
9847284
9847294
9847496
9847518
9847715
9847831
9847868
9847922
9848024
9848364
9848380
9848401
9848434
9848490
9848581
9848598
9848690
9848696
9848749
9848792
9848862
9848899
9848900
9848991
9849078
9849112
9849113
9849120
9849121
9849146
9849147
9849148
9849224
9849225
9849260
9849283
9849314
9849387
9849482
9849513
9849693
9849854
9850033
9850237
9850309
9850315
9850342
9850405
9850527
9850551
9850579
9850583
9850584
9850684
9850742
9850803
9850899
9850914
9850929
9851062
9851073
9851094
9851181
9851205
9851252
9851257
9851328
9851343
9851372
9851378
9851379
9851422
9851445
9851488
9851492
9851502
9851545
9851563
9851566
9851596
9851657
9851658
9851698
9851755
9851763
9851779
9851795
9851821
9851831
9851850
9851860
9851915
9851953
9851960
9851982
9852015
9852059
9852062
9852064
9852086
9852091
9852109
9852121
9852129
9852149
9852156
9852157
9852173
9852183
9852216
9852271
9852290
9852302
9852321
9852331
9852370
9852381
9852446
9852467
9852484
9852485
9852503
9852521
9852541
9852542
9852575
9852585
9852607
9852615
9852616
9852662
9852733
9852734
9852735
9852747
9852748
9852756
9852757
9852767
9852768
9852777
9852786
9852803
9852804
9852807
9852853
9852855
9852860
9852873
9852875
9852878
9852911
9852918
9852919
9852952
9852966
9852971
9852994
9853014
9853015
9853057
9853058
9853104
9853108
9853122
9853128
9853133
9853151
9853163
9853164
9853199
9853211
9853214
9853220
9853262
9853276
9853310
9853322
9853341
9853377
9853403
9853404
9853411
9853412
9853426
9853428
9853429
9853439
9853456
9853463
9853466
9853480
9853481
9853482
9853484
9853488
9853500
9853502
9853503
9853515
9853523
9853562
9853573
9853578
9853584
9853589
9853595
9853596
9853597
9853598
9853611
9853625
9853626
9853627
9853651
9853666
9853667
9853681
9853689
9853692
9853696
9853712
9853714
9853717
9853724
9853732
9853743
9853757
9853761
9853765
9853772
9853778
9853781
9853785
9853789
9853800
9853820
9853836
9853840
9853844
9853845
9853853
9853854
9853858
9853859
9853864
9853867
9853870
9853877
9853896
9853903
9853906
9853912
9853917
9853927
9853928
9853936
9853939
9853940
9853944
9853949
9853950
9853951
9853952
9853958
9853960
9853964
9853971
9853975
9853979
9853986
9853989
9853990
9853993
9853994
9854011
9854012
9854013
9854019
9854021
9854023
9854024
9854033
9854052
9854067
9854077
9854086
9854088
9854094
9854099
9854107
9854110
9854121
9854124
9854137
9854139
9854148
9854149
9854151
9854165
9854173
9854176
9854177
9854196
9854198
9854209
9854214
9854215
9854220
9854223
9854226
9854229
9854230
9854240
9854251
9854254
9854257
9854280
9854286
9854303
9854304
9854306
9854307
9854315
9854330
9854331
9854333
9854334
9854339
9854341
9854342
9854351
9854352
9854354
9854362
9854371
9854376
9854385
9854387
9854391
9854394
9854395
9854401
9854405
9854407
9854408
9854415
9854420
9854425
9854432
9854433
9854439
9854446
9854447
9854452
9854463
9854465
9854481
9854483
9854486
9854494
9854498
9854500
9854504
9854506
9854513
9854514
9854522
9854525
9854527
9854528
9854530
9854535
9854546
9854555
9854560
9854562
9854564
9854566
9854586
9854602
9854606
9854623
9854625
9854633
9854638
9854641
9854645
9854647
9854650
9854652
9854666
9854689
9854690
9854703
9854704
9854706
9854708
9854717
9854757
9854772
9854790
9854798
9854828
9854831
9854832
9854834
9854846
9854848
9854870
9854882
9854884
9854889
9854904
9854921
9854925
9854928
9854963
9854978
9854993
9854994
9855009
9855023
9855050
9855057
9855063
9855064
9855072
9855088
9855089
9855096
9855101
9855120
9855138
9855142
9855155
9855157
9855160
9855183
9855185
9855193
9855196
9855198
9855210
9855216
9855221
9855226
9855227
9855240
9855241
9855243
9855250
9855258
9855264
9855265
9855282
9855284
9855285
9855311
9855315
9855330
9855339
9855340
9855342
9855350
9855359
9855360
9855367
9855375
9855392
9855394
9855396
9855398
9855399
9855402
9855403
9855405
9855414
9855418
9855419
9855420
9855423
9855431
9855434
9855435
9855436
9855437
9855438
9855484
9855622
9855635
9855644
9855645
9856003
9856117
9856496
9856533
9856641
9856672
9856746
9856807
9856997
9856998
9857477
9857507
9857529
9857594
9857914
9858283
9858617
9858872
9858878
9858971
9859136
9859210
9859320
9859467
9859754
9859975
9859983
9860159
9860218
9860282
9860856
9861166
9861269
9861345
9861443
9861623
9861704
9862185
9862235
9862326
9862357
9862358
9862761
9862857
9862858
9862901
9863264
9863758
9863962
9864113
9864147
9864365
9864498
9864600
9864807
9864865
9865118
9865184
9865186
9865347
9865927
9865928
9865976
9866001
9866044
9866141
9866149
9866655
9866703
9866808
9866809
9866837
9866839
9866943
9866963
9867013
9867019
9867020
9867477
9867509
9867557
9867559
9867716
9867797
9867843
9867971
9867986
9868023
9868186
9868196
9868425
9868479
9868484
9868516
9868568
9868608
9868856
9868864
9868874
9868916
9868927
9868963
9868979
9868985
9869007
9869059
9869060
9869061
9869062
9869072
9869097
9869163
9869181
9869303
9869484
9869508
9869694
9869766
9869805
9869865
9869974
9869977
9870020
9870096
9870188
9870266
9870281
9870367
9870387
9870447
9870469
9870628
9870725
9870756
9870780
9870824
9870829
9871079
9871083
9871160
9871204
9871304
9871336
9871337
9871393
9871403
9871420
9871471
9871488
9871489
9871600
9871705
9871719
9871910
9871924
9872138
9872155
9872219
9872251
9872252
9872274
9872288
9872329
9872381
9872431
9872451
9872509
9872516
9872543
9872557
9872590
9872597
9872601
9872630
9872748
9872752
9872814
9872914
9872937
9872990
9873047
9873080
9873089
9873095
9873140
9873263
9873264
9873276
9873325
9873363
9873364
9873405
9873454
9873492
9873493
9873499
9873518
9873524
9873579
9873608
9873671
9873731
9873737
9873749
9873763
9873804
9873850
9873855
9873862
9873863
9873868
9873883
9873901
9873922
9873931
9873973
9873988
9873990
9874019
9874020
9874021
9874057
9874066
9874069
9874085
9874110
9874133
9874136
9874150
9874198
9874207
9874229
9874268
9874286
9874289
9874290
9874309
9874318
9874319
9874330
9874402
9874412
9874419
9874428
9874463
9874465
9874482
9874496
9874504
9874510
9874511
9874512
9874513
9874515
9874516
9874532
9874546
9874553
9874572
9874574
9874575
9874580
9874591
9874592
9874597
9874642
9874652
9874672
9874687
9874695
9874696
9874769
9874773
9874785
9874786
9874792
9874796
9874817
9874818
9874833
9874852
9874859
9874866
9874872
9874910
9874979
9874985
9875011
9875024
9875050
9875053
9875054
9875057
9875064
9875065
9875066
9875067
9875087
9875088
9875097
9875110
9875111
9875112
9875128
9875178
9875185
9875192
9875201
9875208
9875210
9875217
9875219
9875229
9875230
9875232
9875240
9875244
9875245
9875250
9875251
9875254
9875270
9875271
9875275
9875278
9875280
9875283
9875284
9875290
9875307
9875324
9875334
9875338
9875343
9875366
9875367
9875370
9875374
9875378
9875393
9875398
9875409
9875410
9875414
9875430
9875439
9875442
9875470
9875472
9875474
9875480
9875482
9875504
9875506
9875512
9875516
9875517
9875520
9875531
9875532
9875543
9875547
9875548
9875556
9875561
9875593
9875594
9875595
9875599
9875600
9875605
9875606
9875609
9875631
9875635
9875643
9875646
9875647
9875649
9875652
9875653
9875672
9875708
9875713
9875717
9875720
9875723
9875726
9875729
9875730
9875737
9875739
9875740
9875744
9875747
9875749
9875765
9875767
9875770
9875771
9875775
9875776
9875782
9875790
9875795
9875806
9875814
9875818
9875820
9875827
9875830
9875831
9875833
9875835
9875839
9875856
9875857
9875858
9875869
9875873
9875874
9875875
9875879
9875882
9875885
9875889
9875905
9875919
9875924
9875927
9875939
9875942
9875943
9875954
9875958
9875972
9875978
9875979
9875986
9875990
9875997
9876006
9876011
9876020
9876033
9876042
9876043
9876045
9876051
9876055
9876061
9876068
9876070
9876071
9876075
9876076
9876092
9876095
9876100
9876101
9876104
9876105
9876106
9876108
9876119
9876122
9876127
9876128
9876140
9876141
9876145
9876149
9876158
9876160
9876163
9876165
9876166
9876167
9876172
9876174
9876181
9876182
9876184
9876192
9876193
9876201
9876202
9876203
9876206
9876222
9876226
9876237
9876238
9876239
9876241
9876244
9876252
9876264
9876265
9876273
9876274
9876279
9876280
9876282
9876284
9876285
9876290
9876292
9876301
9876320
9876321
9876343
9876346
9876351
9876376
9876380
9876397
9876409
9876410
9876412
9876413
9876416
9876417
9876427
9876433
9876440
9876464
9876465
9876468
9876470
9876471
9876472
9876475
9876478
9876482
9876484
9876486
9876487
9876493
9876501
9876545
9876550
9876551
9876554
9876557
9876565
9876566
9876569
9876596
9876597
9876605
9876606
9876610
9876614
9876646
9876654
9876677
9876682
9876685
9876712
9876719
9876741
9876747
9876755
9876781
9876782
9876788
9876804
9876808
9876823
9876845
9876853
9876865
9876871
9876887
9876895
9876896
9876923
9876928
9876929
9876949
9876965
9876967
9876993
9877003
9877007
9877011
9877022
9877023
9877027
9877038
9877050
9877064
9877065
9877085
9877090
9877095
9877101
9877129
9877136
9877165
9877168
9877182
9877199
9877207
9877214
9877224
9877226
9877229
9877233
9877234
9877235
9877244
9877255
9877259
9877272
9877273
9877274
9877278
9877282
9877285
9877286
9877298
9877300
9877306
9877311
9877312
9877316
9877317
9877325
9877326
9877327
9877328
9877329
9877330
9877331
9877410
9877415
9877524
9877525
9877536
9877540
9877634
9877708
9877854
9878327
9878388
9878395
9878486
9878606
9878805
9878825
9879106
9879364
9879414
9879493
9879520
9879552
9879604
9879746
9879841
9879851
9879894
9880390
9881064
9881163
9881405
9881539
9881612
9881814
9881866
9881870
9882506
9882616
9882723
9883056
9883148
9883222
9883227
9883260
9883488
9883701
9883756
9883847
9883892
9884139
9884175
9884232
9884260
9884261
9884396
9884439
9884532
9884533
9884534
9884535
9884536
9884601
9884680
9884726
9884810
9884888
9884966
9884976
9885241
9885264
9885304
9885397
9885404
9885640
9885688
9885940
9885944
9886012
9886117
9886173
9886520
9886537
9886713
9886759
9886809
9886968
9887005
9887087
9887125
9887256
9887596
9887605
9887681
9887908
9887970
9888129
9888258
9888275
9888370
9888371
9888424
9888472
9888486
9888761
9888852
9889014
9889041
9889047
9889071
9889072
9889228
9889245
9889609
9889610
9889639
9889747
9889748
9889872
9889961
9889962
9890167
9890225
9890261
9890265
9890551
9890615
9890619
9890649
9890727
9890848
9890876
9890919
9891039
9891046
9891062
9891199
9891252
9891324
9891331
9891396
9891397
9891400
9891407
9891523
9891524
9891530
9891740
9891829
9891839
9891840
9891902
9892003
9892008
9892009
9892056
9892092
9892153
9892275
9892299
9892337
9892338
9892339
9892417
9892609
9892616
9892631
9892700
9892927
9892930
9892960
9892980
9893069
9893086
9893112
9893118
9893175
9893275
9893307
9893406
9893449
9893457
9893488
9893491
9893520
9893548
9893648
9893650
9893677
9893709
9893710
9893717
9893746
9893801
9893802
9893878
9893904
9893905
9893919
9893921
9894021
9894086
9894176
9894187
9894234
9894251
9894271
9894274
9894300
9894304
9894434
9894451
9894453
9894501
9894521
9894535
9894554
9894573
9894584
9894594
9894621
9894631
9894639
9894650
9894651
9894653
9894689
9894693
9894712
9894756
9894793
9894794
9894795
9894835
9894877
9894923
9894924
9894943
9894965
9895007
9895008
9895017
9895028
9895085
9895090
9895126
9895182
9895191
9895197
9895214
9895232
9895280
9895284
9895329
9895358
9895359
9895397
9895404
9895412
9895428
9895432
9895447
9895449
9895476
9895477
9895495
9895550
9895595
9895618
9895632
9895644
9895676
9895678
9895745
9895767
9895769
9895770
9895772
9895774
9895787
9895797
9895821
9895823
9895826
9895827
9895858
9895896
9895897
9895900
9895901
9895904
9895905
9895931
9895988
9896009
9896013
9896023
9896029
9896047
9896048
9896056
9896085
9896086
9896102
9896113
9896118
9896155
9896160
9896169
9896190
9896217
9896226
9896254
9896257
9896268
9896272
9896277
9896307
9896328
9896349
9896362
9896368
9896406
9896407
9896411
9896415
9896427
9896428
9896429
9896436
9896447
9896453
9896454
9896455
9896462
9896470
9896471
9896479
9896491
9896511
9896523
9896526
9896540
9896543
9896596
9896609
9896630
9896631
9896637
9896638
9896657
9896664
9896669
9896681
9896683
9896716
9896717
9896718
9896743
9896752
9896761
9896762
9896769
9896774
9896781
9896794
9896795
9896801
9896802
9896808
9896814
9896829
9896834
9896856
9896857
9896862
9896866
9896868
9896869
9896870
9896884
9896885
9896896
9896902
9896906
9896913
9896915
9896919
9896924
9896925
9896927
9896928
9896936
9896970
9896972
9896978
9896980
9896981
9896985
9896988
9896989
9897008
9897014
9897015
9897018
9897036
9897044
9897051
9897055
9897057
9897058
9897063
9897069
9897070
9897083
9897090
9897094
9897099
9897102
9897109
9897115
9897128
9897129
9897135
9897150
9897161
9897162
9897163
9897177
9897188
9897190
9897197
9897198
9897208
9897213
9897216
9897217
9897228
9897235
9897243
9897248
9897252
9897264
9897282
9897287
9897289
9897297
9897317
9897322
9897323
9897328
9897335
9897336
9897337
9897340
9897346
9897349
9897353
9897360
9897365
9897367
9897368
9897369
9897373
9897376
9897380
9897388
9897389
9897401
9897403
9897406
9897408
9897409
9897412
9897420
9897421
9897423
9897431
9897440
9897452
9897453
9897463
9897477
9897489
9897493
9897494
9897496
9897501
9897502
9897508
9897509
9897517
9897518
9897532
9897541
9897542
9897546
9897559
9897561
9897566
9897567
9897568
9897572
9897576
9897607
9897615
9897620
9897621
9897624
9897625
9897626
9897628
9897630
9897631
9897632
9897638
9897643
9897646
9897649
9897651
9897658
9897661
9897663
9897664
9897673
9897684
9897691
9897692
9897693
9897696
9897698
9897702
9897709
9897710
9897724
9897732
9897743
9897746
9897748
9897761
9897764
9897779
9897783
9897784
9897785
9897788
9897792
9897806
9897807
9897810
9897814
9897826
9897827
9897833
9897837
9897847
9897848
9897870
9897879
9897891
9897897
9897899
9897900
9897918
9897919
9897928
9897937
9897943
9897948
9897949
9897952
9897953
9897957
9897959
9897965
9897966
9897969
9897971
9897989
9897993
9897994
9897997
9898001
9898013
9898043
9898044
9898045
9898046
9898098
9898105
9898123
9898132
9898140
9898141
9898152
9898153
9898154
9898155
9898156
9898161
9898169
9898173
9898199
9898200
9898220
9898223
9898229
9898232
9898235
9898279
9898288
9898296
9898300
9898308
9898315
9898317
9898321
9898323
9898325
9898326
9898327
9898332
9898344
9898355
9898369
9898371
9898379
9898383
9898393
9898422
9898431
9898436
9898442
9898445
9898448
9898461
9898474
9898476
9898482
9898486
9898505
9898507
9898511
9898549
9898560
9898574
9898583
9898586
9898588
9898590
9898592
9898610
9898618
9898626
9898630
9898635
9898639
9898647
9898648
9898651
9898652
9898653
9898654
9898660
9898663
9898665
9898666
9898668
9898686
9898690
9898699
9898709
9898724
9898725
9898742
9898743
9898765
9898769
9898773
9898775
9898776
9898777
9898784
9898785
9898788
9898867
9899003
9899007
9899213
9899538
9899845
9899911
9899990
9900144
9900188
9900256
9900257
9900314
9900354
9900425
9900640
9900839
9900873
9901001
9901035
9901193
9901212
9901579
9901738
9902071
9902705
9902744
9902832
9902835
9903057
9903059
9903175
9903306
9903330
9903452
9903525
9903683
9903722
9903781
9903946
9903971
9904011
9904012
9904132
9904216
9904318
9904470
9904476
9904808
9904926
9905254
9905260
9905349
9905403
9905483
9905674
9905819
9905941
9905982
9906026
9906131
9906168
9906261
9906541
9906635
9906781
9906870
9906941
9907067
9907130
9907132
9907225
9907226
9907232
9907342
9907343
9907542
9907644
9907776
9907817
9907934
9908031
9908032
9908034
9908080
9908238
9908298
9908399
9908659
9908674
9908676
9908685
9908716
9908826
9909007
9909063
9909127
9909279
9909482
9909814
9909922
9910123
9910182
9910221
9910322
9910385
9910661
9910669
9910767
9911052
9911085
9911117
9911141
9911257
9911258
9911417
9911468
9911508
9911710
9912039
9912079
9912130
9912403
9912466
9912506
9912528
9912626
9912627
9912668
9912677
9912749
9912777
9912867
9912913
9912965
9913014
9913051
9913052
9913116
9913122
9913277
9913278
9913281
9913537
9913608
9913668
9913736
9913742
9913818
9913832
9913925
9913931
9913935
9913968
9913975
9914017
9914061
9914062
9914156
9914268
9914297
9914357
9914581
9914617
9914643
9914697
9914698
9914699
9914744
9914777
9914786
9914788
9914877
9914909
9914917
9914983
9915063
9915064
9915087
9915132
9915144
9915218
9915257
9915258
9915342
9915392
9915393
9915394
9915514
9915515
9915548
9915551
9915589
9915661
9915677
9915716
9915799
9915840
9915860
9915861
9915886
9915909
9915960
9915964
9915977
9915978
9915990
9916034
9916116
9916212
9916227
9916351
9916364
9916370
9916380
9916395
9916421
9916444
9916489
9916490
9916505
9916590
9916591
9916592
9916630
9916690
9916691
9916713
9916717
9916722
9916813
9916867
9916870
9916891
9916893
9916920
9916923
9916940
9916944
9916956
9916969
9916973
9916984
9917011
9917030
9917038
9917049
9917075
9917118
9917125
9917154
9917168
9917170
9917203
9917215
9917233
9917235
9917243
9917250
9917271
9917288
9917289
9917314
9917329
9917332
9917411
9917413
9917423
9917427
9917429
9917440
9917441
9917445
9917454
9917461
9917466
9917470
9917478
9917500
9917501
9917511
9917512
9917522
9917549
9917566
9917583
9917584
9917625
9917685
9917748
9917767
9917769
9917790
9917804
9917819
9917850
9917868
9917869
9917895
9917896
9917922
9917980
9918006
9918017
9918037
9918038
9918044
9918052
9918053
9918054
9918079
9918083
9918091
9918092
9918093
9918097
9918151
9918178
9918182
9918185
9918194
9918232
9918244
9918245
9918246
9918247
9918248
9918249
9918250
9918259
9918262
9918275
9918278
9918321
9918327
9918332
9918341
9918347
9918364
9918366
9918372
9918373
9918393
9918394
9918399
9918417
9918426
9918435
9918449
9918461
9918463
9918474
9918493
9918501
9918509
9918516
9918517
9918527
9918550
9918564
9918565
9918574
9918596
9918603
9918612
9918614
9918616
9918619
9918635
9918636
9918640
9918641
9918644
9918652
9918653
9918655
9918670
9918675
9918683
9918688
9918692
9918693
9918696
9918697
9918706
9918710
9918728
9918730
9918745
9918747
9918758
9918759
9918766
9918770
9918772
9918776
9918785
9918793
9918794
9918799
9918800
9918807
9918808
9918819
9918831
9918840
9918841
9918851
9918852
9918853
9918857
9918859
9918864
9918870
9918876
9918892
9918894
9918896
9918897
9918898
9918902
9918903
9918904
9918911
9918923
9918930
9918940
9918941
9918942
9918943
9918945
9918948
9918950
9918956
9918961
9918969
9918975
9918979
9918986
9918994
9918995
9918996
9918997
9919000
9919002
9919003
9919004
9919011
9919013
9919017
9919018
9919019
9919021
9919022
9919037
9919045
9919058
9919062
9919071
9919079
9919081
9919088
9919089
9919091
9919092
9919113
9919118
9919119
9919123
9919128
9919129
9919133
9919141
9919144
9919146
9919147
9919148
9919154
9919162
9919163
9919165
9919175
9919185
9919186
9919191
9919196
9919201
9919203
9919204
9919210
9919211
9919212
9919214
9919218
9919224
9919225
9919226
9919230
9919236
9919240
9919241
9919246
9919253
9919259
9919269
9919293
9919294
9919312
9919316
9919331
9919333
9919338
9919339
9919343
9919348
9919350
9919351
9919357
9919362
9919368
9919371
9919372
9919388
9919389
9919391
9919398
9919409
9919414
9919425
9919432
9919437
9919445
9919453
9919457
9919461
9919476
9919489
9919492
9919496
9919497
9919498
9919502
9919508
9919518
9919524
9919526
9919533
9919537
9919544
9919556
9919561
9919578
9919579
9919590
9919592
9919596
9919597
9919610
9919620
9919621
9919673
9919678
9919683
9919704
9919705
9919722
9919736
9919752
9919775
9919803
9919809
9919817
9919823
9919829
9919831
9919832
9919838
9919842
9919844
9919849
9919850
9919853
9919858
9919862
9919867
9919869
9919870
9919876
9919880
9919882
9919918
9919919
9919931
9919949
9919955
9919981
9919986
9920000
9920001
9920009
9920016
9920017
9920018
9920031
9920033
9920034
9920037
9920047
9920053
9920072
9920073
9920074
9920083
9920092
9920098
9920101
9920104
9920106
9920118
9920123
9920131
9920144
9920170
9920171
9920190
9920206
9920210
9920211
9920230
9920231
9920232
9920236
9920241
9920248
9920249
9920253
9920255
9920261
9920267
9920268
9920271
9920272
9920279
9920280
9920284
9920285
9920299
9920300
9920327
9920331
9920333
9920334
9920336
9920337
9920347
9920352
9920353
9920354
9920355
9920356
9920357
9920358
9920359
9920360
9920361
9920362
9920363
9920364
9920417
9920525
9920527
9920528
9920533
9920539
9920848
9920864
9921118
9921638
9921712
9922048
9922267
9922273
9922551
9922695
9922696
9922811
9923268
9923364
9923692
9924076
9924204
9924418
9924425
9924426
9924483
9924771
9924772
9924773
9924774
9924887
9925445
9925471
9925587
9925651
9926043
9926068
9926158
9926179
9926250
9926302
9926334
9926859
9926928
9926931
9926964
9927166
9927260
9927298
9927340
9927344
9927572
9927938
9927987
9927988
9928082
9928169
9928422
9928564
9928565
9928754
9928755
9928873
9929042
9929045
9929243
9929275
9929276
9929513
9929522
9929698
9929808
9929828
9930064
9930181
9930186
9930229
9930254
9930311
9930413
9930679
9930715
9930733
9931013
9931078
9931079
9931107
9931168
9931218
9931222
9931365
9931385
9931422
9931472
9931533
9931660
9932281
9932317
9932338
9932356
9932366
9932372
9932506
9932531
9932886
9932965
9933125
9933304
9933353
9933446
9933462
9933570
9933694
9933702
9933794
9933913
9933922
9933984
9934000
9934092
9934142
9934150
9934183
9934191
9934285
9934328
9934455
9934459
9934539
9934596
9934622
9934652
9934749
9934853
9934860
9934898
9934904
9935239
9935292
9935484
9935561
9935607
9935622
9935637
9935717
9935722
9935759
9935761
9935781
9935889
9936050
9936089
9936098
9936196
9936213
9936260
9936328
9936359
9936430
9936511
9936570
9936571
9936786
9936906
9937070
9937084
9937123
9937170
9937213
9937247
9937248
9937349
9937400
9937424
9937449
9937468
9937484
9937537
9937693
9937718
9937719
9937785
9937853
9937863
9937888
9937891
9938019
9938065
9938131
9938137
9938167
9938186
9938208
9938209
9938250
9938300
9938301
9938305
9938339
9938429
9938480
9938487
9938496
9938500
9938549
9938613
9938614
9938645
9938646
9938676
9938683
9938698
9938718
9938733
9938774
9938815
9938818
9938849
9938850
9938889
9938902
9939029
9939054
9939144
9939146
9939160
9939175
9939240
9939253
9939276
9939277
9939321
9939332
9939336
9939372
9939382
9939410
9939416
9939417
9939437
9939441
9939458
9939459
9939497
9939531
9939545
9939550
9939593
9939594
9939615
9939624
9939625
9939631
9939653
9939667
9939668
9939695
9939696
9939746
9939767
9939768
9939780
9939797
9939798
9939811
9939820
9939826
9939852
9939853
9939854
9939858
9939859
9939890
9939902
9939920
9939933
9939940
9939950
9939968
9939969
9939973
9939974
9940019
9940028
9940040
9940041
9940055
9940069
9940070
9940075
9940084
9940103
9940112
9940150
9940151
9940155
9940168
9940171
9940174
9940185
9940190
9940209
9940211
9940232
9940255
9940271
9940282
9940283
9940288
9940289
9940296
9940306
9940308
9940321
9940327
9940334
9940345
9940348
9940351
9940353
9940382
9940385
9940386
9940390
9940398
9940399
9940405
9940408
9940410
9940418
9940420
9940428
9940439
9940449
9940471
9940474
9940478
9940503
9940515
9940521
9940523
9940524
9940533
9940546
9940558
9940567
9940572
9940573
9940575
9940576
9940579
9940581
9940590
9940598
9940603
9940604
9940605
9940609
9940611
9940629
9940632
9940641
9940647
9940664
9940668
9940672
9940675
9940676
9940682
9940683
9940687
9940688
9940690
9940706
9940707
9940711
9940714
9940716
9940727
9940739
9940746
9940748
9940757
9940758
9940761
9940762
9940765
9940769
9940773
9940790
9940792
9940796
9940797
9940799
9940800
9940802
9940807
9940826
9940827
9940828
9940832
9940836
9940837
9940841
9940848
9940849
9940850
9940852
9940856
9940857
9940858
9940877
9940892
9940893
9940895
9940907
9940908
9940909
9940923
9940924
9940932
9940936
9940938
9940940
9940943
9940951
9940952
9940956
9940958
9940961
9940970
9940972
9940982
9940984
9940985
9940995
9941001
9941008
9941012
9941013
9941014
9941015
9941017
9941018
9941023
9941024
9941028
9941035
9941040
9941054
9941059
9941060
9941064
9941069
9941073
9941082
9941083
9941090
9941098
9941103
9941105
9941106
9941112
9941120
9941130
9941131
9941135
9941136
9941137
9941140
9941144
9941146
9941152
9941163
9941177
9941180
9941181
9941186
9941189
9941211
9941220
9941221
9941226
9941233
9941237
9941246
9941251
9941263
9941275
9941288
9941292
9941297
9941315
9941323
9941333
9941335
9941339
9941349
9941380
9941387
9941389
9941393
9941397
9941402
9941403
9941414
9941416
9941448
9941456
9941470
9941472
9941479
9941483
9941488
9941494
9941498
9941499
9941507
9941513
9941525
9941547
9941552
9941558
9941586
9941587
9941594
9941601
9941604
9941613
9941614
9941623
9941625
9941639
9941646
9941647
9941656
9941659
9941690
9941707
9941708
9941730
9941731
9941741
9941748
9941749
9941750
9941757
9941760
9941770
9941777
9941806
9941807
9941814
9941865
9941873
9941874
9941901
9941916
9941918
9941922
9941924
9941927
9941944
9941947
9941948
9941956
9941971
9941986
9941991
9941994
9941996
9942003
9942006
9942007
9942018
9942027
9942029
9942033
9942034
9942068
9942071
9942080
9942081
9942085
9942086
9942087
9942092
9942094
9942095
9942096
9942097
9942098
9942099
9942101
9942102
9942106
9942107
9942108
9942109
9942111
9942183
9942293
9942503
9942819
9942823
9942943
9942944
9943047
9943112
9943129
9943437
9943458
9943752
9943887
9943979
9943994
9944243
9944263
9944274
9944709
9945111
9945141
9945146
9945189
9945425
9945477
9945591
9945780
9945921
9945926
9946078
9946136
9946213
9946215
9946562
9946681
9946683
9946731
9946794
9946803
9946804
9946903
9946904
9947369
9947488
9947489
9947791
9948079
9948261
9948327
9948455
9949234
9949281
9949382
9949423
9949682
9949726
9949782
9949812
9949818
9949820
9950109
9950321
9950322
9950329
9950513
9950777
9950832
9951096
9951234
9951241
9951409
9951413
9951472
9951526
9951956
9952014
9952363
9952428
9952610
9952677
9952679
9952680
9952867
9952868
9952948
9953041
9953046
9953053
9953145
9953569
9953685
9953792
9953798
9953829
9953888
9953897
9953903
9954026
9954073
9954140
9954344
9954346
9954352
9954444
9954492
9954493
9954587
9954610
9954638
9954843
9954854
9954860
9954864
9954898
9955043
9955199
9955223
9955224
9955232
9955293
9955294
9955335
9955373
9955445
9955680
9955699
9955834
9955889
9955913
9956003
9956069
9956120
9956442
9956561
9956571
9956657
9956680
9956848
9956891
9956940
9956975
9957093
9957148
9957219
9957220
9957314
9957390
9957435
9957439
9957506
9957538
9957549
9957702
9957784
9957785
9957786
9957787
9957801
9957857
9957969
9958072
9958113
9958117
9958271
9958313
9958512
9958522
9958551
9958570
9958590
9958761
9958925
9958937
9958971
9958972
9959029
9959101
9959156
9959348
9959370
9959379
9959387
9959529
9959537
9959556
9959636
9959656
9959657
9959904
9959944
9959949
9959996
9960009
9960047
9960048
9960119
9960154
9960180
9960217
9960219
9960240
9960288
9960316
9960338
9960339
9960340
9960359
9960368
9960387
9960395
9960437
9960451
9960465
9960512
9960543
9960585
9960590
9960595
9960621
9960678
9960705
9960769
9960791
9960792
9960806
9960814
9960815
9960821
9960828
9960836
9960859
9960860
9960962
9961009
9961093
9961100
9961127
9961151
9961161
9961185
9961186
9961202
9961211
9961217
9961231
9961232
9961233
9961234
9961246
9961265
9961283
9961285
9961304
9961309
9961314
9961351
9961355
9961363
9961364
9961365
9961400
9961401
9961417
9961423
9961431
9961432
9961451
9961465
9961483
9961499
9961528
9961529
9961531
9961551
9961618
9961634
9961649
9961650
9961652
9961662
9961663
9961673
9961692
9961695
9961719
9961730
9961738
9961756
9961758
9961807
9961808
9961811
9961814
9961834
9961845
9961855
9961866
9961867
9961876
9961878
9961882
9961892
9961912
9961916
9961943
9961958
9961983
9961987
9961988
9961993
9962001
9962005
9962010
9962013
9962024
9962034
9962035
9962044
9962074
9962085
9962086
9962101
9962103
9962110
9962111
9962119
9962126
9962127
9962134
9962135
9962137
9962141
9962149
9962156
9962159
9962160
9962163
9962194
9962195
9962198
9962201
9962203
9962205
9962207
9962216
9962217
9962218
9962228
9962236
9962245
9962254
9962258
9962261
9962262
9962263
9962267
9962280
9962310
9962311
9962316
9962317
9962319
9962346
9962350
9962351
9962354
9962359
9962360
9962370
9962378
9962384
9962396
9962400
9962415
9962416
9962417
9962426
9962427
9962428
9962431
9962432
9962433
9962442
9962447
9962448
9962457
9962460
9962470
9962474
9962481
9962488
9962489
9962498
9962505
9962506
9962511
9962514
9962541
9962542
9962543
9962544
9962554
9962558
9962560
9962562
9962565
9962567
9962568
9962570
9962574
9962575
9962580
9962584
9962610
9962613
9962614
9962623
9962624
9962625
9962635
9962637
9962644
9962645
9962649
9962650
9962660
9962665
9962685
9962695
9962696
9962705
9962710
9962711
9962717
9962721
9962726
9962728
9962734
9962739
9962748
9962749
9962750
9962757
9962761
9962762
9962765
9962766
9962769
9962781
9962783
9962786
9962794
9962796
9962804
9962805
9962806
9962811
9962821
9962822
9962825
9962833
9962836
9962838
9962839
9962848
9962849
9962853
9962854
9962855
9962857
9962858
9962866
9962884
9962885
9962889
9962914
9962915
9962920
9962923
9962925
9962934
9962937
9962938
9962940
9962946
9962958
9962962
9962966
9962967
9962977
9962980
9962981
9962982
9962984
9962986
9962987
9962988
9962993
9962994
9962995
9963003
9963015
9963021
9963028
9963032
9963034
9963046
9963048
9963059
9963063
9963068
9963069
9963101
9963114
9963115
9963122
9963126
9963127
9963128
9963144
9963147
9963150
9963156
9963157
9963158
9963175
9963197
9963201
9963204
9963206
9963212
9963233
9963236
9963248
9963253
9963254
9963263
9963269
9963271
9963280
9963281
9963282
9963298
9963315
9963317
9963325
9963326
9963327
9963332
9963335
9963345
9963366
9963368
9963377
9963395
9963406
9963412
9963414
9963423
9963428
9963435
9963440
9963441
9963454
9963457
9963475
9963483
9963495
9963496
9963501
9963508
9963514
9963515
9963530
9963567
9963606
9963625
9963629
9963631
9963659
9963671
9963677
9963680
9963681
9963703
9963712
9963713
9963741
9963742
9963743
9963744
9963750
9963751
9963773
9963774
9963780
9963787
9963808
9963816
9963817
9963823
9963830
9963840
9963841
9963850
9963851
9963863
9963865
9963870
9963875
9963881
9963885
9963889
9963890
9963892
9963894
9963895
9963914
9963918
9963936
9963938
9963944
9963945
9963946
9963957
9963958
9963963
9963964
9963968
9963970
9963972
9963973
9963974
9963975
9963976
9963983
9963984
9963992
9963993
9963994
9963997
9964001
9964020
9964021
9964028
9964030
9964032
9964041
9964043
9964050
9964052
9964053
9964054
9964055
9964059
9964132
9964138
9964139
9964186
9964253
9964480
9964481
9965052
9965197
9965421
9965688
9965727
9965991
9966060
9966366
9966488
9966565
9967445
9967661
9967861
9968049
9968535
9968536
9968606
9968656
9968709
9969218
9969550
9969756
9970649
9970801
9971061
9971065
9971102
9971148
9971317
9971338
9971482
9971523
9971719
9971890
9972122
9972533
9972591
9972598
9972650
9972891
9972972
9973108
9973143
9973211
9973413
9973509
9973569
9973571
9973611
9973629
9974132
9974380
9974387
9974734
9974754
9974759
9974761
9974799
9974956
9974959
9975211
9975483
9975651
9975824
9975856
9975935
9976009
9976132
9976196
9976325
9976385
9976525
9976570
9976581
9976632
9976739
9977239
9977297
9977316
9977401
9977414
9977561
9977682
9977686
9977807
9977810
9977842
9977843
9977987
9978185
9978244
9978304
9978305
9978310
9978316
9978437
9978537
9978551
9978604
9978650
9978664
9978908
9978925
9979056
9979104
9979111
9979151
9979160
9979193
9979359
9979363
9979387
9979413
9979432
9979515
9979545
9979548
9979623
9979670
9979877
9979946
9979962
9980058
9980113
9980282
9980310
9980356
9980366
9980555
9980731
9980788
9980863
9980947
9981001
9981014
9981030
9981152
9981169
9981176
9981187
9981474
9981598
9981631
9981639
9981690
9981695
9981736
9981782
9981840
9981841
9981863
9981887
9982016
9982022
9982058
9982065
9982134
9982141
9982158
9982159
9982244
9982296
9982301
9982334
9982337
9982355
9982444
9982489
9982501
9982516
9982517
9982706
9982713
9982715
9982730
9982829
9982853
9982869
9982883
9982968
9982995
9983082
9983111
9983130
9983157
9983198
9983199
9983201
9983260
9983275
9983280
9983335
9983369
9983397
9983399
9983476
9983485
9983487
9983522
9983529
9983595
9983596
9983630
9983686
9983811
9983851
9983856
9983873
9983932
9983998
9984002
9984035
9984251
9984253
9984307
9984339
9984358
9984382
9984398
9984442
9984533
9984534
9984546
9984601
9984603
9984604
9984607
9984636
9984673
9984680
9984693
9984767
9984793
9984821
9984832
9984853
9984859
9984942
9984947
9984995
9985030
9985038
9985041
9985070
9985078
9985115
9985151
9985272
9985317
9985348
9985362
9985409
9985423
9985424
9985430
9985437
9985441
9985488
9985523
9985553
9985554
9985555
9985572
9985573
9985574
9985613
9985633
9985636
9985653
9985656
9985665
9985700
9985714
9985741
9985742
9985748
9985767
9985770
9985819
9985820
9985828
9985833
9985907
9985916
9985924
9985926
9985938
9985947
9985951
9985981
9985999
9986016
9986017
9986022
9986032
9986038
9986042
9986073
9986084
9986118
9986123
9986155
9986169
9986171
9986191
9986192
9986193
9986231
9986232
9986234
9986240
9986257
9986313
9986336
9986341
9986364
9986365
9986369
9986393
9986418
9986439
9986491
9986495
9986496
9986507
9986511
9986524
9986528
9986529
9986547
9986554
9986557
9986568
9986571
9986577
9986596
9986606
9986632
9986644
9986654
9986667
9986672
9986702
9986722
9986729
9986738
9986743
9986754
9986755
9986764
9986767
9986772
9986789
9986797
9986864
9986878
9986888
9986908
9986916
9986917
9986925
9986928
9986931
9986963
9986969
9986972
9987021
9987022
9987040
9987041
9987054
9987062
9987070
9987071
9987074
9987090
9987097
9987098
9987099
9987100
9987103
9987121
9987150
9987157
9987164
9987187
9987188
9987191
9987192
9987197
9987198
9987206
9987213
9987231
9987249
9987255
9987261
9987267
9987291
9987293
9987294
9987298
9987302
9987303
9987307
9987324
9987337
9987345
9987351
9987352
9987353
9987364
9987370
9987372
9987373
9987379
9987388
9987401
9987408
9987412
9987416
9987418
9987446
9987447
9987448
9987451
9987454
9987460
9987464
9987467
9987468
9987478
9987490
9987497
9987499
9987507
9987513
9987525
9987531
9987533
9987545
9987546
9987562
9987577
9987585
9987594
9987608
9987612
9987620
9987621
9987629
9987633
9987638
9987647
9987654
9987660
9987663
9987669
9987670
9987687
9987707
9987708
9987713
9987715
9987728
9987744
9987745
9987749
9987752
9987758
9987760
9987766
9987769
9987773
9987785
9987796
9987797
9987808
9987809
9987810
9987813
9987819
9987820
9987829
9987830
9987831
9987836
9987843
9987850
9987862
9987863
9987864
9987869
9987872
9987880
9987884
9987887
9987888
9987889
9987891
9987898
9987903
9987908
9987912
9987932
9987934
9987936
9987945
9987959
9987960
9987961
9987965
9987968
9987979
9987982
9987986
9987996
9988000
9988010
9988011
9988014
9988015
9988016
9988025
9988032
9988045
9988046
9988047
9988056
9988071
9988075
9988082
9988102
9988103
9988104
9988108
9988109
9988112
9988113
9988121
9988124
9988127
9988130
9988133
9988134
9988140
9988148
9988149
9988157
9988158
9988165
9988166
9988170
9988177
9988178
9988179
9988184
9988189
9988193
9988202
9988205
9988209
9988220
9988231
9988232
9988241
9988246
9988247
9988254
9988257
9988259
9988260
9988268
9988269
9988271
9988272
9988279
9988283
9988286
9988289
9988292
9988293
9988297
9988304
9988305
9988308
9988310
9988317
9988323
9988326
9988331
9988332
9988337
9988339
9988340
9988344
9988350
9988355
9988356
9988358
9988359
9988361
9988367
9988368
9988373
9988376
9988378
9988379
9988381
9988382
9988383
9988384
9988386
9988387
9988391
9988396
9988398
9988402
9988405
9988406
9988409
9988413
9988418
9988420
9988421
9988431
9988434
9988437
9988445
9988447
9988449
9988450
9988451
9988455
9988456
9988467
9988476
9988481
9988482
9988484
9988489
9988493
9988497
9988499
9988501
9988502
9988503
9988512
9988526
9988535
9988542
9988544
9988548
9988555
9988568
9988570
9988576
9988581
9988591
9988592
9988597
9988599
9988602
9988605
9988606
9988610
9988611
9988613
9988622
9988623
9988625
9988635
9988636
9988637
9988639
9988641
9988655
9988656
9988667
9988670
9988672
9988680
9988696
9988698
9988699
9988700
9988701
9988702
9988703
9988717
9988719
9988723
9988724
9988726
9988730
9988740
9988741
9988748
9988750
9988757
9988758
9988759
9988767
9988774
9988776
9988784
9988785
9988787
9988794
9988798
9988801
9988803
9988810
9988811
9988812
9988816
9988820
9988831
9988832
9988836
9988838
9988851
9988858
9988859
9988866
9988867
9988869
9988875
9988889
9988904
9988911
9988918
9988924
9988928
9988930
9988932
9988933
9988938
9988953
9988962
9988964
9988968
9988969
9988971
9988973
9988974
9988975
9988979
9988983
9988984
9988988
9988989
9988999
9989000
9989003
9989004
9989006
9989007
9989016
9989020
9989026
9989027
9989030
9989037
9989042
9989050
9989055
9989057
9989059
9989062
9989064
9989067
9989068
9989071
9989072
9989077
9989086
9989090
9989091
9989092
9989098
9989102
9989103
9989104
9989105
9989106
9989108
9989110
9989114
9989119
9989122
9989124
9989129
9989134
9989135
9989136
9989140
9989149
9989150
9989151
9989152
9989155
9989168
9989171
9989174
9989178
9989179
9989180
9989181
9989183
9989188
9989189
9989190
9989191
9989195
9989199
9989200
9989204
9989205
9989206
9989209
9989250
9989571
9989742
9989796
9990201
9990240
9990241
9990481
9990597
9990908
9991575
9991655
9991659
9991770
9991864
9991992
9992426
9992463
9992560
9992651
9992739
9992749
9992804
9992851
9993016
9993116
9993168
9993439
9993490
9993828
9993831
9993896
9994019
9994272
9994496
9994656
9994697
9994893
9995207
9995243
9995460
9996145
9996225
9996350
9996416
9996424
9996542
9996679
9996707
9996708
9996724
9996834
9996876
9996888
9996971
9997089
9997175
9997457
9997476
9997481
9997603
9997811
9997940
9997987
9998121
9998133
9998545
9998546
9998664
9998678
9998807
9998945
9998959
9999028
9999029
9999034
9999341
9999456
9999577
9999848
10000009
10000059
10000067
10000142
10000233
10000419
10000655
10000675
10000824
10000875
10000891
10000917
10000931
10001147
10001263
10001312
10001329
10001485
10001544
10001595
10001943
10002084
10002148
10002397
10002551
10002575
10002624
10002634
10002669
10003020
10003029
10003081
10003085
10003226
10003271
10003460
10003471
10003512
10003712
10003718
10003732
10003739
10004021
10004034
10004099
10004100
10004177
10004241
10004255
10004261
10004311
10004404
10004450
10004468
10004531
10004587
10004631
10004635
10004680
10004724
10004742
10004817
10004824
10004883
10005042
10005047
10005062
10005150
10005173
10005186
10005191
10005204
10005257
10005390
10005425
10005460
10005483
10005500
10005509
10005546
10005565
10005570
10005626
10005671
10005678
10005850
10005867
10005917
10005976
10006010
10006028
10006064
10006081
10006083
10006122
10006205
10006209
10006271
10006285
10006309
10006351
10006384
10006450
10006451
10006464
10006469
10006506
10006557
10006603
10006607
10006646
10006654
10006712
10006752
10006753
10006781
10006837
10006838
10006885
10006887
10006902
10006944
10006986
10007013
10007022
10007152
10007154
10007177
10007191
10007236
10007268
10007329
10007363
10007368
10007386
10007415
10007416
10007422
10007438
10007492
10007544
10007565
10007571
10007579
10007676
10007679
10007680
10007708
10007776
10007781
10007790
10007794
10007848
10007865
10007901
10007914
10007943
10007969
10008009
10008015
10008029
10008041
10008042
10008066
10008084
10008104
10008113
10008115
10008139
10008144
10008179
10008215
10008319
10008346
10008440
10008441
10008453
10008477
10008482
10008503
10008509
10008542
10008548
10008552
10008596
10008597
10008613
10008622
10008625
10008639
10008662
10008663
10008674
10008704
10008716
10008717
10008718
10008726
10008793
10008806
10008810
10008825
10008834
10008852
10008855
10008864
10008879
10008884
10008912
10008923
10008935
10008936
10008940
10009004
10009005
10009048
10009055
10009064
10009086
10009107
10009131
10009132
10009141
10009185
10009187
10009197
10009209
10009210
10009217
10009227
10009236
10009245
10009247
10009249
10009254
10009255
10009265
10009292
10009295
10009306
10009316
10009317
10009318
10009349
10009363
10009369
10009377
10009388
10009406
10009415
10009428
10009444
10009453
10009460
10009495
10009513
10009560
10009563
10009567
10009568
10009573
10009578
10009582
10009583
10009585
10009590
10009591
10009614
10009616
10009619
10009621
10009629
10009642
10009646
10009650
10009652
10009653
10009656
10009659
10009674
10009682
10009701
10009705
10009743
10009754
10009757
10009790
10009802
10009825
10009843
10009857
10009858
10009875
10009876
10009880
10009911
10009915
10009916
10009958
10009959
10009973
10009981
10009982
10009987
10009988
10009989
10009993
10010001
10010010
10010019
10010031
10010041
10010053
10010066
10010075
10010088
10010092
10010103
10010106
10010126
10010147
10010148
10010150
10010151
10010165
10010171
10010198
10010205
10010218
10010236
10010237
10010242
10010262
10010272
10010273
10010287
10010295
10010308
10010312
10010327
10010338
10010339
10010340
10010341
10010345
10010347
10010349
10010351
10010365
10010369
10010371
10010381
10010403
10010411
10010416
10010427
10010432
10010443
10010448
10010452
10010453
10010458
10010467
10010479
10010485
10010490
10010502
10010506
10010509
10010515
10010516
10010517
10010522
10010524
10010531
10010532
10010543
10010550
10010551
10010553
10010555
10010562
10010563
10010564
10010579
10010580
10010581
10010585
10010586
10010590
10010591
10010596
10010600
10010604
10010610
10010611
10010612
10010620
10010636
10010640
10010645
10010646
10010651
10010653
10010655
10010658
10010671
10010677
10010678
10010683
10010685
10010690
10010704
10010712
10010719
10010722
10010726
10010732
10010737
10010747
10010748
10010755
10010756
10010758
10010759
10010765
10010768
10010771
10010773
10010775
10010776
10010784
10010785
10010786
10010793
10010794
10010796
10010797
10010807
10010815
10010825
10010829
10010836
10010838
10010850
10010863
10010864
10010865
10010870
10010873
10010875
10010878
10010879
10010884
10010888
10010897
10010901
10010903
10010907
10010917
10010919
10010923
10010932
10010934
10010935
10010937
10010938
10010939
10010941
10010945
10010948
10010952
10010956
10010967
10010972
10010973
10010974
10010976
10010982
10010988
10010995
10010997
10011004
10011005
10011008
10011009
10011010
10011011
10011014
10011020
10011021
10011023
10011024
10011028
10011035
10011041
10011042
10011050
10011051
10011052
10011057
10011059
10011071
10011073
10011074
10011075
10011079
10011083
10011086
10011088
10011091
10011092
10011093
10011097
10011102
10011103
10011104
10011117
10011118
10011119
10011120
10011121
10011140
10011145
10011147
10011148
10011152
10011155
10011156
10011159
10011160
10011169
10011176
10011177
10011183
10011184
10011185
10011187
10011189
10011198
10011200
10011201
10011202
10011213
10011214
10011218
10011221
10011222
10011238
10011239
10011242
10011244
10011251
10011253
10011258
10011259
10011270
10011289
10011297
10011298
10011299
10011300
10011302
10011304
10011305
10011307
10011309
10011310
10011312
10011318
10011328
10011347
10011351
10011352
10011356
10011359
10011367
10011370
10011373
10011374
10011383
10011386
10011388
10011390
10011392
10011393
10011395
10011400
10011413
10011415
10011416
10011422
10011428
10011434
10011439
10011443
10011448
10011461
10011462
10011471
10011486
10011489
10011497
10011501
10011505
10011506
10011512
10011521
10011536
10011537
10011544
10011550
10011553
10011560
10011572
10011575
10011576
10011577
10011579
10011580
10011581
10011586
10011587
10011592
10011597
10011600
10011601
10011604
10011608
10011614
10011619
10011621
10011624
10011628
10011629
10011630
10011631
10011632
10011647
10011650
10011651
10011656
10011657
10011663
10011668
10011669
10011674
10011678
10011679
10011681
10011685
10011686
10011691
10011693
10011694
10011699
10011704
10011705
10011706
10011709
10011710
10011715
10011716
10011720
10011721
10011733
10011741
10011742
10011743
10011744
10011752
10011754
10011758
10011759
10011760
10011761
10011762
10011764
10011766
10011767
10011768
10011778
10011782
10011788
10011791
10011792
10011793
10011794
10011795
10011797
10011798
10011801
10011802
10011810
10011811
10011812
10011813
10011814
10011820
10011822
10011823
10011825
10011826
10011827
10011831
10011832
10011833
10011834
10011835
10012218
10012249
10012785
10012825
10013310
10013318
10013794
10013804
10014199
10014413
10014648
10014649
10014848
10014849
10015269
10015309
10015662
10015682
10015844
10015886
10016423
10016424
10016458
10016459
10016487
10016711
10017024
10017083
10017518
10017611
10017797
10017912
10018119
10018125
10018180
10018187
10018247
10018332
10018392
10018393
10018647
10018749
10018966
10019022
10019127
10019138
10019193
10019265
10019331
10019653
10019708
10019788
10019883
10019890
10020004
10020120
10020133
10020183
10020235
10020328
10020368
10020435
10020493
10020559
10020762
10020854
10020885
10021292
10021328
10021366
10021407
10021418
10021433
10021530
10021531
10021550
10021588
10021699
10021784
10022035
10022083
10022147
10022350
10022454
10022591
10022765
10022766
10022772
10022829
10022975
10023027
10023136
10023166
10023290
10023533
10023665
10023700
10023750
10023851
10023860
10024165
10024237
10024240
10024361
10024535
10024591
10024601
10024783
10024799
10024849
10024856
10024907
10024954
10025122
10025178
10025235
10025310
10025316
10025355
10025370
10025474
10025481
10025582
10025632
10026010
10026088
10026118
10026241
10026250
10026275
10026329
10026355
10026458
10026461
10026568
10026638
10026656
10026675
10026707
10026735
10026782
10026786
10026822
10026971
10027341
10027387
10027427
10027431
10027450
10027477
10027522
10027529
10027542
10027593
10027620
10027663
10027695
10027696
10027827
10027938
10027940
10027948
10027983
10027984
10028047
10028067
10028180
10028210
10028244
10028341
10028369
10028370
10028407
10028409
10028444
10028555
10028686
10028724
10028772
10028821
10028922
10028971
10029060
10029061
10029109
10029147
10029169
10029195
10029214
10029229
10029257
10029277
10029293
10029315
10029347
10029388
10029403
10029526
10029537
10029595
10029606
10029671
10029706
10029711
10029715
10029736
10029768
10029804
10029834
10029875
10029883
10029893
10029939
10029943
10029994
10030053
10030076
10030096
10030111
10030113
10030114
10030131
10030153
10030175
10030176
10030194
10030199
10030218
10030242
10030266
10030284
10030325
10030348
10030376
10030391
10030433
10030441
10030459
10030484
10030489
10030500
10030502
10030520
10030521
10030534
10030557
10030607
10030616
10030637
10030682
10030754
10030755
10030789
10030799
10030825
10030844
10030874
10030875
10030876
10030964
10030974
10031004
10031006
10031007
10031030
10031063
10031073
10031075
10031097
10031119
10031120
10031145
10031161
10031185
10031198
10031199
10031227
10031246
10031256
10031313
10031349
10031370
10031371
10031374
10031378
10031384
10031394
10031398
10031419
10031438
10031463
10031465
10031482
10031485
10031503
10031538
10031578
10031592
10031634
10031648
10031662
10031663
10031671
10031693
10031721
10031722
10031728
10031749
10031791
10031811
10031831
10031835
10031836
10031840
10031875
10031876
10031877
10031889
10031891
10031893
10031897
10031919
10031936
10031949
10031967
10031968
10031978
10031993
10031994
10032002
10032006
10032073
10032081
10032082
10032096
10032101
10032118
10032166
10032171
10032194
10032201
10032216
10032232
10032253
10032263
10032274
10032292
10032294
10032295
10032298
10032308
10032310
10032312
10032326
10032365
10032376
10032381
10032382
10032385
10032393
10032408
10032415
10032423
10032424
10032426
10032443
10032446
10032451
10032463
10032467
10032468
10032473
10032478
10032486
10032495
10032496
10032497
10032504
10032513
10032531
10032532
10032533
10032534
10032535
10032544
10032553
10032558
10032564
10032572
10032581
10032589
10032593
10032605
10032614
10032622
10032623
10032624
10032628
10032629
10032635
10032648
10032652
10032653
10032655
10032667
10032672
10032677
10032680
10032696
10032697
10032712
10032713
10032717
10032721
10032724
10032741
10032742
10032743
10032745
10032750
10032760
10032764
10032769
10032770
10032780
10032781
10032795
10032797
10032801
10032823
10032831
10032841
10032845
10032849
10032859
10032881
10032882
10032888
10032892
10032898
10032904
10032905
10032911
10032925
10032927
10032949
10032960
10032961
10032964
10032971
10032990
10032993
10032994
10032995
10033036
10033063
10033066
10033068
10033072
10033074
10033075
10033084
10033090
10033091
10033093
10033097
10033101
10033120
10033122
10033124
10033130
10033137
10033143
10033154
10033158
10033177
10033187
10033192
10033197
10033205
10033207
10033208
10033222
10033223
10033224
10033232
10033233
10033242
10033250
10033251
10033253
10033259
10033270
10033271
10033272
10033275
10033280
10033284
10033288
10033297
10033298
10033307
10033312
10033316
10033317
10033320
10033326
10033342
10033344
10033352
10033355
10033357
10033373
10033376
10033377
10033382
10033389
10033390
10033395
10033401
10033406
10033411
10033419
10033433
10033436
10033438
10033439
10033442
10033449
10033452
10033460
10033464
10033466
10033467
10033468
10033469
10033472
10033473
10033481
10033487
10033497
10033505
10033509
10033510
10033520
10033521
10033523
10033524
10033528
10033529
10033531
10033536
10033538
10033539
10033543
10033551
10033552
10033556
10033558
10033563
10033565
10033566
10033570
10033571
10033573
10033578
10033579
10033582
10033591
10033600
10033603
10033605
10033615
10033625
10033630
10033632
10033635
10033644
10033645
10033651
10033653
10033661
10033678
10033684
10033685
10033687
10033692
10033693
10033699
10033701
10033703
10033705
10033708
10033710
10033715
10033716
10033725
10033730
10033733
10033735
10033737
10033750
10033752
10033758
10033768
10033772
10033775
10033777
10033780
10033786
10033789
10033790
10033791
10033792
10033794
10033795
10033796
10033798
10033803
10033807
10033809
10033814
10033818
10033827
10033829
10033830
10033832
10033833
10033835
10033840
10033843
10033848
10033849
10033850
10033852
10033853
10033855
10033857
10033864
10033870
10033900
10033901
10033906
10033917
10033918
10033921
10033922
10033923
10033925
10033927
10033932
10033943
10033945
10033954
10033961
10033962
10033963
10033971
10033975
10033978
10033986
10033996
10034000
10034002
10034010
10034011
10034012
10034027
10034030
10034035
10034036
10034044
10034053
10034055
10034057
10034058
10034059
10034061
10034073
10034075
10034079
10034083
10034085
10034087
10034088
10034092
10034102
10034103
10034110
10034126
10034127
10034128
10034132
10034133
10034134
10034135
10034140
10034141
10034148
10034149
10034157
10034158
10034159
10034163
10034171
10034174
10034176
10034177
10034182
10034183
10034188
10034200
10034203
10034209
10034216
10034219
10034223
10034225
10034226
10034228
10034239
10034247
10034250
10034255
10034259
10034265
10034271
10034272
10034275
10034284
10034287
10034288
10034290
10034293
10034303
10034304
10034306
10034314
10034315
10034316
10034319
10034320
10034325
10034326
10034328
10034331
10034332
10034334
10034340
10034354
10034362
10034364
10034376
10034378
10034383
10034392
10034393
10034394
10034397
10034398
10034400
10034401
10034403
10034404
10034406
10034410
10034411
10034413
10034416
10034424
10034426
10034428
10034430
10034432
10034434
10034435
10034441
10034442
10034445
10034446
10034450
10034451
10034454
10034456
10034460
10034463
10034464
10034465
10034469
10034471
10034482
10034483
10034490
10034494
10034495
10034500
10034501
10034506
10034507
10034508
10034509
10034510
10034511
10034516
10034522
10034523
10034527
10034528
10034529
10034533
10034535
10034536
10034538
10034539
10034541
10034543
10034546
10034547
10034549
10034550
10034554
10034556
10034557
10034558
10034559
10034560
10034561
10034562
10034563
10034564
10034569
10034590
10034624
10035228
10035798
10035926
10036019
10036234
10036344
10036389
10036390
10036446
10036635
10036813
10037193
10037194
10037202
10037424
10037425
10037499
10037543
10038213
10038266
10038493
10038753
10039297
10039307
10039453
10039508
10039594
10039837
10040120
10040413
10040501
10040967
10041129
10041165
10041166
10041192
10041616
10041914
10042014
10042040
10042119
10042151
10042250
10042263
10042358
10042369
10042441
10042495
10042540
10042613
10042676
10042742
10042796
10042847
10043059
10043090
10043095
10043103
10043225
10043453
10043511
10043561
10043565
10043576
10043586
10043621
10043749
10043895
10043928
10043945
10043984
10044108
10044286
10044294
10044362
10044363
10044464
10044465
10044467
10044468
10044477
10044578
10044632
10044663
10045113
10045330
10045379
10045386
10045523
10045553
10045783
10045789
10045861
10045869
10045949
10045978
10046025
10046030
10046083
10046130
10046136
10046260
10046424
10046465
10046468
10046564
10046665
10046790
10046854
10046912
10046936
10047215
10047216
10047219
10047311
10047354
10047395
10047494
10047504
10047539
10047643
10047685
10047758
10047759
10047970
10047975
10047978
10048036
10048149
10048262
10048466
10048525
10048559
10048585
10048595
10048640
10048649
10048745
10048762
10048873
10048886
10048978
10048991
10049011
10049099
10049114
10049159
10049174
10049210
10049222
10049267
10049410
10049417
10049488
10049489
10049670
10049709
10049824
10049876
10050090
10050092
10050106
10050111
10050181
10050188
10050337
10050338
10050377
10050435
10050495
10050615
10050671
10050745
10050821
10050838
10050864
10050928
10050941
10051015
10051016
10051056
10051062
10051094
10051105
10051221
10051242
10051502
10051565
10051625
10051656
10051657
10051706
10051798
10051817
10051840
10051944
10051984
10051989
10052042
10052085
10052099
10052102
10052116
10052120
10052127
10052128
10052181
10052242
10052243
10052264
10052281
10052477
10052482
10052565
10052592
10052593
10052688
10052693
10052694
10052706
10052727
10052785
10052786
10052787
10052860
10052892
10052894
10052896
10052902
10052915
10052918
10052956
10052991
10053025
10053050
10053074
10053098
10053121
10053129
10053147
10053181
10053219
10053232
10053292
10053295
10053384
10053397
10053449
10053505
10053528
10053572
10053578
10053670
10053682
10053697
10053727
10053755
10053811
10053824
10053853
10053897
10053920
10053950
10053968
10053970
10053973
10053987
10054000
10054006
10054046
10054171
10054173
10054207
10054214
10054217
10054229
10054248
10054254
10054256
10054264
10054277
10054300
10054358
10054381
10054382
10054386
10054393
10054441
10054444
10054448
10054449
10054452
10054457
10054527
10054536
10054539
10054551
10054558
10054586
10054588
10054589
10054631
10054636
10054648
10054659
10054662
10054674
10054684
10054688
10054696
10054698
10054699
10054715
10054752
10054778
10054782
10054790
10054804
10054831
10054832
10054833
10054836
10054837
10054854
10054861
10054869
10054870
10054909
10054917
10054919
10054922
10054941
10054955
10054956
10054960
10054988
10055035
10055043
10055052
10055054
10055058
10055067
10055068
10055082
10055083
10055085
10055093
10055098
10055105
10055127
10055129
10055145
10055146
10055149
10055175
10055177
10055180
10055181
10055182
10055187
10055195
10055207
10055214
10055215
10055219
10055244
10055254
10055255
10055262
10055271
10055296
10055308
10055319
10055332
10055345
10055377
10055382
10055386
10055398
10055399
10055404
10055405
10055432
10055433
10055436
10055452
10055486
10055487
10055490
10055493
10055498
10055533
10055538
10055553
10055554
10055592
10055598
10055600
10055607
10055615
10055620
10055627
10055629
10055631
10055636
10055640
10055642
10055655
10055660
10055661
10055702
10055703
10055708
10055709
10055721
10055727
10055731
10055738
10055741
10055744
10055759
10055769
10055776
10055795
10055797
10055805
10055817
10055835
10055837
10055848
10055850
10055855
10055871
10055888
10055890
10055893
10055908
10055929
10055938
10055944
10055946
10055947
10055949
10055953
10055954
10055957
10055959
10055965
10055971
10055975
10055981
10055984
10055999
10056001
10056014
10056020
10056021
10056023
10056029
10056031
10056040
10056042
10056057
10056059
10056063
10056068
10056069
10056070
10056071
10056074
10056076
10056110
10056113
10056114
10056116
10056118
10056122
10056124
10056127
10056132
10056141
10056151
10056152
10056161
10056165
10056166
10056175
10056176
10056188
10056193
10056197
10056198
10056209
10056219
10056220
10056223
10056227
10056228
10056234
10056236
10056265
10056274
10056275
10056277
10056279
10056281
10056282
10056285
10056286
10056292
10056293
10056298
10056300
10056304
10056313
10056314
10056318
10056319
10056320
10056325
10056327
10056329
10056341
10056346
10056354
10056359
10056361
10056364
10056372
10056373
10056374
10056376
10056390
10056395
10056401
10056410
10056412
10056414
10056415
10056417
10056425
10056427
10056433
10056436
10056437
10056438
10056443
10056452
10056463
10056464
10056472
10056474
10056479
10056490
10056494
10056510
10056511
10056517
10056518
10056522
10056523
10056528
10056529
10056532
10056533
10056538
10056543
10056544
10056545
10056552
10056555
10056557
10056561
10056562
10056567
10056568
10056572
10056576
10056577
10056579
10056581
10056582
10056583
10056584
10056586
10056590
10056593
10056594
10056595
10056598
10056599
10056605
10056607
10056608
10056609
10056610
10056615
10056616
10056618
10056623
10056629
10056632
10056633
10056639
10056640
10056644
10056646
10056647
10056652
10056653
10056656
10056663
10056664
10056665
10056667
10056668
10056670
10056672
10056678
10056682
10056683
10056687
10056692
10056693
10056694
10056701
10056710
10056721
10056722
10056728
10056731
10056733
10056734
10056735
10056738
10056739
10056741
10056743
10056747
10056750
10056755
10056764
10056765
10056767
10056768
10056780
10056781
10056784
10056795
10056799
10056800
10056803
10056808
10056811
10056812
10056813
10056817
10056818
10056819
10056836
10056840
10056848
10056851
10056853
10056864
10056869
10056877
10056880
10056883
10056886
10056887
10056890
10056892
10056898
10056903
10056905
10056907
10056908
10056914
10056921
10056929
10056930
10056932
10056935
10056936
10056941
10056945
10056952
10056957
10056967
10056974
10056975
10056992
10056998
10057002
10057019
10057022
10057029
10057038
10057039
10057040
10057057
10057061
10057062
10057070
10057071
10057072
10057077
10057082
10057087
10057088
10057096
10057097
10057104
10057108
10057117
10057122
10057126
10057128
10057129
10057137
10057143
10057151
10057170
10057171
10057172
10057173
10057174
10057176
10057177
10057180
10057182
10057187
10057191
10057192
10057193
10057194
10057201
10057203
10057207
10057220
10057225
10057228
10057229
10057231
10057237
10057238
10057242
10057245
10057247
10057251
10057252
10057263
10057265
10057266
10057270
10057273
10057277
10057280
10057281
10057282
10057283
10057284
10057285
10057286
10057295
10057297
10057298
10057300
10057302
10057319
10057320
10057322
10057323
10057327
10057330
10057331
10057332
10057335
10057337
10057338
10057342
10057346
10057348
10057349
10057350
10057352
10057354
10057356
10057358
10057359
10057360
10057361
10057367
10057368
10057370
10057373
10057375
10057377
10057378
10057380
10057381
10057385
10057387
10057388
10057390
10057391
10057393
10057394
10057396
10057397
10057398
10057400
10057401
10057402
10057405
10057407
10057411
10057412
10057413
10057414
10057416
10057417
10057418
10057419
10057424
10057425
10057426
10057427
10057428
10057429
10057431
10057432
10057433
10057434
10057436
10057644
10057667
10058308
10058390
10058450
10058797
10059304
10059501
10059863
10060643
10061136
10061156
10061605
10061717
10061728
10062412
10062505
10062692
10062698
10062699
10062725
10062726
10062727
10062728
10062734
10062735
10062741
10062742
10062743
10062744
10062745
10062748
10062749
10062750
10062768
10062866
10063024
10063051
10063131
10063257
10063620
10063743
10063853
10064084
10064233
10064277
10064278
10064327
10064329
10064353
10064443
10064478
10064530
10064720
10064930
10065060
10065132
10065479
10065617
10065723
10065739
10065828
10065901
10066439
10066446
10066450
10066557
10066754
10066766
10066828
10066945
10066976
10067054
10067070
10067400
10067502
10067524
10067527
10067602
10067795
10067859
10067937
10068153
10068162
10068203
10068255
10068333
10068461
10068464
10068465
10068524
10068526
10068573
10068657
10068830
10068870
10068931
10068954
10069058
10069301
10069507
10069554
10069559
10069606
10069780
10069794
10069827
10069893
10069946
10070063
10070069
10070482
10070502
10070519
10070692
10070796
10070818
10071058
10071084
10071129
10071288
10071441
10071442
10071445
10071446
10071469
10071817
10071819
10071915
10072035
10072037
10072057
10072117
10072118
10072136
10072146
10072229
10072231
10072235
10072236
10072237
10072329
10072333
10072342
10072448
10072543
10072553
10072659
10072701
10072702
10072740
10072745
10072749
10072754
10072767
10072875
10072899
10072932
10072942
10072944
10072945
10072950
10073001
10073008
10073012
10073023
10073039
10073073
10073099
10073130
10073180
10073427
10073532
10073566
10073603
10073705
10073763
10073776
10073778
10073779
10073795
10073878
10073892
10074010
10074052
10074108
10074134
10074176
10074193
10074234
10074264
10074265
10074313
10074332
10074350
10074460
10074476
10074484
10074531
10074711
10074731
10074737
10074790
10074840
10074841
10074842
10074884
10074905
10074911
10074956
10074961
10074998
10075083
10075204
10075230
10075250
10075254
10075279
10075310
10075355
10075432
10075439
10075452
10075465
10075504
10075505
10075559
10075560
10075628
10075655
10075656
10075678
10075679
10075746
10075783
10075797
10075830
10075877
10075887
10075947
10075982
10076006
10076042
10076096
10076123
10076140
10076185
10076235
10076237
10076238
10076250
10076252
10076253
10076273
10076299
10076312
10076313
10076323
10076324
10076335
10076348
10076361
10076368
10076426
10076437
10076444
10076467
10076469
10076494
10076504
10076532
10076549
10076555
10076559
10076594
10076645
10076675
10076689
10076698
10076718
10076725
10076727
10076732
10076772
10076782
10076790
10076805
10076871
10076884
10076900
10076907
10076915
10076943
10076944
10076973
10076980
10076990
10076994
10077003
10077014
10077015
10077022
10077077
10077078
10077128
10077149
10077168
10077169
10077178
10077195
10077207
10077231
10077246
10077262
10077265
10077272
10077290
10077380
10077384
10077396
10077398
10077414
10077417
10077424
10077429
10077446
10077456
10077468
10077476
10077515
10077520
10077544
10077554
10077556
10077601
10077608
10077634
10077635
10077645
10077649
10077671
10077672
10077695
10077738
10077739
10077752
10077757
10077762
10077770
10077771
10077784
10077786
10077800
10077822
10077831
10077843
10077894
10077895
10077938
10077940
10077943
10078004
10078006
10078009
10078041
10078123
10078129
10078148
10078153
10078161
10078163
10078170
10078185
10078202
10078224
10078243
10078250
10078253
10078260
10078270
10078273
10078297
10078304
10078306
10078324
10078328
10078342
10078343
10078344
10078349
10078358
10078369
10078388
10078389
10078394
10078428
10078429
10078433
10078450
10078459
10078460
10078466
10078501
10078502
10078514
10078515
10078520
10078522
10078530
10078535
10078546
10078547
10078549
10078568
10078572
10078579
10078581
10078584
10078586
10078587
10078620
10078627
10078629
10078630
10078633
10078650
10078667
10078687
10078688
10078697
10078714
10078716
10078719
10078720
10078728
10078729
10078735
10078739
10078748
10078749
10078761
10078790
10078797
10078810
10078811
10078816
10078825
10078832
10078843
10078854
10078863
10078872
10078873
10078890
10078892
10078894
10078895
10078905
10078913
10078926
10078933
10078947
10078948
10078952
10078954
10078955
10078965
10078967
10078972
10078975
10078976
10078992
10079006
10079012
10079024
10079025
10079029
10079032
10079033
10079038
10079039
10079047
10079049
10079050
10079052
10079056
10079059
10079064
10079065
10079066
10079068
10079070
10079075
10079078
10079087
10079093
10079094
10079095
10079096
10079099
10079101
10079102
10079110
10079112
10079119
10079128
10079129
10079131
10079147
10079148
10079149
10079155
10079157
10079159
10079162
10079170
10079174
10079176
10079182
10079192
10079193
10079198
10079204
10079206
10079208
10079210
10079215
10079216
10079226
10079229
10079239
10079240
10079241
10079248
10079251
10079257
10079259
10079260
10079262
10079284
10079285
10079288
10079294
10079296
10079302
10079316
10079323
10079333
10079334
10079338
10079344
10079347
10079349
10079350
10079357
10079358
10079360
10079361
10079362
10079365
10079370
10079372
10079375
10079376
10079377
10079382
10079384
10079385
10079386
10079388
10079391
10079392
10079393
10079394
10079396
10079402
10079410
10079415
10079416
10079425
10079427
10079436
10079437
10079445
10079450
10079456
10079458
10079462
10079463
10079464
10079467
10079473
10079476
10079479
10079480
10079482
10079485
10079486
10079489
10079491
10079495
10079497
10079498
10079499
10079500
10079501
10079505
10079509
10079512
10079539
10079544
10079545
10079549
10079550
10079558
10079559
10079560
10079564
10079576
10079577
10079578
10079583
10079584
10079586
10079587
10079593
10079603
10079610
10079618
10079619
10079627
10079629
10079634
10079637
10079642
10079645
10079657
10079659
10079664
10079665
10079668
10079670
10079675
10079676
10079677
10079682
10079683
10079685
10079688
10079692
10079702
10079703
10079710
10079712
10079714
10079721
10079722
10079723
10079732
10079733
10079738
10079744
10079745
10079746
10079754
10079760
10079767
10079769
10079771
10079772
10079773
10079779
10079790
10079791
10079794
10079795
10079798
10079800
10079804
10079820
10079821
10079830
10079834
10079835
10079842
10079843
10079846
10079847
10079855
10079857
10079858
10079863
10079864
10079871
10079872
10079873
10079874
10079880
10079882
10079887
10079888
10079889
10079890
10079901
10079904
10079911
10079913
10079917
10079925
10079926
10079928
10079931
10079932
10079935
10079937
10079944
10079952
10079953
10079955
10079956
10079957
10079963
10079969
10079971
10079983
10079992
10079993
10079995
10079996
10080009
10080011
10080027
10080034
10080035
10080043
10080046
10080050
10080053
10080056
10080059
10080068
10080069
10080071
10080072
10080075
10080077
10080078
10080079
10080081
10080084
10080085
10080087
10080089
10080091
10080098
10080103
10080111
10080126
10080131
10080132
10080133
10080136
10080140
10080147
10080148
10080150
10080155
10080159
10080161
10080163
10080166
10080170
10080171
10080175
10080176
10080177
10080179
10080184
10080185
10080186
10080187
10080194
10080195
10080201
10080202
10080203
10080204
10080206
10080207
10080213
10080214
10080217
10080220
10080221
10080222
10080226
10080230
10080238
10080240
10080243
10080245
10080251
10080253
10080254
10080255
10080256
10080257
10080258
10080259
10080260
10080265
10080269
10080275
10080276
10080277
10080278
10080279
10080280
10080281
10080285
10080286
10080287
10080290
10080291
10080295
10080297
10080300
10080301
10080303
10080304
10080305
10080306
10080308
10080309
10080310
10080311
10080314
10080438
10080704
10080941
10080942
10081060
10081338
10081349
10081360
10081752
10082256
10082275
10082400
10082895
10082896
10083262
10083297
10083634
10083642
10083940
10084035
10084153
10084205
10084717
10084775
10084837
10085040
10085271
10085365
10085482
10085661
10085697
10085769
10085873
10085909
10086464
10086485
10086520
10086630
10086646
10086837
10086989
10087123
10087342
10087348
10087460
10087541
10087731
10087742
10087743
10087754
10087869
10087961
10088001
10088114
10088180
10088295
10088353
10088491
10088549
10088550
10088551
10088740
10088795
10088810
10088852
10088900
10089216
10089286
10089331
10089382
10089410
10089530
10089609
10089615
10089693
10089757
10089832
10090143
10090144
10090280
10090304
10090305
10090349
10090354
10090450
10090519
10090524
10091152
10091440
10091529
10091598
10091648
10091679
10091705
10091714
10091831
10091849
10092153
10092250
10092279
10092378
10092497
10092664
10092668
10092698
10092725
10092726
10092727
10092732
10092780
10092913
10092925
10092975
10092976
10093014
10093016
10093019
10093020
10093272
10093436
10093536
10093614
10093741
10093777
10093821
10093874
10093907
10094121
10094153
10094154
10094323
10094396
10094425
10094441
10094464
10094472
10094495
10094553
10094615
10094657
10094659
10094747
10094789
10094904
10094928
10094981
10094985
10095053
10095080
10095137
10095141
10095180
10095184
10095186
10095240
10095367
10095426
10095506
10095569
10095668
10095724
10095725
10095731
10095770
10095826
10095851
10095876
10095959
10095963
10095966
10095968
10095982
10096002
10096065
10096155
10096216
10096224
10096250
10096371
10096426
10096427
10096546
10096580
10096606
10096607
10096620
10096643
10096712
10096734
10096901
10096911
10096995
10097025
10097052
10097089
10097093
10097176
10097177
10097213
10097263
10097300
10097324
10097358
10097383
10097402
10097464
10097572
10097618
10097619
10097661
10097670
10097694
10097701
10097735
10097809
10097897
10097957
10097979
10097983
10098037
10098076
10098104
10098138
10098139
10098177
10098179
10098244
10098283
10098297
10098366
10098367
10098409
10098410
10098442
10098474
10098475
10098479
10098499
10098553
10098625
10098672
10098674
10098682
10098684
10098692
10098717
10098721
10098738
10098739
10098771
10098777
10098787
10098794
10098829
10098847
10098878
10098900
10098930
10098958
10099060
10099090
10099104
10099105
10099124
10099125
10099141
10099189
10099193
10099211
10099227
10099280
10099284
10099286
10099295
10099299
10099373
10099393
10099408
10099433
10099434
10099456
10099468
10099471
10099480
10099497
10099499
10099575
10099578
10099582
10099588
10099596
10099597
10099608
10099613
10099635
10099658
10099688
10099692
10099702
10099723
10099728
10099785
10099803
10099827
10099828
10099849
10099865
10099867
10099878
10099911
10099936
10099943
10099945
10099976
10099991
10099996
10100007
10100024
10100025
10100044
10100050
10100051
10100087
10100101
10100140
10100145
10100147
10100158
10100186
10100218
10100239
10100240
10100262
10100263
10100268
10100271
10100304
10100315
10100318
10100321
10100346
10100365
10100404
10100411
10100412
10100423
10100425
10100436
10100445
10100450
10100469
10100483
10100493
10100555
10100567
10100589
10100614
10100633
10100634
10100645
10100671
10100672
10100702
10100716
10100726
10100741
10100752
10100762
10100765
10100768
10100773
10100795
10100809
10100810
10100817
10100818
10100832
10100834
10100846
10100860
10100861
10100877
10100882
10100886
10100901
10100905
10100906
10100909
10100919
10100921
10100934
10100937
10100940
10100953
10100954
10100955
10101024
10101032
10101035
10101044
10101050
10101051
10101060
10101077
10101093
10101097
10101111
10101114
10101121
10101122
10101125
10101136
10101144
10101147
10101156
10101160
10101161
10101179
10101181
10101186
10101187
10101188
10101198
10101203
10101204
10101207
10101210
10101216
10101227
10101232
10101233
10101236
10101270
10101273
10101277
10101285
10101287
10101290
10101306
10101315
10101317
10101321
10101322
10101325
10101326
10101327
10101341
10101343
10101349
10101350
10101401
10101404
10101405
10101409
10101427
10101435
10101456
10101477
10101482
10101485
10101491
10101498
10101500
10101505
10101508
10101509
10101510
10101511
10101513
10101519
10101529
10101534
10101536
10101541
10101542
10101551
10101558
10101562
10101574
10101575
10101585
10101611
10101624
10101629
10101630
10101631
10101632
10101640
10101643
10101651
10101653
10101661
10101673
10101674
10101676
10101677
10101709
10101717
10101719
10101733
10101750
10101757
10101759
10101760
10101769
10101770
10101777
10101778
10101779
10101789
10101792
10101794
10101796
10101801
10101803
10101807
10101815
10101816
10101820
10101823
10101825
10101826
10101829
10101835
10101849
10101866
10101871
10101872
10101886
10101888
10101909
10101911
10101912
10101920
10101930
10101941
10101944
10101949
10101956
10101957
10101959
10101962
10101965
10101967
10101968
10101971
10101976
10101986
10101988
10101989
10101995
10101996
10102001
10102004
10102007
10102009
10102012
10102018
10102026
10102028
10102037
10102045
10102046
10102049
10102054
10102062
10102063
10102064
10102094
10102095
10102096
10102097
10102099
10102102
10102106
10102107
10102108
10102109
10102110
10102112
10102113
10102114
10102124
10102140
10102143
10102144
10102146
10102147
10102153
10102157
10102167
10102175
10102176
10102177
10102183
10102188
10102191
10102192
10102196
10102208
10102221
10102223
10102226
10102231
10102232
10102240
10102241
10102245
10102252
10102257
10102264
10102268
10102269
10102275
10102283
10102286
10102287
10102297
10102304
10102305
10102313
10102315
10102323
10102331
10102337
10102338
10102339
10102341
10102343
10102344
10102346
10102348
10102354
10102356
10102359
10102360
10102361
10102367
10102373
10102378
10102381
10102391
10102394
10102395
10102396
10102399
10102400
10102406
10102407
10102408
10102421
10102422
10102423
10102426
10102432
10102437
10102438
10102440
10102448
10102462
10102470
10102471
10102472
10102473
10102477
10102478
10102481
10102482
10102487
10102488
10102499
10102508
10102512
10102520
10102527
10102533
10102535
10102540
10102542
10102549
10102557
10102559
10102560
10102561
10102563
10102582
10102583
10102584
10102589
10102596
10102600
10102601
10102610
10102612
10102621
10102623
10102624
10102625
10102626
10102630
10102639
10102646
10102647
10102653
10102661
10102664
10102669
10102670
10102671
10102675
10102683
10102688
10102692
10102699
10102702
10102703
10102705
10102706
10102713
10102718
10102719
10102726
10102728
10102735
10102744
10102756
10102770
10102775
10102776
10102777
10102787
10102790
10102795
10102796
10102800
10102801
10102806
10102812
10102816
10102818
10102824
10102832
10102837
10102839
10102840
10102841
10102844
10102847
10102850
10102851
10102857
10102858
10102859
10102861
10102862
10102863
10102867
10102870
10102882
10102883
10102890
10102891
10102893
10102911
10102916
10102922
10102924
10102926
10102934
10102935
10102937
10102944
10102946
10102950
10102954
10102972
10102976
10102978
10102980
10102981
10102982
10102991
10102996
10102998
10103000
10103006
10103010
10103015
10103019
10103022
10103023
10103029
10103030
10103031
10103032
10103035
10103038
10103039
10103047
10103048
10103049
10103050
10103051
10103058
10103059
10103060
10103062
10103063
10103064
10103066
10103072
10103073
10103081
10103082
10103083
10103084
10103095
10103096
10103097
10103100
10103101
10103102
10103108
10103109
10103110
10103111
10103152
10103160
10103208
10103715
10103794
10104030
10104418
10104490
10104537
10104825
10104853
10105248
10105328
10105360
10105565
10105566
10106009
10106330
10106339
10106433
10106487
10106662
10106701
10106702
10107054
10107055
10107397
10107547
10107664
10107866
10107920
10108139
10108368
10108507
10108742
10108842
10108843
10108844
10108845
10108969
10109020
10109028
10109029
10109156
10109262
10109263
10109264
10109389
10109629
10109630
10109757
10109804
10109940
10109957
10110050
10110114
10110299
10110363
10110612
10110656
10110662
10110815
10110816
10110954
10111047
10111331
10111408
10111585
10111822
10111967
10111975
10112200
10112266
10112388
10112770
10112971
10113181
10113505
10113711
10113753
10113764
10113936
10114018
10114495
10114520
10114598
10114669
10114727
10114736
10114789
10114798
10114809
10114970
10114974
10115242
10115429
10115487
10115518
10115654
10115755
10115805
10115985
10116614
10116697
10116739
10116740
10116741
10116788
10116853
10116907
10117142
10117204
10117290
10117386
10117483
10117584
10117681
10118066
10118252
10118259
10118372
10118746
10118824
10118915
10119128
10119263
10119372
10119417
10119420
10119504
10119518
10119542
10119716
10119731
10119810
10119859
10119860
10120009
10120048
10120100
10120165
10120209
10120225
10120482
10120966
10121007
10121152
10121228
10121275
10121287
10121370
10121423
10121468
10121515
10121559
10121560
10121567
10121610
10121671
10121749
10121763
10121798
10121810
10121886
10121934
10121947
10122135
10122143
10122162
10122246
10122270
10122295
10122311
10122317
10122377
10122420
10122423
10122436
10122477
10122506
10122509
10122610
10122636
10122643
10122664
10122702
10122725
10122741
10122750
10122757
10122767
10122828
10122860
10122883
10122894
10122906
10122926
10122973
10122995
10123013
10123045
10123051
10123082
10123100
10123129
10123142
10123168
10123175
10123177
10123182
10123183
10123188
10123198
10123201
10123202
10123203
10123221
10123233
10123241
10123253
10123255
10123298
10123302
10123306
10123307
10123311
10123314
10123320
10123332
10123333
10123338
10123340
10123341
10123354
10123362
10123377
10123386
10123402
10123408
10123409
10123417
10123419
10123422
10123436
10123445
10123448
10123459
10123462
10123470
10123472
10123489
10123490
10123495
10123505
10123507
10123508
10123509
10123510
10123515
10123518
10123521
10123522
10123529
10123535
10123539
10123540
10123552
10123553
10123567
10123569
10123575
10123580
10123582
10123584
10123615
10123639
10123647
10123651
10123655
10123667
10123676
10123678
10123683
10123684
10123686
10123689
10123691
10123692
10123693
10123699
10123700
10123705
10123717
10123719
10123725
10123732
10123760
10123763
10123770
10123793
10123797
10123798
10123804
10123808
10123817
10123834
10123835
10123855
10123860
10123873
10123891
10123899
10123902
10123916
10123935
10123939
10123940
10123952
10123963
10123970
10123989
10124006
10124022
10124038
10124040
10124046
10124047
10124093
10124118
10124123
10124125
10124146
10124155
10124216
10124230
10124239
10124264
10124271
10124277
10124299
10124355
10124388
10124398
10124405
10124406
10124415
10124424
10124433
10124448
10124450
10124488
10124489
10124512
10124522
10124528
10124543
10124584
10124587
10124619
10124652
10124655
10124660
10124663
10124677
10124680
10124681
10124689
10124719
10124736
10124745
10124747
10124771
10124786
10124787
10124795
10124797
10124818
10124831
10124842
10124844
10124846
10124847
10124856
10124860
10124866
10124867
10124870
10124907
10124969
10124984
10125000
10125002
10125012
10125014
10125019
10125021
10125022
10125024
10125026
10125027
10125030
10125031
10125037
10125038
10125039
10125432
10125480
10125665
10125697
10125936
10126385
10126386
10126394
10126487
10126797
10126955
10127005
10127195
10127196
10127284
10127402
10127591
10127674
10127985
10128397
10128671
10129164
10129315
10129371
10129393
10129420
10129445
10129450
10129489
10129497
10129499
10129500
10129505
10129528
10129537
10129544
10129545
10129552
10129562
10129568
10129569
10129572
10129584
10129587
10129592
10129598
10129606
10129610
10129614
10129619
10129623
10129624
10129642
10129651
10129662
10129669
10129671
10129680
10129681
10129685
10129693
10129707
10129721
10129730
10129737
10129738
10129740
10129743
10129745
10129748
10129751
10129754
10129756
10129759
10129760
10129766
10129781
10129784
10129787
10129793
10129797
10129831
10129846
10129848
10129861
10129873
10129875
10129876
10130117
10130220
10130221
10130228
10130262
10130518
10130647
10130809
10130868
10130920
10131137
10131292
10131591
10131717
10131785
10131927
10132093
10132142
10132233
10132348
10132409
10132582
10132853
10132854
10132855
10132856
10132857
10132858
10132860
10132861
10132966
10133362
10133415
10133550
10133607
10133671
10133672
10133673
10134039
10134282
10134360
10134424
10134555
10134664
10134719
10134972
10134973
10135096
10135228
10135731
10135999
10136122
10136124
10136129
10136172
10136315
10136317
10136445
10136572
10136648
10136838
10136913
10136963
10136992
10137037
10137038
10137089
10137150
10137167
10137403
10137540
10137706
10137895
10137960
10138011
10138020
10138031
10138137
10138586
10138637
10138717
10138718
10138903
10139097
10139170
10139363
10139392
10139447
10139497
10139634
10139659
10139693
10139696
10139698
10139722
10139775
10140241
10140313
10140674
10140709
10140800
10140867
10141081
10141192
10141227
10141254
10141531
10141539
10141596
10141604
10141647
10141841
10141952
10142075
10142177
10142225
10142255
10142309
10142457
10142577
10142593
10142653
10142686
10142697
10142833
10142842
10142905
10143053
10143197
10143265
10143272
10143326
10143373
10143374
10143378
10143379
10143380
10143487
10143635
10143782
10143785
10143884
10143918
10143919
10143938
10143950
10144020
10144029
10144031
10144086
10144234
10144237
10144303
10144309
10144362
10144392
10144419
10144584
10144625
10144651
10144871
10144872
10144923
10144960
10144996
10145004
10145029
10145111
10145150
10145159
10145160
10145161
10145213
10145307
10145308
10145392
10145393
10145444
10145489
10145495
10145602
10145744
10145845
10145887
10145997
10146045
10146046
10146061
10146097
10146160
10146210
10146270
10146279
10146307
10146311
10146335
10146337
10146358
10146399
10146405
10146419
10146421
10146500
10146533
10146542
10146547
10146569
10146579
10146580
10146609
10146653
10146669
10146679
10146743
10146756
10146758
10146774
10146834
10146856
10146863
10146895
10146903
10146920
10146923
10146924
10146939
10146944
10146946
10146950
10147021
10147022
10147055
10147060
10147061
10147062
10147064
10147073
10147074
10147076
10147101
10147117
10147131
10147162
10147169
10147194
10147197
10147203
10147209
10147219
10147222
10147223
10147234
10147238
10147252
10147265
10147275
10147277
10147281
10147282
10147292
10147298
10147299
10147300
10147303
10147307
10147311
10147319
10147320
10147328
10147343
10147350
10147352
10147356
10147364
10147368
10147370
10147373
10147374
10147375
10147382
10147384
10147394
10147405
10147411
10147433
10147435
10147440
10147443
10147463
10147474
10147484
10147485
10147486
10147492
10147493
10147494
10147499
10147508
10147516
10147521
10147522
10147538
10147541
10147546
10147549
10147550
10147559
10147560
10147564
10147583
10147587
10147606
10147611
10147625
10147628
10147632
10147675
10147676
10147688
10147693
10147713
10147719
10147720
10147721
10147725
10147726
10147740
10147741
10147750
10147754
10147755
10147765
10147766
10147776
10147808
10147817
10147828
10147829
10147850
10147853
10147854
10147871
10147873
10147879
10147882
10147888
10147923
10147928
10147937
10147966
10147967
10148030
10148036
10148047
10148048
10148074
10148126
10148134
10148185
10148221
10148244
10148249
10148289
10148291
10148302
10148345
10148349
10148360
10148386
10148419
10148444
10148464
10148476
10148485
10148488
10148489
10148500
10148524
10148535
10148545
10148546
10148557
10148564
10148568
10148575
10148581
10148597
10148606
10148609
10148616
10148640
10148665
10148669
10148674
10148687
10148692
10148694
10148704
10148718
10148723
10148728
10148731
10148732
10148744
10148746
10148747
10148751
10148780
10148786
10148791
10148794
10148802
10148808
10148819
10148820
10148832
10148834
10148843
10148857
10148860
10148867
10148931
10148932
10148934
10148935
10148937
10148945
10148949
10148951
10148952
10148957
10148958
10148966
10148971
10148978
10148979
10149020
10149462
10149475
10150551
10151168
10151360
10151606
10151846
10152531
10152550
10152638
10152880
10153033
10153122
10153333
10153392
10153394
10153407
10153412
10153475
10153476
10153505
10153507
10153524
10153544
10153552
10153553
10153592
10153608
10153613
10153616
10153632
10153633
10153648
10153652
10153668
10153669
10153671
10153673
10153689
10153709
10153713
10153714
10153728
10153738
10153754
10153767
10153769
10153783
10153784
10153790
10153791
10153810
10153811
10153816
10153823
10153828
10153834
10153836
10153859
10153892
10153903
10153904
10153907
10153913
10153931
10153943
10153962
10153963
10153975
10154083
10154128
10154134
10154200
10154314
10154423
10154424
10154593
10154671
10154706
10154870
10154928
10155129
10155130
10155131
10155134
10155258
10155263
10155687
10155930
10156256
10156370
10156539
10156712
10156719
10156785
10156843
10156958
10157009
10157321
10157323
10157458
10157698
10157924
10157925
10158015
10158092
10158526
10158580
10158892
10159029
10159263
10159374
10159446
10159695
10159776
10159907
10159960
10160029
10160043
10160080
10160108
10160121
10160171
10160184
10160260
10160399
10160422
10160451
10160621
10160622
10160690
10160768
10160811
10160864
10160889
10160986
10161008
10161009
10161012
10161163
10161195
10161196
10161223
10161262
10161285
10161631
10161658
10161671
10161729
10161932
10162092
10162156
10162723
10162733
10162837
10162907
10163211
10163212
10163272
10163358
10163466
10163582
10163632
10163667
10163711
10163808
10163836
10163855
10164133
10164192
10164193
10164245
10164305
10164353
10164362
10164408
10164496
10164558
10164628
10164637
10164779
10164954
10165296
10165305
10165327
10165328
10165408
10165674
10166003
10166019
10166044
10166119
10166120
10166123
10166233
10166274
10166290
10166298
10166312
10166432
10166433
10166434
10166501
10166613
10166868
10166956
10167123
10167244
10167273
10167274
10167401
10167508
10167509
10167542
10167563
10167566
10167601
10167603
10167632
10167698
10167754
10167772
10167778
10167806
10167881
10167960
10167982
10168043
10168066
10168077
10168113
10168116
10168150
10168168
10168274
10168290
10168293
10168336
10168340
10168356
10168405
10168412
10168444
10168529
10168531
10168583
10168613
10168614
10168623
10168639
10168640
10168641
10168693
10168701
10168702
10168703
10168776
10168796
10168812
10168886
10168888
10168889
10168925
10168930
10168937
10168998
10169020
10169027
10169032
10169039
10169040
10169059
10169092
10169114
10169117
10169125
10169138
10169177
10169195
10169200
10169225
10169273
10169278
10169284
10169287
10169308
10169322
10169345
10169365
10169367
10169386
10169403
10169405
10169410
10169435
10169440
10169441
10169447
10169452
10169457
10169459
10169464
10169466
10169478
10169483
10169490
10169491
10169497
10169498
10169502
10169518
10169532
10169533
10169537
10169539
10169545
10169548
10169549
10169559
10169566
10169567
10169570
10169571
10169573
10169578
10169580
10169586
10169608
10169612
10169617
10169618
10169623
10169624
10169629
10169633
10169637
10169639
10169646
10169649
10169655
10169661
10169663
10169673
10169674
10169678
10169685
10169693
10169697
10169700
10169702
10169703
10169705
10169706
10169723
10169725
10169729
10169738
10169742
10169757
10169759
10169762
10169766
10169775
10169778
10169779
10169784
10169805
10169809
10169846
10169854
10169866
10169868
10169879
10169881
10169896
10169897
10169908
10169936
10169941
10169945
10169949
10169950
10169955
10169963
10169964
10169973
10169989
10169996
10170023
10170038
10170041
10170044
10170058
10170085
10170086
10170089
10170136
10170140
10170156
10170157
10170161
10170192
10170195
10170205
10170206
10170211
10170214
10170215
10170236
10170239
10170276
10170292
10170305
10170339
10170379
10170383
10170408
10170465
10170510
10170523
10170553
10170573
10170578
10170593
10170596
10170600
10170620
10170660
10170667
10170691
10170701
10170706
10170718
10170719
10170757
10170759
10170760
10170765
10170770
10170789
10170790
10170793
10170795
10170817
10170824
10170827
10170828
10170830
10170858
10170863
10170874
10170892
10170902
10170910
10170936
10170939
10170940
10170941
10170959
10170970
10170972
10170975
10170978
10170979
10170989
10170997
10171004
10171011
10171014
10171018
10171022
10171023
10171028
10171032
10171035
10171037
10171050
10171051
10171061
10171065
10171071
10171092
10171094
10171104
10171109
10171131
10171140
10171149
10171185
10171187
10171193
10171194
10171196
10171207
10171212
10171214
10171219
10171221
10171222
10171225
10171226
10171227
10171228
10171229
10171230
10171231
10172008
10172033
10172613
10172614
10173032
10173103
10173270
10173434
10173476
10173616
10173834
10174096
10174738
10175088
10175261
10175281
10175315
10175330
10175371
10175383
10175460
10175526
10175536
10175578
10175582
10175614
10175628
10175652
10175683
10175701
10175711
10175716
10175724
10175727
10175740
10175750
10175759
10175772
10175775
10175788
10175789
10175795
10175796
10175798
10175801
10175803
10175812
10175816
10175826
10175832
10175838
10175839
10175840
10175841
10175842
10175843
10175852
10175869
10175877
10175880
10175898
10175900
10175901
10175902
10175903
10175905
10175907
10175911
10175912
10175913
10175914
10175915
10175916
10175917
10175922
10175924
10175926
10175927
10175929
10175930
10175931
10175940
10175942
10175944
10175948
10175951
10175952
10175970
10175971
10175972
10175974
10175994
10175995
10176006
10176008
10176015
10176020
10176033
10176047
10176073
10176080
10176268
10176372
10176493
10176506
10176526
10176688
10177275
10177388
10177393
10177472
10177474
10177526
10177527
10177682
10177989
10177990
10178036
10178178
10178463
10178661
10178988
10179217
10179288
10179328
10179359
10179461
10179507
10179551
10179690
10179753
10179763
10179872
10179969
10180482
10180483
10180493
10180816
10181044
10181087
10181140
10181226
10181526
10181540
10181624
10181693
10181733
10181920
10181938
10182191
10182192
10182320
10182327
10182581
10182684
10182685
10182904
10183148
10183165
10183283
10183296
10183675
10184079
10184080
10184243
10184362
10184372
10184375
10184482
10184561
10184835
10184946
10185095
10185221
10185272
10185563
10185565
10185595
10185824
10185832
10186154
10186197
10186217
10186218
10186345
10186420
10186525
10186740
10186741
10186764
10186854
10186918
10186919
10186971
10186980
10187049
10187050
10187086
10187158
10187270
10187357
10187360
10187408
10187513
10187514
10187880
10188043
10188141
10188276
10188286
10188317
10188346
10188380
10188381
10188419
10188475
10188507
10188585
10188611
10188612
10188624
10188674
10188705
10188802
10188824
10188970
10188988
10189016
10189044
10189052
10189067
10189106
10189183
10189215
10189269
10189334
10189335
10189428
10189511
10189549
10189600
10189624
10189639
10189640
10189658
10189683
10189713
10189733
10189748
10189749
10189779
10189782
10189800
10189822
10189885
10189917
10189934
10189942
10189962
10189981
10189988
10190027
10190050
10190073
10190115
10190137
10190148
10190152
10190188
10190191
10190202
10190245
10190334
10190425
10190474
10190491
10190504
10190521
10190531
10190541
10190609
10190616
10190625
10190628
10190631
10190633
10190641
10190650
10190671
10190676
10190701
10190705
10190713
10190716
10190729
10190731
10190747
10190753
10190763
10190783
10190790
10190799
10190826
10190831
10190833
10190836
10190843
10190845
10190847
10190849
10190855
10190858
10190862
10190863
10190876
10190877
10190888
10190893
10190898
10190899
10190903
10190909
10190913
10190918
10190920
10190921
10190925
10190926
10190927
10190941
10190945
10190946
10190951
10190952
10190963
10190967
10190968
10190978
10190983
10190992
10190994
10191008
10191011
10191021
10191022
10191028
10191029
10191030
10191053
10191063
10191072
10191073
10191074
10191078
10191079
10191085
10191088
10191098
10191107
10191111
10191133
10191141
10191143
10191153
10191155
10191160
10191171
10191188
10191199
10191214
10191220
10191238
10191243
10191252
10191258
10191262
10191265
10191275
10191283
10191291
10191315
10191318
10191336
10191337
10191342
10191345
10191348
10191372
10191376
10191383
10191385
10191408
10191414
10191421
10191427
10191432
10191444
10191466
10191473
10191476
10191488
10191491
10191507
10191514
10191516
10191517
10191525
10191531
10191532
10191566
10191574
10191618
10191630
10191638
10191639
10191644
10191660
10191669
10191670
10191671
10191675
10191677
10191704
10191724
10191731
10191732
10191735
10191741
10191796
10191849
10191894
10191897
10191900
10191912
10191956
10192015
10192031
10192035
10192068
10192072
10192101
10192102
10192121
10192129
10192135
10192169
10192170
10192173
10192175
10192179
10192180
10192186
10192188
10192191
10192200
10192202
10192205
10192231
10192237
10192241
10192242
10192244
10192249
10192250
10192253
10192254
10192267
10192270
10192271
10192274
10192275
10192288
10192297
10192305
10192310
10192311
10192318
10192329
10192337
10192338
10192351
10192354
10192356
10192357
10192368
10192378
10192392
10192393
10192395
10192411
10192421
10192433
10192459
10192465
10192469
10192484
10192485
10192488
10192494
10192496
10192497
10192510
10192516
10192519
10192525
10192531
10192532
10192533
10192534
10192535
10192536
10192539
10192546
10192547
10192548
10192549
10192552
10192553
10192555
10192556
10192839
10192866
10192911
10193029
10193765
10193865
10193930
10193931
10193941
10194589
10195009
10195010
10195099
10195100
10195657
10195827
10195886
10196276
10196297
10196342
10196612
10196837
10196877
10196879
10196914
10196928
10196935
10196991
10196992
10197030
10197040
10197080
10197144
10197148
10197168
10197169
10197197
10197207
10197211
10197220
10197243
10197249
10197254
10197256
10197264
10197266
10197267
10197271
10197279
10197286
10197291
10197292
10197304
10197306
10197307
10197308
10197313
10197317
10197320
10197326
10197336
10197337
10197342
10197345
10197353
10197355
10197359
10197360
10197369
10197378
10197380
10197383
10197385
10197396
10197411
10197414
10197416
10197427
10197431
10197434
10197447
10197449
10197456
10197469
10197472
10197478
10197488
10197495
10197506
10197507
10197512
10197516
10197558
10197566
10197583
10197950
10197954
10198044
10198045
10198160
10198376
10198875
10199084
10199130
10199182
10199228
10199403
10199448
10199473
10199562
10199816
10199858
10199956
10200077
10200078
10200457
10200507
10200552
10200553
10200638
10200729
10200932
10200933
10200934
10201032
10201213
10201280
10201425
10201667
10201804
10201852
10202206
10202282
10202350
10202495
10202504
10202575
10202812
10202911
10202960
10203065
10203105
10203118
10203155
10203226
10203228
10203299
10203782
10203880
10204089
10204139
10204148
10204204
10204270
10204529
10204803
10205020
10205484
10205606
10205704
10205840
10205888
10205900
10205918
10206054
10206119
10206214
10206417
10206456
10206531
10206532
10206631
10206785
10206819
10206893
10206983
10207304
10207314
10207447
10207473
10207474
10207481
10207484
10207555
10207627
10207634
10207635
10207893
10207941
10208083
10208092
10208542
10208691
10208742
10208793
10209029
10209191
10209407
10209463
10209486
10209507
10209582
10209603
10209834
10210001
10210060
10210085
10210241
10210256
10210350
10210386
10210482
10210483
10210565
10210585
10210639
10210657
10210666
10210710
10210726
10210769
10210812
10210864
10210910
10210967
10210987
10211017
10211038
10211054
10211069
10211082
10211240
10211249
10211336
10211337
10211341
10211399
10211447
10211544
10211563
10211628
10211630
10211657
10211686
10211693
10211699
10211744
10211766
10211774
10211801
10211837
10211902
10211934
10211935
10212028
10212037
10212057
10212081
10212115
10212138
10212231
10212235
10212238
10212248
10212259
10212269
10212288
10212299
10212322
10212350
10212358
10212359
10212375
10212389
10212410
10212419
10212465
10212467
10212482
10212483
10212491
10212494
10212495
10212510
10212511
10212522
10212528
10212534
10212558
10212565
10212569
10212582
10212633
10212664
10212665
10212667
10212668
10212669
10212699
10212700
10212702
10212706
10212709
10212715
10212722
10212723
10212734
10212743
10212745
10212748
10212757
10212760
10212761
10212762
10212763
10212771
10212774
10212775
10212777
10212781
10212782
10212783
10212795
10212798
10212799
10212814
10212816
10212817
10212821
10212829
10212836
10212841
10212846
10212851
10212858
10212861
10212862
10212877
10212880
10212891
10212894
10212897
10212900
10212904
10212909
10212914
10212918
10212921
10212926
10212927
10212931
10212932
10212935
10212939
10212945
10212948
10212951
10212955
10212963
10212991
10213005
10213006
10213012
10213019
10213023
10213024
10213025
10213037
10213043
10213044
10213057
10213061
10213062
10213065
10213068
10213083
10213118
10213128
10213141
10213142
10213149
10213173
10213179
10213198
10213205
10213220
10213236
10213237
10213241
10213242
10213251
10213255
10213269
10213283
10213309
10213329
10213330
10213358
10213366
10213367
10213374
10213377
10213381
10213385
10213409
10213421
10213472
10213484
10213485
10213516
10213558
10213564
10213584
10213619
10213654
10213709
10213761
10213780
10213790
10213850
10213853
10213855
10213867
10213883
10213899
10213900
10213907
10213914
10213922
10213929
10213933
10213949
10213951
10213966
10213982
10213983
10213990
10213996
10214002
10214010
10214018
10214019
10214022
10214047
10214049
10214056
10214072
10214083
10214089
10214093
10214094
10214096
10214111
10214123
10214124
10214127
10214131
10214141
10214151
10214155
10214161
10214166
10214167
10214168
10214173
10214176
10214180
10214186
10214187
10214192
10214195
10214196
10214204
10214210
10214219
10214244
10214262
10214293
10214314
10214328
10214329
10214337
10214338
10214347
10214354
10214355
10214364
10214373
10214374
10214375
10214736
10215216
10215250
10215345
10215500
10215915
10216448
10216655
10216948
10217603
10218311
10218717
10218788
10218844
10218851
10218911
10218925
10218945
10218956
10218958
10218972
10218994
10218995
10219015
10219016
10219030
10219031
10219043
10219048
10219053
10219079
10219080
10219081
10219083
10219084
10219085
10219091
10219100
10219101
10219102
10219110
10219114
10219116
10219127
10219136
10219142
10219143
10219144
10219151
10219153
10219158
10219161
10219163
10219165
10219172
10219178
10219185
10219186
10219189
10219197
10219199
10219201
10219204
10219205
10219212
10219215
10219221
10219222
10219239
10219245
10219247
10219248
10219249
10219250
10219254
10219257
10219259
10219263
10219277
10219279
10219290
10219319
10219325
10219343
10219345
10219353
10219669
10219674
10219763
10219933
10220185
10220302
10220660
10220986
10221077
10221078
10221379
10221549
10221550
10221551
10221558
10221559
10221560
10221561
10221737
10221795
10221796
10221855
10222038
10222285
10222999
10223069
10223083
10223101
10223397
10223753
10223865
10223866
10223867
10223903
10224104
10224443
10224568
10224664
10224685
10224737
10224760
10224865
10225106
10225200
10225582
10225594
10225595
10225630
10225659
10225783
10225790
10225791
10225856
10225959
10226075
10226294
10226298
10226559
10226594
10226608
10226679
10226724
10226757
10226782
10227550
10227559
10227597
10227661
10227750
10227776
10227858
10227930
10227931
10228095
10228192
10228237
10228260
10228324
10228367
10228411
10228442
10228487
10228534
10228537
10228648
10228654
10228778
10229027
10229278
10229366
10229403
10229555
10229784
10229861
10229955
10230186
10230365
10230366
10230417
10230775
10230776
10230777
10230811
10230817
10230851
10230924
10230929
10230940
10230975
10230976
10230977
10230987
10230994
10231123
10231145
10231182
10231274
10231275
10231276
10231336
10231407
10231408
10231440
10231441
10231630
10231711
10231749
10231768
10231814
10231906
10231919
10232075
10232160
10232192
10232270
10232359
10232478
10232544
10232551
10232597
10232636
10232645
10232695
10232802
10232803
10232823
10232883
10232932
10232959
10233060
10233070
10233079
10233109
10233111
10233128
10233174
10233187
10233341
10233360
10233362
10233425
10233441
10233489
10233538
10233568
10233581
10233620
10233630
10233633
10233645
10233658
10233701
10233704
10233736
10233751
10233791
10233794
10233825
10233826
10233863
10233892
10233895
10233899
10233925
10233972
10233982
10233984
10233991
10234007
10234008
10234010
10234014
10234016
10234068
10234072
10234079
10234100
10234106
10234108
10234119
10234121
10234149
10234152
10234167
10234173
10234185
10234197
10234227
10234229
10234231
10234232
10234240
10234241
10234263
10234264
10234265
10234267
10234269
10234270
10234274
10234279
10234281
10234284
10234291
10234293
10234303
10234311
10234315
10234322
10234326
10234329
10234330
10234331
10234335
10234339
10234345
10234346
10234347
10234348
10234351
10234359
10234361
10234369
10234376
10234377
10234385
10234388
10234395
10234399
10234413
10234418
10234421
10234423
10234424
10234435
10234449
10234453
10234454
10234455
10234456
10234457
10234458
10234465
10234467
10234478
10234479
10234480
10234482
10234484
10234485
10234491
10234492
10234495
10234497
10234501
10234504
10234509
10234512
10234517
10234523
10234540
10234545
10234546
10234548
10234561
10234567
10234576
10234584
10234591
10234597
10234622
10234631
10234635
10234657
10234667
10234681
10234682
10234702
10234733
10234760
10234766
10234775
10234781
10234793
10234794
10234809
10234830
10234833
10234834
10234847
10234859
10234881
10234885
10234894
10234907
10234945
10234992
10234999
10235042
10235064
10235090
10235094
10235100
10235139
10235145
10235146
10235158
10235173
10235194
10235275
10235371
10235378
10235387
10235413
10235450
10235483
10235487
10235488
10235498
10235542
10235545
10235579
10235598
10235606
10235615
10235619
10235630
10235652
10235659
10235709
10235710
10235772
10235781
10235782
10235789
10235791
10235797
10235803
10235805
10235806
10235816
10235825
10235827
10235828
10235840
10235897
10235911
10235912
10235935
10235955
10235957
10235966
10235970
10235971
10235976
10235989
10235996
10235997
10235998
10236089
10236867
10237351
10238125
10238210
10238235
10238687
10238816
10239124
10239387
10239566
10239684
10239852
10239921
10239939
10240087
10240098
10240131
10240199
10240235
10240245
10240291
10240328
10240397
10240410
10240421
10240428
10240429
10240446
10240466
10240474
10240478
10240480
10240481
10240487
10240488
10240496
10240498
10240502
10240504
10240510
10240512
10240513
10240524
10240540
10240542
10240548
10240551
10240564
10240576
10240583
10240592
10240601
10240605
10240606
10240607
10240611
10240614
10240617
10240618
10240619
10240621
10240629
10240630
10240637
10240638
10240641
10240647
10240651
10240652
10240653
10240660
10240661
10240666
10240669
10240671
10240676
10240680
10240684
10240688
10240693
10240696
10240707
10240715
10240720
10240728
10240738
10240750
10240757
10241590
10241654
10242140
10242501
10242602
10242641
10243263
10243438
10243475
10243964
10244071
10244114
10244527
10244806
10245283
10245552
10245676
10245742
10245743
10245786
10245813
10246556
10246557
10246676
10246705
10246743
10246748
10246749
10246856
10246863
10246864
10246890
10247273
10247296
10247471
10247530
10247531
10247677
10247732
10247749
10247773
10247801
10247802
10247816
10247937
10248022
10248068
10248282
10248491
10248960
10249077
10249157
10249158
10249246
10249475
10249541
10249663
10249678
10249682
10249760
10249856
10249857
10249924
10249974
10250119
10250143
10250188
10250200
10250244
10250248
10250267
10250271
10250412
10250631
10250693
10251050
10251094
10251133
10251185
10251258
10251259
10251269
10251394
10251412
10251434
10251435
10251436
10251464
10251482
10251483
10251547
10251559
10251661
10251714
10251743
10251759
10251868
10252025
10252026
10252079
10252103
10252105
10252113
10252157
10252161
10252220
10252233
10252339
10252584
10252620
10252836
10252882
10253004
10253027
10253091
10253212
10253295
10253380
10253733
10253760
10253785
10253797
10253806
10253865
10253866
10253878
10253880
10253926
10253928
10253965
10253968
10254050
10254177
10254211
10254241
10254301
10254325
10254344
10254351
10254437
10254442
10254466
10254477
10254529
10254550
10254562
10254640
10254643
10254658
10254793
10254795
10254839
10254888
10254890
10254943
10254952
10254999
10255057
10255087
10255147
10255173
10255219
10255306
10255307
10255409
10255459
10255463
10255549
10255593
10255625
10255626
10255633
10255640
10255641
10255698
10255702
10255804
10255805
10255836
10255840
10255846
10255892
10255972
10255982
10255983
10255986
10255990
10256210
10256232
10256267
10256301
10256305
10256311
10256356
10256414
10256511
10256519
10256586
10256589
10256612
10256653
10256663
10256707
10256776
10256818
10256844
10256868
10256882
10256883
10256913
10256936
10256939
10256940
10256987
10257011
10257053
10257066
10257090
10257098
10257113
10257158
10257180
10257184
10257213
10257282
10257306
10257317
10257338
10257389
10257408
10257436
10257455
10257463
10257470
10257476
10257522
10257564
10257566
10257583
10257585
10257592
10257593
10257602
10257620
10257642
10257694
10257718
10257739
10257740
10257747
10257792
10257798
10257799
10257833
10257837
10257840
10257843
10257852
10257879
10257889
10257904
10257905
10257909
10257947
10257964
10257978
10257985
10257992
10258025
10258035
10258109
10258118
10258135
10258149
10258155
10258171
10258172
10258199
10258205
10258206
10258211
10258242
10258259
10258269
10258282
10258307
10258308
10258309
10258311
10258314
10258350
10258357
10258365
10258367
10258369
10258385
10258386
10258393
10258437
10258473
10258495
10258513
10258525
10258526
10258543
10258547
10258548
10258601
10258602
10258610
10258619
10258632
10258648
10258673
10258681
10258685
10258700
10258701
10258702
10258714
10258727
10258742
10258745
10258746
10258766
10258777
10258816
10258830
10258831
10258835
10258841
10258843
10258859
10258863
10258867
10258869
10258886
10258891
10258899
10258900
10258907
10258925
10258930
10258938
10258939
10258956
10258968
10258972
10259006
10259007
10259012
10259013
10259014
10259017
10259020
10259021
10259027
10259038
10259095
10259102
10259103
10259112
10259119
10259120
10259123
10259124
10259126
10259134
10259147
10259157
10259158
10259168
10259171
10259177
10259188
10259193
10259194
10259203
10259208
10259216
10259220
10259227
10259238
10259241
10259243
10259245
10259247
10259266
10259271
10259272
10259278
10259281
10259293
10259295
10259300
10259301
10259309
10259312
10259313
10259314
10259324
10259325
10259327
10259335
10259338
10259344
10259362
10259387
10259396
10259397
10259398
10259405
10259417
10259421
10259422
10259428
10259435
10259441
10259446
10259459
10259463
10259465
10259472
10259507
10259509
10259524
10259529
10259534
10259536
10259540
10259544
10259548
10259549
10259550
10259555
10259560
10259562
10259569
10259570
10259571
10259576
10259591
10259594
10259600
10259601
10259603
10259610
10259615
10259621
10259640
10259658
10259666
10259670
10259671
10259674
10259686
10259703
10259704
10259708
10259712
10259720
10259726
10259730
10259745
10259752
10259756
10259759
10259771
10259774
10259775
10259776
10259777
10259799
10259801
10259802
10259803
10259805
10259814
10259817
10259818
10259821
10259823
10259826
10259832
10259835
10259836
10259837
10259844
10259846
10259847
10259848
10259858
10259859
10259863
10259871
10259872
10259897
10259898
10259899
10259902
10259924
10259926
10259944
10259945
10259949
10259950
10259951
10259954
10259955
10259983
10259989
10259992
10259993
10260004
10260015
10260018
10260019
10260021
10260025
10260029
10260031
10260032
10260033
10260037
10260040
10260041
10260045
10260048
10260062
10260063
10260068
10260072
10260073
10260080
10260081
10260082
10260088
10260090
10260091
10260095
10260097
10260100
10260102
10260106
10260112
10260119
10260120
10260123
10260124
10260125
10260126
10260130
10260131
10260132
10260134
10260137
10260140
10260145
10260146
10260149
10260152
10260153
10260154
10260155
10260159
10260167
10260168
10260170
10260173
10260177
10260182
10260184
10260185
10260187
10260188
10260190
10260207
10260208
10260209
10260210
10260212
10260213
10260216
10260220
10260221
10260222
10260226
10260227
10260228
10260238
10260249
10260252
10260257
10260260
10260261
10260264
10260266
10260275
10260282
10260284
10260285
10260293
10260294
10260296
10260299
10260306
10260307
10260309
10260312
10260313
10260319
10260321
10260322
10260324
10260325
10260326
10260327
10260332
10260336
10260340
10260346
10260347
10260350
10260355
10260356
10260358
10260366
10260367
10260368
10260372
10260378
10260379
10260383
10260384
10260387
10260392
10260394
10260406
10260427
10260428
10260429
10260433
10260437
10260440
10260450
10260458
10260467
10260468
10260469
10260470
10260471
10260472
10260477
10260482
10260483
10260497
10260504
10260505
10260512
10260521
10260522
10260523
10260529
10260532
10260541
10260547
10260548
10260549
10260552
10260559
10260561
10260564
10260567
10260569
10260578
10260581
10260582
10260586
10260593
10260599
10260600
10260606
10260607
10260610
10260611
10260615
10260626
10260627
10260631
10260635
10260638
10260641
10260645
10260647
10260655
10260656
10260661
10260664
10260667
10260676
10260678
10260681
10260682
10260689
10260694
10260695
10260698
10260705
10260707
10260710
10260715
10260720
10260729
10260732
10260746
10260750
10260751
10260755
10260759
10260762
10260763
10260771
10260772
10260776
10260777
10260778
10260782
10260792
10260793
10260800
10260809
10260814
10260821
10260826
10260847
10260848
10260852
10260858
10260862
10260864
10260869
10260871
10260878
10260882
10260883
10260886
10260887
10260891
10260896
10260901
10260905
10260914
10260920
10260922
10260923
10260925
10260926
10260927
10260931
10260933
10260942
10260943
10260945
10260949
10260950
10260951
10260952
10260954
10260960
10260961
10260963
10260964
10260968
10260969
10260970
10260971
10260972
10260973
10260976
10260982
10260989
10260990
10260992
10260994
10260995
10260997
10261003
10261004
10261005
10261006
10261007
10261009
10261010
10261011
10261013
10261014
10261021
10261027
10261032
10261033
10261034
10261035
10261038
10261039
10261040
10261724
10261965
10262377
10262469
10262888
10263793
10264106
10264152
10264370
10264875
10264997
10265467
10265501
10265622
10265711
10266541
10266546
10266547
10266628
10266678
10266844
10266890
10266945
10267015
10267036
10267249
10267505
10267649
10267791
10267792
10268235
10268599
10268694
10268768
10268769
10268871
10268930
10269015
10269066
10269067
10269162
10269335
10269573
10270123
10270367
10270435
10270436
10270600
10270660
10270664
10270811
10270820
10271282
10271288
10271289
10271290
10271296
10271297
10271516
10271585
10272112
10272556
10272690
10273030
10273554
10273612
10273690
10273830
10273831
10274295
10274484
10274530
10274617
10274618
10274710
10274848
10274953
10275497
10275537
10275538
10275539
10275540
10275555
10275626
10275639
10275652
10275720
10275796
10275798
10275940
10276073
10276281
10276331
10276401
10276402
10276427
10276475
10276528
10276592
10276604
10276668
10277107
10277175
10277361
10277495
10277959
10278196
10278291
10278363
10278367
10278421
10278695
10278794
10278846
10278847
10279144
10279229
10279357
10279500
10279514
10279546
10279611
10279716
10279972
10280075
10280114
10280407
10280451
10280609
10280610
10280613
10280643
10280644
10280703
10280782
10280783
10280954
10281107
10281111
10281120
10281121
10281180
10281230
10281245
10281260
10281278
10281294
10281433
10281449
10281594
10281597
10281613
10281652
10281722
10281734
10281735
10281748
10281787
10281788
10281808
10281882
10281883
10281901
10282023
10282392
10282409
10282446
10282590
10282602
10282614
10282677
10282694
10282707
10282712
10282724
10282785
10282896
10282924
10282962
10282993
10283016
10283051
10283090
10283101
10283115
10283134
10283142
10283151
10283160
10283163
10283176
10283250
10283251
10283252
10283281
10283291
10283360
10283408
10283456
10283482
10283483
10283508
10283537
10283575
10283610
10283675
10283703
10283732
10283751
10283770
10283782
10283809
10283828
10283841
10283847
10283848
10283860
10283894
10283915
10283929
10283930
10283936
10283937
10283948
10283951
10283956
10283959
10283965
10283966
10283997
10284005
10284034
10284035
10284039
10284040
10284049
10284050
10284051
10284052
10284061
10284062
10284076
10284079
10284087
10284088
10284093
10284102
10284104
10284106
10284116
10284121
10284123
10284124
10284125
10284136
10284141
10284142
10284144
10284145
10284149
10284151
10284153
10284159
10284163
10284166
10284167
10284175
10284182
10284191
10284202
10284205
10284206
10284224
10284233
10284235
10284236
10284237
10284240
10284258
10284268
10284272
10284279
10284281
10284282
10284300
10284303
10284306
10284311
10284317
10284327
10284345
10284352
10284354
10284358
10284360
10284372
10284375
10284386
10284392
10284396
10284403
10284404
10284408
10284415
10284438
10284445
10284470
10284487
10284495
10284505
10284516
10284524
10284528
10284540
10284547
10284554
10284567
10284573
10284574
10284575
10284579
10284593
10284606
10284608
10284646
10284664
10284669
10284670
10284687
10284694
10284697
10284726
10284736
10284741
10284756
10284763
10284799
10284804
10284812
10284825
10284839
10284841
10284862
10284928
10284939
10284948
10284962
10285022
10285074
10285075
10285092
10285115
10285135
10285138
10285143
10285154
10285171
10285188
10285221
10285253
10285279
10285280
10285287
10285295
10285300
10285319
10285320
10285340
10285344
10285353
10285364
10285365
10285367
10285368
10285375
10285403
10285420
10285439
10285442
10285458
10285463
10285465
10285468
10285481
10285486
10285501
10285516
10285522
10285523
10285525
10285531
10285532
10285545
10285547
10285548
10285554
10285555
10285570
10285573
10285574
10285575
10285578
10285582
10285587
10285588
10285605
10285620
10285633
10285636
10285637
10285650
10285656
10285692
10285704
10285712
10285714
10285717
10285719
10285721
10285726
10285730
10285732
10285734
10285737
10285738
10285739
10285741
10285745
10285746
10285748
10285767
10285768
10285769
10285770
10286032
10286265
10286266
10286387
10286511
10286593
10286594
10286734
10286887
10287001
10287454
10287667
10287995
10288027
10288028
10288049
10288246
10288763
10289043
10289787
10289866
10289996
10290056
10290079
10290125
10290161
10290164
10290190
10290196
10290279
10290290
10290297
10290350
10290359
10290387
10290401
10290405
10290408
10290410
10290411
10290414
10290418
10290432
10290437
10290445
10290446
10290450
10290464
10290467
10290472
10290494
10290495
10290503
10290509
10290510
10290513
10290514
10290515
10290516
10290530
10290531
10290532
10290537
10290546
10290547
10290555
10290559
10290562
10290563
10290566
10290568
10290582
10290589
10290603
10290611
10290617
10290620
10290621
10290625
10290632
10290639
10290644
10290649
10290654
10290655
10290668
10290673
10290683
10290684
10290689
10290690
10290722
10290906
10291046
10291049
10291085
10291131
10291132
10291225
10291353
10291602
10291650
10291727
10291834
10291837
10291838
10291884
10291885
10292053
10292161
10292225
10292514
10292847
10293171
10293205
10293316
10293319
10293382
10293502
10293513
10293613
10293636
10293747
10293762
10293825
10294023
10294160
10294343
10294400
10294502
10294605
10294632
10294643
10294735
10294740
10294871
10294995
10295024
10295148
10295218
10295490
10295559
10295560
10295624
10295776
10295831
10295841
10295910
10295911
10296202
10296239
10296446
10296447
10296469
10296521
10296593
10296721
10296734
10297005
10297250
10297452
10297453
10297749
10297759
10297863
10297867
10298165
10298166
10298414
10298463
10298464
10298469
10298492
10298509
10298510
10298553
10298563
10298640
10298641
10298754
10298880
10299067
10299123
10299135
10299154
10299455
10299476
10299478
10299522
10299753
10299754
10299783
10299883
10300192
10300488
10300609
10300769
10300823
10300860
10300974
10301121
10301125
10301343
10301550
10301592
10301785
10301989
10302007
10302069
10302074
10302082
10302112
10302332
10302358
10302557
10302648
10302689
10302690
10303176
10303199
10303205
10303206
10303237
10303238
10303263
10303628
10303630
10303631
10303670
10303671
10303672
10303682
10303698
10303717
10303751
10303834
10303837
10303838
10303839
10303840
10303841
10303842
10303936
10304123
10304124
10304131
10304151
10304157
10304171
10304282
10304321
10304350
10304351
10304360
10304611
10304622
10304653
10304829
10304830
10304891
10304892
10304926
10304993
10305040
10305084
10305113
10305128
10305129
10305160
10305167
10305196
10305279
10305299
10305316
10305337
10305354
10305472
10305473
10305492
10305555
10305570
10305571
10305597
10305640
10305655
10305684
10305690
10305721
10305742
10305759
10305767
10305779
10305796
10305836
10305846
10305847
10305868
10305869
10305904
10305916
10305919
10305931
10305933
10305937
10305944
10305949
10305951
10305967
10305972
10305975
10305980
10305990
10305993
10305997
10305999
10306000
10306022
10306024
10306031
10306032
10306033
10306050
10306055
10306056
10306059
10306061
10306062
10306074
10306084
10306087
10306092
10306102
10306105
10306107
10306108
10306114
10306125
10306128
10306130
10306132
10306133
10306135
10306140
10306141
10306146
10306150
10306172
10306173
10306175
10306181
10306193
10306212
10306227
10306235
10306243
10306253
10306254
10306255
10306258
10306265
10306266
10306267
10306268
10306269
10306270
10306271
10306274
10306276
10306277
10306280
10306289
10306291
10306293
10306294
10306299
10306304
10306305
10306319
10306331
10306333
10306334
10306336
10306339
10306340
10306346
10306352
10306353
10306365
10306376
10306388
10306389
10306400
10306419
10306431
10306432
10306434
10306445
10306447
10306448
10306460
10306465
10306468
10306485
10306490
10306494
10306495
10306507
10306532
10306552
10306610
10306613
10306615
10306627
10306644
10306645
10306647
10306670
10306708
10306736
10306743
10306750
10306751
10306765
10306769
10306820
10306830
10306854
10306917
10306952
10306970
10306972
10306999
10307051
10307064
10307109
10307130
10307131
10307183
10307193
10307194
10307201
10307221
10307222
10307237
10307272
10307290
10307301
10307311
10307347
10307351
10307364
10307403
10307409
10307410
10307418
10307423
10307424
10307430
10307432
10307441
10307447
10307475
10307486
10307490
10307494
10307523
10307524
10307531
10307534
10307538
10307546
10307553
10307559
10307569
10307571
10307572
10307573
10307575
10307577
10307587
10307591
10307600
10307614
10307621
10307622
10307626
10307630
10307636
10307637
10307638
10307643
10307650
10307664
10307710
10307791
10307806
10307807
10307812
10307816
10307817
10307818
10307821
10307822
10307824
10307828
10307829
10307832
10307833
10307844
10307845
10307846
10307847
10308550
10308682
10308889
10309278
10309453
10309643
10309798
10310015
10310094
10310186
10310561
10311609
10311727
10311855
10311981
10312012
10312032
10312147
10312246
10312333
10312339
10312354
10312422
10312448
10312454
10312470
10312502
10312518
10312557
10312558
10312568
10312571
10312602
10312639
10312640
10312644
10312653
10312676
10312682
10312689
10312694
10312699
10312700
10312706
10312724
10312728
10312734
10312735
10312736
10312741
10312756
10312760
10312763
10312764
10312765
10312769
10312770
10312771
10312781
10312791
10312792
10312798
10312801
10312804
10312829
10312833
10312845
10312846
10312858
10312859
10312864
10312865
10312867
10312871
10312875
10312899
10312905
10312906
10312912
10312921
10312928
10312929
10312939
10312953
10312957
10312958
10312961
10312977
10312982
10312989
10313001
10313018
10313033
10313034
10313378
10313382
10313506
10313507
10313577
10313617
10313649
10314213
10314336
10314546
10314561
10314671
10314695
10314760
10314779
10314808
10314828
10314929
10315064
10315116
10315143
10315179
10315226
10315314
10315392
10315407
10315460
10315536
10315601
10315745
10315921
10315922
10315984
10316099
10316168
10316650
10316696
10316761
10316884
10316934
10317166
10317214
10317276
10317487
10317547
10317618
10317704
10317840
10317980
10318020
10318071
10318116
10318328
10318375
10318415
10318439
10318448
10318515
10318564
10318717
10318786
10318926
10319085
10319266
10319289
10319719
10319817
10319859
10320043
10320053
10320075
10320126
10320127
10320131
10320241
10320245
10320253
10320370
10320379
10320573
10320631
10320687
10320722
10320730
10320737
10320741
10320762
10320905
10320915
10320923
10321104
10321105
10321117
10321168
10321207
10321217
10321335
10321350
10321361
10321418
10321419
10321476
10321502
10321548
10321664
10321753
10321817
10321838
10321900
10322021
10322049
10322051
10322087
10322152
10322288
10322354
10322498
10322528
10322623
10322659
10322675
10322699
10322705
10322728
10322813
10322818
10322937
10323023
10323025
10323027
10323057
10323071
10323164
10323170
10323182
10323207
10323245
10323248
10323280
10323319
10323336
10323374
10323394
10323433
10323443
10323458
10323459
10323460
10323464
10323510
10323550
10323580
10323625
10323673
10323700
10323701
10323743
10323842
10323881
10323914
10323915
10323939
10323998
10324007
10324055
10324058
10324062
10324065
10324099
10324108
10324148
10324174
10324180
10324183
10324211
10324249
10324352
10324358
10324381
10324382
10324383
10324391
10324398
10324400
10324458
10324528
10324588
10324595
10324614
10324617
10324642
10324645
10324646
10324659
10324708
10324713
10324718
10324740
10324773
10324813
10324824
10324829
10324865
10324871
10324885
10324904
10324954
10324990
10324991
10324994
10325052
10325054
10325098
10325130
10325165
10325169
10325177
10325185
10325187
10325225
10325243
10325260
10325268
10325269
10325315
10325321
10325322
10325363
10325364
10325434
10325436
10325448
10325513
10325566
10325567
10325577
10325616
10325621
10325625
10325642
10325643
10325662
10325676
10325681
10325734
10325735
10325743
10325782
10325785
10325817
10325819
10325843
10325857
10325872
10325887
10326117
10326122
10326127
10326156
10326163
10326167
10326200
10326207
10326221
10326227
10326228
10326334
10326335
10326347
10326378
10326384
10326432
10326448
10326456
10326457
10326461
10326487
10326496
10326501
10326564
10326569
10326575
10326596
10326612
10326652
10326662
10326669
10326675
10326682
10326705
10326708
10326734
10326741
10326750
10326754
10326774
10326787
10326809
10326826
10326886
10326890
10326921
10326932
10326953
10326967
10326968
10326976
10326990
10327008
10327011
10327040
10327041
10327071
10327072
10327079
10327083
10327084
10327092
10327108
10327133
10327164
10327168
10327182
10327186
10327200
10327212
10327220
10327234
10327239
10327245
10327256
10327268
10327284
10327287
10327291
10327292
10327297
10327298
10327325
10327333
10327340
10327370
10327388
10327412
10327463
10327466
10327475
10327476
10327477
10327482
10327491
10327493
10327495
10327496
10327502
10327505
10327510
10327518
10327532
10327540
10327541
10327542
10327551
10327552
10327553
10327554
10327555
10327568
10327583
10327584
10327585
10327595
10327597
10327602
10327610
10327612
10327613
10327614
10327632
10327636
10327637
10327642
10327643
10327649
10327656
10327659
10327664
10327666
10327667
10327671
10327675
10327677
10327684
10327690
10327691
10327696
10327701
10327708
10327709
10327713
10327714
10327726
10327727
10327742
10327749
10327761
10327762
10327768
10327769
10327772
10327781
10327782
10327790
10327791
10327817
10327818
10327827
10327834
10327836
10327840
10327843
10327849
10327853
10327854
10327855
10327858
10327859
10327860
10327866
10327870
10327881
10327882
10327887
10327888
10327892
10327897
10327899
10327905
10327906
10327912
10327916
10327923
10327934
10327939
10327940
10327947
10327953
10327955
10327969
10327970
10327971
10327978
10327986
10327987
10327988
10328003
10328012
10328013
10328018
10328024
10328028
10328034
10328035
10328036
10328040
10328045
10328056
10328057
10328059
10328061
10328064
10328066
10328070
10328073
10328079
10328080
10328084
10328090
10328097
10328102
10328107
10328114
10328115
10328116
10328118
10328121
10328125
10328127
10328128
10328137
10328139
10328144
10328148
10328166
10328169
10328175
10328178
10328180
10328186
10328189
10328195
10328196
10328198
10328201
10328203
10328204
10328211
10328213
10328215
10328219
10328220
10328221
10328225
10328228
10328240
10328241
10328249
10328250
10328256
10328257
10328261
10328262
10328263
10328264
10328265
10328270
10328273
10328279
10328282
10328287
10328288
10328289
10328292
10328306
10328309
10328310
10328311
10328317
10328319
10328324
10328337
10328338
10328349
10328350
10328352
10328353
10328355
10328356
10328361
10328366
10328370
10328371
10328376
10328379
10328380
10328382
10328389
10328392
10328393
10328395
10328402
10328407
10328408
10328409
10328414
10328416
10328421
10328422
10328425
10328427
10328430
10328435
10328436
10328440
10328443
10328455
10328458
10328465
10328474
10328476
10328478
10328486
10328487
10328489
10328499
10328501
10328503
10328505
10328512
10328513
10328522
10328529
10328530
10328534
10328535
10328541
10328543
10328544
10328546
10328552
10328556
10328557
10328558
10328559
10328576
10328577
10328584
10328591
10328594
10328597
10328603
10328607
10328608
10328627
10328632
10328635
10328636
10328647
10328649
10328653
10328658
10328659
10328666
10328671
10328675
10328677
10328681
10328689
10328690
10328691
10328694
10328702
10328703
10328704
10328707
10328714
10328715
10328716
10328739
10328744
10328745
10328746
10328747
10328765
10328766
10328767
10328771
10328784
10328785
10328788
10328795
10328801
10328808
10328809
10328812
10328821
10328822
10328844
10328845
10328847
10328850
10328851
10328863
10328866
10328868
10328869
10328873
10328874
10328878
10328879
10328881
10328884
10328887
10328890
10328907
10328918
10328925
10328926
10328927
10328930
10328931
10328932
10328937
10328938
10328942
10328943
10328950
10328952
10328961
10328962
10328975
10328976
10328977
10328980
10328982
10328983
10328984
10328985
10328986
10328989
10328990
10328993
10328995
10328996
10329000
10329008
10329009
10329011
10329012
10329013
10329019
10329020
10329021
10329030
10329033
10329035
10329039
10329042
10329043
10329044
10329045
10329055
10329057
10329058
10329064
10329068
10329070
10329072
10329073
10329075
10329076
10329079
10329080
10329081
10329082
10329086
10329096
10329097
10329102
10329109
10329110
10329113
10329115
10329117
10329118
10329121
10329123
10329124
10329127
10329128
10329129
10329132
10329137
10329138
10329139
10329144
10329148
10329149
10329151
10329152
10329153
10329155
10329159
10329160
10329167
10329168
10329169
10329170
10329173
10329175
10329176
10329177
10329180
10329181
10329183
10329184
10329185
10329187
10329188
10329189
10329193
10329194
10329198
10329199
10329201
10329202
10329207
10329208
10329211
10329212
10329213
10329214
10329215
10329216
10329218
10329219
10329223
10329224
10329226
10329229
10329230
10329231
10329232
10329421
10329493
10329565
10329946
10329966
10330546
10330682
10330981
10331170
10331541
10331746
10331806
10331903
10331954
10332009
10332089
10332105
10332168
10332324
10332522
10332524
10332718
10332727
10332737
10332946
10333289
10333544
10333647
10333678
10333679
10333760
10333799
10334340
10334670
10334720
10334844
10334884
10334945
10335183
10335231
10335241
10335354
10335405
10335476
10335481
10335539
10335545
10335605
10335668
10335761
10336060
10336074
10336170
10336350
10336601
10336708
10336804
10336956
10337079
10337134
10337208
10337234
10337248
10337325
10337476
10337522
10337719
10337789
10337860
10337862
10337912
10338007
10338008
10338022
10338251
10338274
10338308
10338331
10338375
10338437
10338579
10338673
10338820
10338945
10339106
10339119
10339245
10339357
10339426
10339476
10339631
10339715
10339716
10339823
10339840
10339912
10340278
10340298
10340323
10340363
10340378
10340386
10340391
10340453
10340468
10340838
10340871
10340944
10340965
10341388
10341390
10341394
10341396
10341411
10341431
10341438
10341453
10341586
10341593
10341606
10341641
10341779
10341857
10341941
10342006
10342342
10342360
10342506
10342579
10342584
10342594
10342595
10342749
10342818
10342873
10342892
10342967
10342973
10343058
10343065
10343071
10343169
10343178
10343232
10343325
10343345
10343403
10343411
10343465
10343508
10343510
10343565
10343622
10343656
10343709
10343721
10343735
10343835
10344088
10344090
10344140
10344196
10344229
10344296
10344311
10344374
10344456
10344518
10344635
10344646
10344685
10344760
10344763
10344780
10344792
10344858
10344859
10344899
10344900
10344904
10344912
10344913
10344973
10344991
10344992
10345073
10345090
10345301
10345309
10345382
10345404
10345449
10345525
10345552
10345578
10345621
10345625
10345674
10345741
10345742
10345743
10345757
10345762
10345799
10345813
10345831
10345837
10345884
10345907
10345908
10345909
10345929
10346003
10346004
10346039
10346156
10346165
10346218
10346219
10346314
10346348
10346420
10346454
10346515
10346516
10346549
10346566
10346601
10346616
10346628
10346711
10346728
10346819
10346840
10346843
10346867
10346872
10346873
10346928
10346967
10347024
10347042
10347055
10347105
10347108
10347117
10347133
10347136
10347156
10347167
10347168
10347203
10347216
10347243
10347311
10347315
10347362
10347369
10347393
10347400
10347483
10347496
10347497
10347518
10347623
10347637
10347658
10347659
10347701
10347755
10347851
10347883
10347885
10347890
10347979
10347993
10348058
10348060
10348068
10348076
10348084
10348096
10348124
10348125
10348153
10348173
10348180
10348191
10348200
10348218
10348235
10348237
10348239
10348253
10348254
10348258
10348266
10348278
10348287
10348300
10348302
10348310
10348313
10348324
10348325
10348366
10348398
10348415
10348427
10348467
10348484
10348504
10348505
10348520
10348536
10348537
10348538
10348539
10348556
10348582
10348642
10348654
10348681
10348692
10348695
10348704
10348711
10348720
10348723
10348728
10348735
10348760
10348766
10348781
10348791
10348796
10348820
10348821
10348829
10348835
10348854
10348889
10348896
10348944
10348959
10348965
10348984
10348985
10348990
10348999
10349003
10349009
10349017
10349020
10349025
10349071
10349075
10349087
10349110
10349113
10349116
10349121
10349125
10349127
10349131
10349134
10349145
10349149
10349199
10349215
10349216
10349218
10349245
10349251
10349252
10349254
10349268
10349281
10349292
10349301
10349304
10349309
10349319
10349338
10349355
10349361
10349362
10349378
10349408
10349412
10349421
10349434
10349436
10349456
10349457
10349458
10349459
10349469
10349470
10349483
10349484
10349486
10349487
10349513
10349519
10349521
10349534
10349546
10349554
10349562
10349575
10349585
10349600
10349610
10349615
10349616
10349658
10349679
10349684
10349706
10349711
10349712
10349756
10349760
10349761
10349785
10349810
10349825
10349826
10349834
10349836
10349838
10349844
10349847
10349848
10349853
10349855
10349861
10349862
10349868
10349871
10349890
10349899
10349903
10349910
10349923
10349927
10349933
10349942
10349945
10349954
10349964
10349977
10349981
10349984
10349985
10349987
10350003
10350008
10350009
10350037
10350039
10350043
10350070
10350077
10350100
10350107
10350119
10350124
10350128
10350139
10350140
10350144
10350145
10350153
10350165
10350167
10350168
10350170
10350176
10350180
10350181
10350188
10350203
10350210
10350227
10350229
10350238
10350239
10350242
10350243
10350244
10350245
10350251
10350266
10350273
10350278
10350282
10350284
10350285
10350287
10350288
10350294
10350307
10350309
10350315
10350328
10350331
10350338
10350347
10350348
10350352
10350358
10350361
10350367
10350369
10350371
10350377
10350385
10350391
10350401
10350410
10350412
10350415
10350425
10350431
10350436
10350437
10350438
10350439
10350440
10350441
10350443
10350447
10350458
10350466
10350479
10350481
10350484
10350493
10350496
10350504
10350505
10350509
10350511
10350512
10350515
10350524
10350530
10350536
10350539
10350540
10350542
10350546
10350549
10350550
10350557
10350561
10350566
10350567
10350568
10350571
10350579
10350590
10350597
10350603
10350613
10350640
10350645
10350647
10350654
10350656
10350658
10350663
10350665
10350674
10350676
10350679
10350680
10350683
10350685
10350689
10350691
10350696
10350697
10350698
10350700
10350706
10350710
10350711
10350716
10350719
10350720
10350722
10350723
10350730
10350731
10350733
10350734
10350742
10350745
10350747
10350748
10350758
10350759
10350760
10350763
10350764
10350769
10350774
10350776
10350777
10350779
10350780
10350781
10350782
10350786
10350787
10350794
10350799
10350800
10350806
10350809
10350812
10350813
10350817
10350818
10350821
10350826
10350827
10350830
10350835
10350836
10350837
10350842
10350845
10350849
10350850
10350856
10350857
10350859
10350860
10350865
10350867
10350869
10350870
10350871
10350884
10350887
10350889
10350892
10350894
10350899
10350906
10350907
10350912
10350915
10350916
10350917
10350918
10350921
10350922
10350924
10350931
10350932
10350933
10350934
10350946
10350953
10350955
10350956
10350957
10350964
10350972
10350988
10350990
10350992
10350997
10351002
10351005
10351009
10351014
10351018
10351019
10351033
10351056
10351057
10351060
10351072
10351077
10351081
10351085
10351088
10351089
10351093
10351094
10351104
10351110
10351111
10351125
10351127
10351128
10351129
10351133
10351145
10351147
10351155
10351157
10351162
10351163
10351167
10351179
10351181
10351185
10351196
10351198
10351201
10351204
10351218
10351219
10351220
10351224
10351226
10351227
10351234
10351237
10351246
10351249
10351252
10351254
10351258
10351277
10351284
10351286
10351287
10351291
10351292
10351295
10351297
10351311
10351313
10351319
10351326
10351332
10351333
10351336
10351343
10351344
10351345
10351348
10351349
10351350
10351351
10351352
10351355
10351364
10351365
10351366
10351370
10351373
10351374
10351375
10351379
10351380
10351392
10351394
10351399
10351401
10351403
10351404
10351405
10351408
10351419
10351420
10351424
10351425
10351427
10351440
10351442
10351452
10351457
10351458
10351462
10351463
10351465
10351469
10351470
10351474
10351475
10351482
10351485
10351491
10351493
10351498
10351499
10351500
10351502
10351513
10351517
10351520
10351523
10351527
10351528
10351530
10351532
10351533
10351538
10351539
10351540
10351542
10351545
10351546
10351547
10351548
10351549
10351554
10351555
10351558
10351562
10351563
10351564
10351565
10351566
10351567
10351577
10351580
10351582
10351583
10351586
10351588
10351589
10351590
10351591
10351592
10351595
10351600
10351601
10351603
10351604
10351608
10351609
10351611
10351614
10351615
10351616
10351618
10351619
10351620
10351621
10351622
10351623
10351624
10351625
10351626
10351627
10351628
10351629
10351630
10351632
10351633
10351634
10351635
10351638
10351639
10351643
10351645
10351646
10351647
10351731
10352022
10352183
10352585
10352690
10352894
10353474
10353972
10354174
10354175
10354250
10354306
10354785
10355024
10355077
10355138
10355151
10355228
10355481
10355540
10355725
10356017
10356125
10356182
10356391
10356392
10356937
10357014
10357095
10357135
10357517
10357676
10357790
10357811
10357897
10358137
10358198
10358314
10358553
10358638
10358738
10358739
10358873
10358935
10358938
10359257
10359480
10359563
10359695
10359769
10359950
10359952
10360010
10360086
10360099
10360257
10360258
10360427
10360812
10360817
10360823
10360824
10360827
10360919
10360982
10361270
10361307
10361345
10361518
10361522
10361523
10361568
10361596
10361747
10361777
10361778
10361781
10361792
10361793
10361899
10362202
10362267
10362268
10362423
10362424
10362467
10362474
10362526
10362811
10362816
10362843
10363091
10363118
10363208
10363332
10363361
10363475
10363850
10363894
10363927
10363946
10364115
10364116
10364202
10364209
10364212
10364254
10364336
10364509
10364594
10364694
10364704
10364813
10364982
10365121
10365149
10365250
10365251
10365389
10365390
10365432
10365577
10365613
10365726
10365839
10365855
10365902
10366014
10366016
10366060
10366227
10366267
10366268
10366437
10366439
10366497
10366586
10366588
10366602
10366603
10366693
10366747
10366843
10366885
10366894
10366977
10366980
10366985
10367003
10367007
10367075
10367178
10367218
10367262
10367263
10367286
10367344
10367349
10367368
10367398
10367400
10367404
10367624
10367698
10367775
10367779
10367795
10367864
10367871
10367902
10367947
10368013
10368039
10368069
10368104
10368108
10368232
10368294
10368299
10368367
10368380
10368381
10368460
10368466
10368548
10368578
10368605
10368760
10368775
10368818
10368824
10368825
10368985
10368986
10368993
10368998
10369009
10369027
10369077
10369140
10369211
10369212
10369293
10369343
10369348
10369398
10369446
10369474
10369514
10369527
10369536
10369558
10369595
10369604
10369627
10369659
10369689
10369690
10369713
10369714
10369717
10369786
10369810
10369839
10369900
10369920
10369931
10369954
10369990
10370128
10370160
10370196
10370223
10370238
10370274
10370279
10370307
10370319
10370320
10370324
10370338
10370343
10370351
10370365
10370406
10370428
10370443
10370554
10370567
10370618
10370674
10370689
10370723
10370730
10370760
10370771
10370774
10370819
10370834
10370866
10370867
10370876
10370906
10370914
10370955
10370966
10370973
10370996
10371005
10371007
10371053
10371074
10371085
10371100
10371113
10371133
10371193
10371196
10371226
10371242
10371243
10371257
10371260
10371269
10371284
10371287
10371291
10371292
10371310
10371314
10371335
10371338
10371340
10371346
10371362
10371385
10371422
10371424
10371444
10371452
10371479
10371503
10371536
10371537
10371538
10371539
10371546
10371567
10371571
10371576
10371588
10371604
10371616
10371618
10371637
10371652
10371659
10371660
10371665
10371667
10371677
10371681
10371693
10371706
10371707
10371710
10371715
10371731
10371733
10371738
10371744
10371745
10371762
10371766
10371767
10371770
10371791
10371795
10371811
10371869
10371870
10371887
10371904
10371907
10371911
10371921
10371951
10371959
10371960
10371970
10372012
10372023
10372031
10372057
10372063
10372066
10372071
10372072
10372074
10372091
10372095
10372106
10372122
10372128
10372144
10372158
10372165
10372195
10372201
10372202
10372206
10372207
10372208
10372225
10372249
10372259
10372260
10372263
10372309
10372321
10372336
10372370
10372372
10372382
10372383
10372397
10372398
10372407
10372412
10372414
10372415
10372418
10372443
10372461
10372475
10372483
10372492
10372506
10372529
10372538
10372544
10372545
10372590
10372591
10372599
10372623
10372638
10372641
10372645
10372647
10372650
10372653
10372658
10372668
10372670
10372687
10372702
10372714
10372717
10372720
10372746
10372747
10372771
10372773
10372789
10372790
10372791
10372799
10372800
10372802
10372807
10372817
10372821
10372826
10372827
10372829
10372830
10372834
10372839
10372841
10372851
10372852
10372854
10372855
10372856
10372863
10372869
10372878
10372882
10372883
10372897
10372906
10372910
10372911
10372913
10372919
10372920
10372927
10372942
10372946
10372953
10372976
10372983
10372997
10373000
10373003
10373017
10373018
10373025
10373038
10373048
10373066
10373069
10373071
10373080
10373084
10373087
10373089
10373090
10373095
10373100
10373105
10373108
10373116
10373130
10373131
10373133
10373135
10373136
10373137
10373139
10373141
10373143
10373149
10373154
10373155
10373173
10373176
10373177
10373182
10373185
10373187
10373202
10373203
10373209
10373210
10373212
10373216
10373219
10373222
10373224
10373235
10373239
10373241
10373247
10373249
10373252
10373263
10373264
10373265
10373281
10373282
10373293
10373294
10373295
10373297
10373300
10373308
10373310
10373313
10373314
10373320
10373322
10373325
10373326
10373331
10373332
10373339
10373343
10373354
10373355
10373372
10373375
10373380
10373385
10373388
10373390
10373392
10373403
10373405
10373408
10373409
10373416
10373423
10373431
10373439
10373443
10373447
10373451
10373454
10373458
10373468
10373469
10373472
10373474
10373477
10373479
10373484
10373485
10373495
10373503
10373505
10373509
10373510
10373515
10373525
10373526
10373527
10373532
10373533
10373535
10373540
10373544
10373545
10373550
10373553
10373556
10373558
10373559
10373560
10373563
10373575
10373581
10373586
10373587
10373591
10373592
10373593
10373598
10373600
10373606
10373607
10373609
10373610
10373611
10373612
10373613
10373614
10373615
10373617
10373619
10373620
10373625
10373630
10373631
10373643
10373648
10373651
10373655
10373656
10373658
10373664
10373667
10373668
10373670
10373676
10373678
10373686
10373688
10373694
10373699
10373701
10373704
10373705
10373710
10373711
10373712
10373714
10373717
10373718
10373728
10373729
10373732
10373738
10373742
10373747
10373748
10373752
10373758
10373763
10373764
10373773
10373775
10373776
10373778
10373785
10373788
10373791
10373794
10373795
10373796
10373797
10373800
10373801
10373813
10373819
10373846
10373862
10373865
10373867
10373872
10373874
10373878
10373879
10373881
10373889
10373890
10373891
10373893
10373894
10373900
10373908
10373915
10373919
10373920
10373924
10373927
10373933
10373934
10373944
10373946
10373947
10373952
10373954
10373958
10373963
10373966
10373967
10373968
10373972
10373984
10373985
10373993
10374006
10374007
10374012
10374013
10374025
10374031
10374034
10374036
10374047
10374050
10374051
10374056
10374060
10374066
10374072
10374081
10374085
10374086
10374088
10374092
10374100
10374102
10374113
10374122
10374131
10374132
10374136
10374137
10374139
10374149
10374150
10374152
10374153
10374155
10374160
10374168
10374173
10374174
10374180
10374181
10374182
10374183
10374184
10374189
10374192
10374193
10374197
10374202
10374206
10374207
10374210
10374215
10374226
10374231
10374233
10374234
10374235
10374236
10374237
10374239
10374244
10374250
10374252
10374253
10374257
10374262
10374270
10374274
10374280
10374281
10374283
10374286
10374294
10374295
10374301
10374304
10374313
10374316
10374318
10374320
10374321
10374324
10374325
10374330
10374331
10374333
10374339
10374340
10374341
10374343
10374344
10374351
10374355
10374356
10374364
10374367
10374375
10374376
10374377
10374378
10374383
10374386
10374387
10374388
10374389
10374390
10374394
10374395
10374397
10374398
10374399
10374402
10374403
10374404
10374405
10374598
10375047
10375419
10375770
10376202
10376558
10376600
10376680
10377060
10377078
10377154
10377413
10377886
10378014
10378051
10378118
10378472
10378674
10378675
10378779
10378858
10378971
10379021
10379124
10379133
10379859
10379915
10380149
10380544
10380668
10380669
10380678
10380679
10380732
10380899
10380900
10381651
10381713
10381714
10381748
10381749
10381827
10381896
10382095
10382118
10382202
10382350
10382476
10382674
10382697
10382727
10382843
10382922
10382966
10383357
10383496
10383621
10383656
10383888
10383892
10384004
10384089
10384154
10384156
10384212
10384216
10384299
10384317
10384379
10384524
10384525
10384644
10384646
10384784
10384912
10384941
10384978
10385025
10385111
10385112
10385174
10385214
10385318
10385469
10385528
10385599
10385705
10386053
10386144
10386152
10386211
10386298
10386299
10386310
10386520
10386539
10386573
10386588
10386715
10386844
10387129
10387145
10387188
10387216
10387239
10387309
10387599
10387618
10387619
10387737
10387959
10387988
10388141
10388193
10388248
10388250
10388255
10388378
10388431
10388504
10388620
10388716
10388857
10388860
10388951
10388962
10389055
10389136
10389138
10389240
10389334
10389365
10389425
10389505
10389518
10389572
10389633
10389647
10389680
10389750
10389751
10389802
10389878
10389934
10389937
10389942
10389975
10390041
10390055
10390059
10390133
10390175
10390240
10390317
10390322
10390332
10390499
10390503
10390577
10390594
10390618
10390680
10390736
10390769
10390773
10390778
10390795
10390812
10390853
10390893
10390928
10390988
10391028
10391034
10391040
10391066
10391100
10391104
10391168
10391173
10391198
10391209
10391210
10391211
10391218
10391242
10391271
10391272
10391289
10391299
10391341
10391348
10391409
10391424
10391471
10391477
10391617
10391636
10391642
10391668
10391678
10391725
10391757
10391763
10391876
10391948
10392011
10392063
10392064
10392123
10392150
10392179
10392206
10392225
10392277
10392278
10392350
10392390
10392394
10392403
10392404
10392456
10392465
10392510
10392583
10392651
10392684
10392724
10392743
10392744
10392795
10392800
10392823
10392828
10392863
10392884
10392914
10392915
10392918
10392926
10392927
10392940
10392967
10392984
10393030
10393049
10393108
10393132
10393164
10393172
10393178
10393195
10393242
10393249
10393252
10393272
10393311
10393322
10393323
10393327
10393364
10393382
10393394
10393405
10393489
10393494
10393498
10393504
10393506
10393507
10393511
10393514
10393523
10393529
10393571
10393657
10393688
10393689
10393710
10393718
10393725
10393727
10393743
10393794
10393869
10393872
10393913
10393917
10393969
10393995
10394004
10394029
10394034
10394038
10394039
10394044
10394064
10394069
10394102
10394122
10394124
10394129
10394135
10394165
10394166
10394171
10394180
10394194
10394196
10394202
10394206
10394241
10394242
10394272
10394273
10394303
10394343
10394351
10394376
10394378
10394379
10394414
10394451
10394471
10394473
10394476
10394480
10394486
10394500
10394513
10394528
10394529
10394530
10394540
10394541
10394545
10394564
10394565
10394568
10394580
10394587
10394602
10394640
10394642
10394643
10394665
10394671
10394675
10394677
10394681
10394693
10394715
10394719
10394739
10394764
10394782
10394789
10394798
10394804
10394808
10394815
10394820
10394826
10394832
10394833
10394834
10394837
10394841
10394845
10394860
10394868
10394901
10394905
10394910
10394912
10394929
10394938
10394942
10394963
10394964
10394971
10394981
10394993
10395004
10395005
10395007
10395017
10395025
10395033
10395041
10395051
10395052
10395055
10395058
10395070
10395104
10395108
10395126
10395139
10395145
10395146
10395148
10395150
10395157
10395159
10395169
10395172
10395177
10395196
10395208
10395212
10395219
10395224
10395227
10395233
10395242
10395246
10395260
10395265
10395269
10395273
10395280
10395281
10395282
10395284
10395290
10395293
10395301
10395307
10395308
10395324
10395325
10395329
10395334
10395344
10395358
10395373
10395374
10395393
10395397
10395402
10395403
10395404
10395411
10395414
10395422
10395428
10395433
10395442
10395449
10395458
10395466
10395477
10395481
10395492
10395496
10395522
10395524
10395528
10395532
10395533
10395535
10395541
10395542
10395545
10395554
10395560
10395561
10395564
10395565
10395567
10395568
10395578
10395583
10395601
10395604
10395607
10395608
10395614
10395618
10395620
10395625
10395637
10395648
10395649
10395651
10395658
10395659
10395667
10395668
10395673
10395676
10395680
10395681
10395684
10395688
10395694
10395698
10395703
10395704
10395705
10395716
10395717
10395718
10395722
10395724
10395729
10395734
10395738
10395741
10395742
10395743
10395746
10395753
10395754
10395758
10395762
10395768
10395772
10395786
10395787
10395788
10395791
10395792
10395796
10395798
10395799
10395803
10395809
10395810
10395811
10395813
10395816
10395817
10395819
10395823
10395826
10395833
10395836
10395838
10395843
10395847
10395848
10395853
10395857
10395859
10395872
10395875
10395876
10395878
10395880
10395881
10395893
10395898
10395904
10395914
10395917
10395919
10395923
10395926
10395930
10395931
10395943
10395944
10395952
10395953
10395956
10395960
10395962
10395967
10395971
10395978
10395979
10395984
10395986
10395987
10395990
10395991
10395995
10395996
10396006
10396010
10396013
10396014
10396019
10396020
10396021
10396022
10396023
10396025
10396030
10396032
10396036
10396044
10396049
10396059
10396062
10396063
10396068
10396072
10396079
10396087
10396089
10396098
10396102
10396103
10396107
10396113
10396117
10396118
10396119
10396122
10396124
10396130
10396133
10396138
10396151
10396152
10396156
10396157
10396158
10396159
10396166
10396168
10396174
10396178
10396183
10396188
10396197
10396200
10396208
10396216
10396218
10396224
10396239
10396243
10396249
10396255
10396259
10396269
10396274
10396275
10396276
10396280
10396281
10396282
10396292
10396293
10396304
10396310
10396313
10396314
10396315
10396320
10396325
10396326
10396332
10396335
10396340
10396345
10396350
10396351
10396355
10396356
10396363
10396370
10396383
10396391
10396392
10396401
10396403
10396404
10396405
10396406
10396409
10396423
10396425
10396429
10396430
10396434
10396435
10396438
10396442
10396446
10396449
10396457
10396458
10396459
10396461
10396468
10396478
10396480
10396481
10396490
10396499
10396505
10396512
10396518
10396521
10396526
10396530
10396539
10396540
10396541
10396546
10396549
10396554
10396555
10396560
10396570
10396576
10396583
10396588
10396590
10396599
10396605
10396613
10396626
10396628
10396629
10396631
10396633
10396638
10396639
10396640
10396641
10396642
10396647
10396652
10396656
10396657
10396658
10396659
10396661
10396664
10396669
10396670
10396674
10396678
10396679
10396687
10396690
10396692
10396693
10396694
10396697
10396702
10396704
10396709
10396713
10396719
10396721
10396722
10396723
10396728
10396729
10396730
10396738
10396739
10396743
10396744
10396747
10396748
10396749
10396750
10396757
10396759
10396761
10396764
10396765
10396769
10396770
10396771
10396774
10396775
10396777
10396781
10396786
10396787
10396788
10396789
10396790
10397208
10397757
10397851
10398129
10398286
10398554
10398671
10399290
10399998
10400276
10400369
10400562
10400806
10400964
10400991
10401016
10401156
10401206
10401212
10401457
10401831
10402039
10402198
10402392
10402587
10402716
10402877
10402934
10402945
10403030
10403054
10403059
10403232
10403388
10403402
10403418
10403578
10403633
10403785
10403841
10404014
10404021
10404022
10404153
10404495
10404650
10404911
10404913
10404962
10404975
10405051
10405102
10405120
10405151
10405207
10405281
10405449
10405564
10405666
10405740
10405851
10405893
10406038
10406202
10406385
10406390
10406444
10406566
10406567
10406568
10406584
10406708
10406957
10407113
10407163
10407179
10407182
10407358
10407385
10407392
10407467
10407521
10407591
10407596
10407714
10407895
10407916
10407945
10408124
10408491
10408552
10408735
10408921
10409152
10409160
10409176
10409265
10409349
10409486
10409524
10409646
10409821
10409977
10410035
10410041
10410050
10410091
10410187
10410307
10410308
10410336
10410393
10410527
10410531
10410568
10410649
10410701
10410854
10410868
10411072
10411104
10411170
10411171
10411186
10411193
10411263
10411370
10411394
10411473
10411630
10411640
10411687
10411690
10411790
10411791
10411818
10411827
10411838
10411857
10411870
10411981
10412067
10412092
10412099
10412106
10412113
10412226
10412331
10412360
10412361
10412473
10412508
10412612
10412633
10412722
10412760
10412771
10412772
10412773
10412841
10412859
10412867
10412980
10413014
10413046
10413164
10413236
10413246
10413264
10413303
10413348
10413376
10413463
10413483
10413492
10413567
10413591
10413608
10413638
10413642
10413667
10413668
10413676
10413702
10413713
10413727
10413789
10413796
10413855
10413856
10413982
10413991
10414017
10414048
10414054
10414141
10414218
10414287
10414319
10414396
10414425
10414471
10414520
10414533
10414612
10414640
10414656
10414707
10414779
10414814
10414822
10414870
10414888
10414901
10414923
10414948
10415028
10415071
10415101
10415128
10415166
10415209
10415212
10415233
10415268
10415284
10415285
10415313
10415319
10415321
10415335
10415350
10415351
10415365
10415396
10415469
10415474
10415476
10415477
10415496
10415502
10415505
10415511
10415531
10415532
10415549
10415550
10415552
10415606
10415614
10415631
10415665
10415673
10415674
10415685
10415699
10415745
10415799
10415816
10415820
10415821
10415823
10415843
10415892
10415905
10415906
10415914
10415915
10415921
10415941
10415951
10415954
10415979
10415980
10416038
10416051
10416055
10416064
10416065
10416078
10416082
10416093
10416109
10416129
10416132
10416142
10416160
10416179
10416203
10416220
10416242
10416243
10416244
10416266
10416267
10416269
10416270
10416276
10416288
10416299
10416329
10416350
10416357
10416361
10416373
10416408
10416415
10416424
10416455
10416470
10416477
10416525
10416565
10416567
10416568
10416596
10416637
10416662
10416666
10416723
10416729
10416732
10416752
10416763
10416768
10416769
10416776
10416795
10416802
10416815
10416826
10416842
10416849
10416856
10416872
10416924
10416927
10416930
10416956
10416970
10416988
10417017
10417018
10417035
10417067
10417074
10417075
10417094
10417099
10417105
10417132
10417145
10417149
10417159
10417161
10417169
10417170
10417191
10417201
10417202
10417209
10417212
10417213
10417220
10417223
10417230
10417233
10417238
10417247
10417256
10417267
10417289
10417290
10417305
10417322
10417340
10417355
10417359
10417377
10417380
10417396
10417399
10417403
10417404
10417407
10417418
10417419
10417422
10417430
10417453
10417454
10417459
10417462
10417472
10417473
10417480
10417487
10417496
10417497
10417498
10417512
10417521
10417526
10417550
10417564
10417570
10417576
10417578
10417585
10417587
10417602
10417604
10417617
10417628
10417635
10417640
10417649
10417650
10417652
10417654
10417662
10417665
10417677
10417679
10417683
10417686
10417703
10417704
10417705
10417713
10417714
10417715
10417716
10417719
10417723
10417732
10417735
10417737
10417738
10417741
10417752
10417775
10417776
10417777
10417783
10417786
10417787
10417791
10417795
10417797
10417802
10417812
10417815
10417828
10417830
10417846
10417851
10417853
10417861
10417867
10417868
10417869
10417870
10417876
10417878
10417880
10417881
10417884
10417886
10417887
10417894
10417906
10417916
10417917
10417921
10417922
10417923
10417927
10417929
10417932
10417933
10417938
10417945
10417949
10417951
10417952
10417954
10417974
10417977
10417987
10417988
10417992
10418000
10418002
10418003
10418005
10418007
10418008
10418013
10418019
10418022
10418024
10418025
10418027
10418029
10418030
10418038
10418044
10418050
10418054
10418056
10418057
10418084
10418087
10418090
10418093
10418094
10418098
10418099
10418103
10418111
10418117
10418120
10418124
10418125
10418129
10418144
10418146
10418155
10418156
10418157
10418163
10418165
10418168
10418171
10418173
10418179
10418183
10418185
10418194
10418199
10418212
10418216
10418217
10418224
10418230
10418234
10418235
10418236
10418237
10418239
10418242
10418258
10418262
10418270
10418271
10418277
10418284
10418285
10418289
10418295
10418297
10418299
10418302
10418306
10418310
10418318
10418319
10418320
10418324
10418325
10418326
10418327
10418329
10418335
10418341
10418344
10418345
10418346
10418347
10418348
10418350
10418352
10418359
10418362
10418365
10418373
10418382
10418383
10418384
10418386
10418389
10418390
10418400
10418405
10418406
10418408
10418411
10418416
10418417
10418419
10418421
10418425
10418441
10418443
10418444
10418451
10418453
10418456
10418460
10418462
10418469
10418471
10418477
10418480
10418481
10418482
10418484
10418486
10418489
10418490
10418501
10418511
10418513
10418517
10418518
10418532
10418535
10418536
10418542
10418543
10418553
10418566
10418567
10418576
10418577
10418597
10418606
10418612
10418613
10418635
10418638
10418642
10418651
10418654
10418660
10418661
10418662
10418663
10418669
10418678
10418685
10418686
10418693
10418694
10418696
10418707
10418721
10418722
10418723
10418724
10418727
10418735
10418738
10418744
10418745
10418746
10418747
10418754
10418763
10418767
10418768
10418777
10418779
10418800
10418802
10418809
10418811
10418819
10418822
10418824
10418828
10418839
10418843
10418844
10418850
10418851
10418854
10418855
10418856
10418857
10418859
10418865
10418871
10418875
10418880
10418883
10418884
10418885
10418886
10418890
10418891
10418894
10418896
10418899
10418915
10418930
10418931
10418935
10418944
10418948
10418955
10418957
10418960
10418961
10418963
10418966
10418967
10418968
10418974
10418978
10418979
10418986
10418991
10418995
10418996
10419001
10419002
10419004
10419014
10419020
10419025
10419027
10419030
10419034
10419035
10419039
10419040
10419041
10419042
10419047
10419049
10419050
10419051
10419053
10419054
10419056
10419060
10419061
10419062
10419063
10419065
10419067
10419069
10419070
10419071
10419075
10419076
10419077
10419078
10419079
10419080
10419081
10419085
10419086
10419087
10419088
10419095
10419096
10419098
10419099
10419102
10419103
10419105
10419107
10419108
10419109
10419112
10419113
10419114
10419117
10419118
10419119
10419120
10419121
10419122
10419124
10419127
10419222
10419230
10419327
10419332
10419674
10420087
10420153
10420508
10420631
10420970
10421011
10421519
10421688
10422018
10422430
10422796
10422797
10422798
10422852
10422895
10422896
10422967
10423065
10423894
10423941
10423943
10423985
10424263
10424348
10424360
10424695
10424758
10424919
10425120
10425170
10425428
10425556
10425566
10425625
10425635
10425762
10425895
10426029
10426130
10426197
10426647
10426700
10426748
10426862
10426894
10426943
10426957
10426985
10427107
10427406
10427456
10427460
10427469
10427472
10427584
10427849
10428204
10428326
10428343
10428598
10428647
10428950
10429021
10429030
10429265
10429279
10429340
10429382
10429396
10429636
10429850
10429985
10430016
10430079
10430080
10430112
10430225
10430367
10430488
10430602
10430718
10430824
10430848
10431091
10431253
10431254
10431309
10431438
10431578
10431643
10431775
10431804
10431930
10431991
10432024
10432034
10432038
10432153
10432344
10432591
10432647
10432648
10432651
10432711
10432770
10432783
10432891
10432899
10433063
10433238
10433387
10433478
10433501
10433537
10433552
10433586
10433792
10433822
10433829
10433885
10433956
10434097
10434188
10434189
10434242
10434272
10434334
10434358
10434375
10434423
10434433
10434449
10434489
10434571
10434572
10434599
10434676
10434678
10434679
10434686
10434741
10434783
10434796
10434898
10434911
10435021
10435042
10435092
10435118
10435130
10435134
10435139
10435184
10435204
10435296
10435313
10435315
10435357
10435434
10435483
10435502
10435503
10435583
10435627
10435628
10435673
10435676
10435677
10435737
10435747
10435754
10435822
10435823
10435832
10435907
10435918
10435924
10435928
10435967
10435971
10435991
10435992
10435997
10436043
10436082
10436103
10436171
10436223
10436243
10436253
10436288
10436356
10436357
10436397
10436431
10436537
10436547
10436551
10436552
10436604
10436605
10436666
10436667
10436688
10436697
10436701
10436715
10436719
10436732
10436745
10436794
10436795
10436833
10436981
10436987
10436991
10436992
10437071
10437077
10437078
10437130
10437141
10437187
10437189
10437197
10437210
10437212
10437251
10437276
10437296
10437318
10437319
10437327
10437367
10437390
10437482
10437498
10437503
10437515
10437553
10437663
10437702
10437720
10437726
10437729
10437741
10437766
10437779
10437790
10437865
10437874
10437901
10437916
10437918
10437927
10437930
10437948
10437949
10437983
10438056
10438063
10438065
10438068
10438116
10438134
10438154
10438169
10438201
10438202
10438207
10438208
10438227
10438231
10438246
10438263
10438277
10438279
10438291
10438339
10438415
10438425
10438430
10438449
10438481
10438487
10438490
10438492
10438505
10438520
10438539
10438542
10438568
10438607
10438619
10438632
10438672
10438678
10438689
10438699
10438704
10438711
10438714
10438719
10438731
10438737
10438738
10438756
10438759
10438805
10438809
10438858
10438878
10438879
10438880
10438892
10438894
10438895
10438918
10438926
10438927
10438929
10438939
10438952
10438953
10438973
10438980
10439000
10439001
10439016
10439041
10439076
10439087
10439112
10439114
10439120
10439153
10439170
10439192
10439195
10439207
10439209
10439222
10439223
10439231
10439232
10439249
10439255
10439265
10439297
10439318
10439331
10439344
10439357
[truncated: 10,767,042 more chars]
