# Supplementary material for: Glycoscience data content in the NCBI Glycans and PubChem
Source: Anal Bioanal Chem. 2024 Aug 12;417(5):865–78. doi: 10.1007/s00216-024-05459-7 (PMC11782412; doi:10.1007/s00216-024-05459-7)
Supplement: Supplementary file 2 — A list of CIDs of the 142,974 compounds for which the Sugar & Splice toolkit could generate a biologic image or compute at least one of the biologic properties (LINUCS, IUPAC, and IUPAC-condensed) (GZ 3.14 MB) [file 216_2024_5459_MOESM2_ESM.gz › Supplementary_File_2.txt]

37
40
46
50
51
81
115
124
142
145
149
157
168
188
206
208
210
229
230
245
294
329
337
346
347
348
376
442
465
466
475
481
483
489
494
519
553
560
599
603
609
610
615
616
619
634
635
641
716
717
718
719
722
737
739
740
772
817
818
840
841
850
854
870
871
872
897
898
899
900
906
993
1041
1073
1074
1101
1115
1116
1143
1144
1192
1193
1463
1465
1529
1545
1685
1753
1810
1811
1841
1842
1844
1873
1939
2108
3044
3426
3872
4007
4085
4124
4597
5145
5557
5779
5793
5958
5984
5988
6027
6036
6134
6255
6902
6904
7339
7427
7739
8565
8973
8985
9062
10267
10348
10357
10542
10712
10786
10950
11333
11458
11579
12600
13463
14066
17106
18468
18845
18897
18950
19233
19466
20058
20112
20484
21090
21258
22253
23192
24139
24154
24310
24749
24759
24763
24777
25145
25310
25708
28540
32756
34747
35717
35731
37720
37723
41083
41085
62080
62142
62197
62237
62247
62484
62698
62852
64689
64731
64947
65041
65080
65086
65115
65120
65127
65165
65166
65238
65246
65311
65369
65533
65550
66308
66371
69507
71678
72041
72042
72230
72361
72371
73178
76599
76607
76608
76935
77493
77982
78901
79025
79064
79993
80127
80131
80135
81232
81264
81455
81685
81696
81983
82000
82308
82313
82398
82399
82400
82473
82481
82482
82565
82579
83064
83129
83136
83246
83279
83686
83885
84050
84170
84265
84392
84571
84675
84695
84723
84740
84951
84996
85049
85090
85187
85208
85687
86933
87177
87235
87431
88293
88447
88527
88702
88711
88719
89049
89609
90008
90173
90220
90230
90428
91455
91476
91509
91576
92092
92102
92123
92146
92257
92333
92735
92797
92807
92817
92930
92941
92969
92972
93579
93925
93971
94032
94168
94214
94270
94448
94715
94752
94767
94780
95143
95144
95259
96241
96503
96523
96647
96725
96794
96795
97046
97185
97336
97576
97627
97675
98007
98028
98082
98140
98292
98571
98854
99057
99058
99302
99332
99459
99461
99464
99489
99515
100521
100533
100552
100963
101247
101418
101552
101554
101776
101798
101799
102169
102190
102191
102288
102336
102346
102374
102399
102416
102424
102436
102926
102932
102933
104455
104724
104899
105021
107428
107429
107452
107502
107508
107526
107531
107620
107627
108108
108223
108988
111065
111066
111068
111087
111112
111123
111152
111162
111276
111280
111284
111317
112084
112688
113210
113211
113417
113555
114447
114484
114801
115067
115145
115166
117427
117574
117678
118032
118290
119228
119239
119270
120673
121667
121744
121837
121853
121932
121941
121942
122250
122253
122305
122314
122336
122350
122647
122994
123011
123646
123658
123691
123732
123744
123781
123802
123912
123914
123962
123966
124005
124021
124155
124248
124298
124323
124448
124690
124890
124903
124919
125010
125020
125128
125218
125295
125299
125409
125414
125492
125507
125621
125766
125808
125836
125905
125924
125925
126463
126561
126680
126776
126960
126987
127132
127156
127259
127266
127314
127422
127423
127425
127448
127656
127686
127818
128003
128004
128037
128075
128164
128250
128839
128889
128924
128953
129425
129584
129679
129885
129887
130008
130183
130442
130468
130470
130628
130872
131046
131122
131129
131153
131248
131404
131441
132273
132572
132578
132613
132795
132829
133233
133234
133365
133459
133473
133474
133590
133854
133920
134218
134493
134512
134815
135074
135191
135786
135810
137383
140906
142387
143402
143667
144903
145116
146155
146373
146374
146451
146759
150629
150633
150840
150864
150889
150908
150967
151009
151010
151016
151020
151026
151033
151050
151063
151149
151197
151200
151251
151257
151261
151391
151407
151437
151443
151446
151464
151474
151505
151522
151805
151933
152109
152205
152226
152241
152254
152867
153711
154035
154053
155146
157086
157355
158388
158637
159278
159513
159793
160469
160514
160540
160647
160873
161227
161460
161658
161706
161828
161880
162104
162419
162603
162629
163043
163097
163606
163742
163780
163900
164055
164285
164533
164735
164939
165007
165125
165139
165171
165220
165242
165420
165512
165532
165577
165863
166775
166991
167222
167298
167489
167654
167727
167792
168012
168037
168566
168859
168958
169096
169402
169509
169586
169622
169679
169716
169855
170049
170125
170484
171265
172313
173254
173454
173565
174367
174549
174626
174674
174769
175850
175998
177150
178560
178723
179451
181176
181487
181526
181749
183177
185698
187889
187891
188241
188324
188325
188328
188960
188977
188980
188993
189004
189005
189071
189088
189098
189148
189150
189182
189560
189746
189808
190820
190857
190880
190881
190882
190888
190890
190988
191114
191134
191139
191147
191160
191195
191236
191449
191536
191538
191539
191579
191599
191685
191710
191729
191801
191809
191824
191825
191877
192018
192133
192243
192381
192383
192435
192467
192532
192687
192781
192798
192826
192828
192844
192931
192945
193003
193034
193061
193083
193089
193143
193144
193198
193261
193307
193383
193385
193394
193402
193406
193410
193417
193420
193433
193438
193471
193517
193522
193531
193532
193537
193599
193649
193651
193662
193707
193713
193717
193736
193782
193826
193856
193892
194024
194173
194224
194232
194237
194282
194332
194479
194540
194567
194621
194642
194651
194730
194754
194780
194839
194885
194890
194949
195052
195085
195169
195189
195204
195206
195233
195235
195270
195468
195508
195560
195581
195584
195592
195629
195663
195668
195670
195755
195829
195932
195934
196122
196128
196134
196278
196287
196322
196406
196407
196440
196564
196569
196571
196584
196585
196596
196597
196608
196620
196628
196657
196658
196694
196695
196912
197416
197431
197490
197508
197521
197522
197628
197779
197994
198223
198273
199806
202260
203616
206439
212883
213192
213871
217662
219658
219659
219660
219662
219711
219721
219880
219886
219889
219894
219895
219901
219933
219934
219973
219974
219982
219993
219994
220001
220003
220191
220193
220198
220201
220203
220220
221274
223784
224853
225008
225087
225612
227045
227272
227274
227614
227757
228100
229578
230233
230326
230387
230388
230389
230396
230399
231126
231644
233303
234040
234217
234408
234985
235473
236120
236122
236437
236627
237254
238666
238667
238677
239090
239091
239092
239318
240186
240247
240293
240296
241149
241150
242273
242517
242518
242519
242521
242522
242523
242524
242528
242529
242530
242531
242532
243319
243320
243322
243323
243334
243610
244840
245622
247323
247535
247536
247707
247708
247709
247710
247893
247917
248138
248538
248664
248822
248823
249632
249633
250254
250395
250398
250411
250667
250853
251456
251507
251717
251779
251780
251783
251785
252383
252408
252638
253011
253013
253014
253015
253362
253393
253427
253639
253644
253645
253650
253938
254124
254309
254420
254513
254715
254721
254731
255320
255321
255379
255383
255457
255532
255535
255536
255821
255934
256021
256022
256023
256026
256396
256428
257259
257260
257703
258354
258531
258587
258656
259233
259374
259380
259575
259720
259748
259853
260113
260319
260344
260345
260410
260411
260469
260471
260673
260674
260680
260681
260682
260747
260900
260901
260902
260908
261195
261196
261198
261199
261564
261597
261598
261599
261600
261738
261739
261949
262486
262689
262690
262691
262692
262693
262694
262974
262976
262978
263417
264750
265287
265573
265916
265922
265952
266058
266059
266229
266234
266484
266487
266548
266551
266653
266655
266656
266657
266670
266672
266674
266678
266680
266965
267312
267313
267315
267321
267323
267324
267355
267506
267511
267758
267759
267767
267768
268050
268063
268415
268764
268766
268836
269003
269375
269378
269423
269627
269843
269878
269900
269901
269956
270052
270218
270254
270442
270443
270737
270739
270877
271272
271379
271934
271935
272084
272707
273715
273721
273727
275049
275052
275053
275780
276156
276316
276319
277123
277762
278591
279077
279081
280561
280583
280895
280904
281268
282298
282479
282746
282755
282794
283288
283455
283562
284555
285661
285663
285677
285678
285679
286097
286287
286424
287111
288045
288128
288129
289190
289971
289972
290122
290124
290125
291601
291692
291693
291694
292482
292615
294622
295936
297137
297924
298214
298216
298220
298225
298227
298232
298237
298238
298240
298241
298243
298244
298245
298252
298255
298258
298259
298261
298266
298267
298268
298269
298271
298279
298280
298282
298283
298284
298287
298289
298291
298294
298297
298298
298304
298306
298308
298316
298883
299654
299829
300158
300718
300719
301046
301352
301581
301611
301612
301613
301614
301615
301616
301617
301618
301619
301620
301621
301622
301623
301626
301629
301630
301631
301633
301634
301635
302237
302253
303614
304497
307185
308169
308759
309742
309766
312807
312811
312829
313236
313240
313241
313244
313247
313248
313249
313250
313285
313286
313287
313289
313293
313297
313298
313299
313492
313707
313745
314397
314400
314402
314404
314406
314409
314412
314413
314414
314416
314417
314418
314419
314420
314421
314422
314425
314442
314444
314448
314449
314450
314451
314454
314458
314463
314521
314990
315083
315085
315086
315103
315104
315277
315332
315411
315762
315919
315920
315921
317388
317389
317390
318238
318812
319135
319226
319613
320174
321355
321468
321651
321652
321653
321654
321656
321657
321658
321659
321660
321661
321662
321663
321664
321896
321898
321899
322163
322259
322260
323097
323883
323887
323889
323892
324457
324745
325714
325717
325718
325830
325831
327185
327186
327187
327192
329450
330079
330080
330082
332512
333075
334297
334488
334831
335928
336453
336649
337579
337580
338068
340484
341822
342297
343780
343783
343784
343785
343787
343789
343792
343794
344731
344733
344742
344746
344752
344754
344757
344758
344762
344763
344766
344768
345217
345218
345621
345713
345715
345716
345717
345719
345721
345724
345725
345727
345734
345735
345751
345943
345997
346062
348011
348014
348017
348066
348690
349482
349897
349960
349961
349962
350355
350373
351258
351332
351357
351436
351437
351438
351439
351649
351993
352071
352090
352265
352266
352430
352431
352432
352940
352978
352979
355964
356730
357199
357469
357470
357473
357475
357685
359614
359615
359616
359617
359618
359619
359621
359622
359624
359625
359626
359630
359631
359632
359633
359636
360271
360424
360632
360938
360939
360951
361712
362355
362415
362417
362528
362530
362639
362766
362767
363418
367307
367655
369001
369367
372860
373205
373957
374874
375339
375598
375965
377347
378847
378919
379516
379813
380083
380509
380510
380511
381751
381753
381922
382976
382977
382978
382979
383389
383390
386261
386855
390567
391174
395153
395154
395155
395156
396417
396523
397410
397411
405204
408523
413054
413251
413696
415664
416011
416163
416234
416758
417447
418589
418590
419561
419813
420622
424376
426001
426475
426477
427702
428040
428542
429010
429012
430409
430566
431836
436413
436472
436473
436474
436475
436476
436477
436478
436493
437016
437018
437600
437604
439160
439163
439165
439167
439174
439176
439177
439178
439182
439184
439186
439190
439192
439193
439195
439197
439198
439207
439213
439215
439217
439219
439236
439239
439240
439242
439262
439264
439268
439271
439279
439281
439284
439287
439288
439290
439297
439300
439304
439306
439312
439326
439330
439336
439341
439343
439353
439357
439386
439388
439394
439395
439396
439397
439399
439402
439404
439413
439420
439426
439427
439432
439454
439503
439507
439508
439509
439512
439531
439537
439538
439544
439548
439552
439553
439554
439555
439557
439559
439576
439583
439586
439606
439626
439630
439637
439639
439645
439650
439660
439668
439678
439680
439694
439709
439710
439721
439724
439730
439731
439737
439746
439762
439764
439780
439804
439805
439821
439835
439837
439852
439867
439871
439874
439904
439915
439916
439919
439921
439941
439958
439984
439987
439991
439995
439999
440001
440029
440036
440038
440049
440076
440080
440090
440100
440101
440102
440116
440117
440118
440128
440140
440160
440165
440173
440181
440197
440198
440199
440203
440221
440235
440240
440247
440251
440263
440271
440272
440273
440276
440300
440305
440307
440308
440330
440339
440348
440364
440376
440405
440435
440446
440511
440518
440541
440544
440545
440552
440641
440650
440654
440656
440658
440660
440852
440853
440883
440895
440921
440936
440937
440938
440946
440947
440948
440949
440950
440951
440960
440962
440963
440970
440992
440993
440994
440995
440996
440997
441009
441014
441032
441033
441034
441035
441036
441037
441038
441039
441041
441187
441201
441202
441248
441249
441339
441340
441417
441418
441419
441420
441421
441422
441426
441427
441428
441429
441430
441432
441433
441434
441475
441476
441477
441478
441480
441481
441483
441484
441487
442692
443201
443223
443248
443502
443606
443615
443709
443710
443711
443781
444061
444063
444139
444162
444173
444200
444252
444253
444314
444315
444320
444344
444367
444389
444390
444410
444437
444514
444524
444525
444619
444620
444635
444670
444685
444689
444691
444727
444742
444791
444792
444809
444812
444848
444855
444863
444885
444894
444914
444915
445011
445012
445034
445063
445116
445187
445226
445237
445238
445246
445318
445328
445340
445382
445463
445523
445536
445557
445562
445564
445569
445570
445621
445689
445701
445727
445750
445801
445894
445913
445916
445929
445935
445968
445994
445996
445999
446000
446069
446070
446072
446091
446098
446101
446102
446103
446145
446228
446295
446401
446404
446465
446466
446495
446509
446578
446584
446585
446586
446588
446652
446673
446683
446713
446715
446807
446832
446874
446943
446957
446972
447026
447096
447100
447147
447182
447237
447347
447406
447467
447561
447568
447575
447600
447601
447614
447629
447634
447806
447845
447846
447849
447970
448056
448057
448098
448165
448182
448203
448208
448244
448267
448297
448300
448388
448390
448403
448469
448471
448657
448679
448681
448682
448683
448684
448685
448686
448687
448702
448762
448819
448882
448896
448924
448925
448935
448936
449023
449044
449154
449191
449225
449368
449370
449372
449378
449419
449462
449515
449522
449526
449599
449737
451187
451188
451189
451193
451194
451616
451670
451827
451858
452245
452278
452280
452281
452502
452707
452877
452878
452890
452891
452894
453014
453016
453017
453019
453021
453022
453024
453028
453040
453041
453161
453618
453619
453620
453621
453683
453840
455147
455149
455151
455157
461148
461149
461567
462388
462898
464893
466972
467511
467512
467513
467516
467536
467588
468284
468285
468929
468947
468948
468949
468950
468951
470174
470215
470276
471118
471531
472824
472825
473560
474370
475261
475562
475564
476147
476789
476792
477891
477892
477911
480878
480943
481623
481625
481626
481628
481630
481631
482497
482498
482504
482505
482605
482606
482607
484759
484760
484761
484762
484763
484779
484780
484781
484782
485310
488943
488967
488968
488969
489480
489481
491673
491679
492383
492384
492385
492386
492387
492388
492389
493587
493591
493593
493623
493773
493774
493776
495551
495615
495641
495646
495802
495804
495831
496081
496110
498295
498358
500119
500427
503006
503008
503009
503010
503012
503013
506138
508220
508221
508231
508232
508235
508236
509037
509038
509039
510573
510575
511034
511035
511036
511890
511891
511892
511893
511894
511895
511897
511899
511900
511901
511906
511907
511908
511909
511910
511911
511912
511913
511914
511915
511916
511917
512277
512708
513196
513472
514178
515101
515104
515105
515106
515108
515109
515110
515618
515619
516810
518452
518683
519639
519729
520562
520932
522260
522381
522849
523840
523844
523850
523852
523853
523970
523971
523972
524401
524402
524403
524404
524899
524901
524907
524908
524921
524945
524948
524952
524953
525128
525129
525132
525316
525317
525319
527393
527447
527499
527544
528401
529319
529416
529420
529948
529964
535290
536160
536270
536399
536486
536673
536797
536842
536861
536910
537318
537342
537447
537448
537479
537493
537620
537648
537794
537795
537813
537841
537870
537892
537903
537913
537928
537931
537932
537933
537937
537938
537939
537940
537941
537942
537943
537944
537946
537947
537967
537968
537969
537970
537971
537972
537973
537975
538070
538106
538112
538113
538119
538133
538192
538208
538247
538269
538327
538330
538369
538384
538385
538399
538400
538402
538420
538450
538460
538461
538465
538473
538593
538608
538611
538617
538653
538666
538720
538724
538740
538743
538747
538754
538759
538765
538767
538768
538775
538788
538806
538808
538831
539025
539026
539040
539068
539073
539079
539082
539093
539095
539105
539111
539112
539125
539126
539135
539157
539161
539396
539425
539444
539445
539446
539464
539468
539591
539639
539716
539746
539900
539907
539909
540051
540052
540057
540059
540063
540072
540074
540081
540146
540201
540207
540208
540210
540229
540230
540257
540282
540402
540508
540514
540515
540534
540622
540675
541044
542369
542400
542476
543710
544893
545993
546617
546680
547129
547743
548124
548228
548230
548239
548249
548258
549382
549384
550041
550079
550337
551449
551490
551496
551515
551572
552053
552111
552213
552217
552225
552226
552294
552317
552338
552340
552587
552592
552712
552801
552810
552814
552821
552834
552876
552957
552960
552961
552964
553079
553400
553404
553406
553407
553409
553466
553474
553621
554059
554076
554111
554120
554122
554134
554158
554166
554168
554169
554180
554202
554343
554508
554551
554552
554553
554554
554555
554559
554589
556402
556908
557070
557078
557228
557272
557306
558756
559070
559111
559112
559115
559118
559119
559120
559185
559237
559393
560046
560071
560074
560075
560079
560080
560124
560145
560150
560156
560157
560175
560177
560282
560285
560288
560332
560353
560399
560400
560401
560403
560404
560405
560406
560407
560408
560409
560410
560411
560412
560413
560414
560446
560447
560448
560466
560467
560468
560469
560470
560475
560478
560498
560502
560503
560504
560505
560516
560528
560555
560563
560587
560706
560717
560999
561002
561017
561032
561036
561077
561184
561251
561547
561565
561566
561567
561568
561690
561693
561797
561801
561804
562028
562031
562032
562035
562057
562071
562102
562112
562193
562205
562309
562681
562704
562892
562893
563104
563107
563132
563133
563139
563140
563578
563581
563582
563647
563648
563649
563650
563651
563652
563657
563658
564168
564171
564947
564950
564955
564998
564999
565000
566756
566818
566900
566955
566956
567037
567158
567174
567274
567447
567559
567634
567641
567758
567949
568069
568079
568089
568090
568092
568093
568137
568151
568169
568173
568194
568202
568203
568210
568238
568252
568257
568282
568284
569184
569228
569231
569342
569364
569396
569397
569404
569634
569700
569732
569831
569832
569833
569990
570032
570071
570079
570112
570119
570155
570168
570170
570176
570240
570282
570520
570537
570736
570737
570744
571003
571379
571456
571457
572239
573251
573548
574163
574214
574682
574815
574928
575153
575173
575238
575387
575388
575389
575392
575414
575431
575602
575606
576881
577057
578128
580044
581434
581522
581846
582824
582840
582866
582873
583641
583668
583864
584899
585159
585317
585326
586958
588818
589363
589599
589600
589601
589602
589796
589868
592715
593100
594297
598000
598027
598030
598037
598038
598040
598304
598305
598306
598307
598310
598321
599247
599249
599250
599251
599252
599254
599256
599738
600193
600230
600272
605572
609191
609194
609195
609196
609201
609202
609203
609204
609205
609206
609207
609208
609209
609210
609277
609324
609347
609348
609349
609396
609444
609448
609496
610299
612376
612378
612380
612383
612384
612526
612554
616567
617728
618119
618120
618151
618218
618329
618341
619807
623291
626990
627501
627549
627550
627554
627875
630198
630305
632327
632355
632356
633094
634260
634530
636055
636433
637126
638227
638602
638603
639388
639461
639915
640120
641260
641622
641623
641624
641625
641626
641627
641628
641630
641631
641681
642184
642310
642638
643038
643039
643173
643254
643256
643506
643514
643987
643995
644101
644111
644112
644160
644161
644162
644163
644170
644171
644175
644176
644256
644306
644307
655462
656387
656402
656422
656425
656428
656440
656443
656512
656909
656917
656941
656944
657055
657082
657117
667463
667502
668173
676784
676791
676998
677198
677201
677229
677230
677261
677262
677263
677264
677793
677806
681585
681834
683797
687950
688097
688347
688371
688381
688436
688530
688532
689107
690972
695377
706476
707471
712266
712267
712268
712885
719782
721858
726166
726317
726321
735951
742489
742506
742534
747755
757650
758003
758005
766182
767883
770919
774978
785552
792941
821280
821283
821461
839607
840187
840189
840193
840194
846593
902334
902335
902336
902337
904067
904213
904214
904520
904521
904534
904535
904540
904541
904542
904543
906082
906627
906630
906635
906638
906701
906729
906783
906821
906824
906848
907319
908100
908293
908294
927654
927655
927668
928100
928317
928563
928589
928695
928720
929199
932918
933316
933487
933645
933646
933668
933670
933671
933672
988386
989167
989180
990800
1008470
1046936
1051436
1099328
1099330
1111393
1116701
1116702
1124105
1124131
1149665
1201442
1201535
1204275
1210264
1243742
1258560
1258888
1262052
1262057
1262059
1262060
1263001
1268035
1268109
1268279
1268314
1268316
1271556
1273823
1277764
1277776
1277936
1281159
1284354
1284654
1284875
1286288
1286718
1286720
1349802
1358215
1358239
1360913
1360946
1361803
1379857
1379858
1379860
1379861
1379862
1379863
1379864
1379865
1379866
1379956
1379957
1381787
1381794
1402871
1403480
1403760
1403761
1403762
1403763
1509080
1510821
1510822
1520313
1523687
1523690
1523697
1523701
1528524
1531245
1540829
1540843
1544533
1548262
1548929
1548930
1549075
1549076
1549080
1549083
1549084
1549086
1593918
1715442
1747930
1755723
1755880
1760836
1760838
1770013
1770015
1771013
1774105
1774108
1776589
1777700
1778983
1788091
1788168
1788169
1788303
1796310
1798097
1800622
1801603
1801604
1801606
1801607
1807422
1807423
2053052
2140466
2140467
2311826
2311827
2311828
2311829
2723610
2723626
2723636
2723872
2724071
2724331
2724334
2724348
2724351
2724400
2724403
2724445
2724461
2724462
2724463
2724488
2724551
2724552
2724702
2724708
2724944
2725013
2725014
2725015
2725016
2725017
2725018
2728821
2728822
2728829
2728830
2728905
2728906
2728913
2728946
2729190
2729834
2729835
2729837
2729838
2733411
2733769
2733783
2733996
2734006
2734073
2734143
2734151
2734152
2734153
2734154
2734155
2734157
2734158
2735250
2735252
2735272
2735474
2735494
2735508
2735725
2736715
2736963
2737262
2737298
2737299
2737300
2737301
2737302
2737303
2737304
2737306
2747751
2747755
2747765
2747766
2747768
2747769
2747772
2747776
2751576
2753347
2755083
2758977
2758978
2760700
2775835
2776063
2777874
2777926
2778197
2781041
2782943
2783861
2783862
2783863
2783864
2783866
2783868
2783871
2783873
2783877
2783881
2783883
2783884
2783885
2783887
2783892
2783893
2783894
2783895
2783898
2783909
2783910
2783911
2783912
2783913
2783914
2783915
2783974
2795017
2795279
2795280
2801971
2801972
2801973
2802067
2802068
2802071
2802072
2802097
2802098
2802099
2802100
2802492
2802544
2802732
2817255
2817259
2817262
2817264
2817293
2817330
2817438
2817446
2817447
2817552
2817557
2817732
2817736
2817741
2825736
2825888
2827465
2829379
2829381
2829731
2829732
2832904
2832909
2844792
2844793
2844795
2844796
2844797
2844798
2844799
2844800
2848905
2848983
2849011
2865126
2865129
2870247
2870314
2870342
2893640
2893982
2894125
2984191
2998527
3000338
3000339
3000448
3000450
3002158
3002780
3002863
3009784
3009809
3010288
3010289
3010290
3011931
3011932
3012863
3017196
3021129
3031264
3032806
3033856
3034234
3034296
3034420
3034656
3034742
3034788
3034794
3034998
3035110
3035236
3035403
3035440
3035456
3035457
3035534
3035538
3035582
3035590
3035777
3035806
3035973
3036036
3036169
3036588
3036640
3036646
3036654
3036663
3036672
3036678
3036743
3037086
3037556
3037557
3037558
3037644
3037808
3037839
3037922
3043122
3045405
3049304
3049305
3049306
3053710
3053711
3053712
3053713
3063700
3063928
3065153
3069173
3075383
3075384
3075385
3075387
3075401
3079328
3080627
3080745
3080780
3080783
3080835
3080859
3080923
3080927
3081071
3081245
3081253
3081297
3081368
3081369
3081397
3081400
3081402
3081403
3081408
3081447
3081460
3081461
3081466
3081493
3081508
3081555
3081643
3081956
3082008
3082013
3082027
3082035
3082054
3082056
3082109
3082141
3082148
3082169
3082206
3082209
3082284
3082322
3082354
3082374
3082407
3082460
3082461
3082524
3082806
3082831
3082834
3082835
3082836
3082924
3082949
3083052
3083071
3083104
3083108
3083133
3083134
3083150
3083153
3083169
3083199
3083207
3083252
3083278
3083407
3083410
3083431
3083432
3083445
3083462
3083551
3083571
3083596
3083619
3083924
3084023
3084039
3084040
3084050
3084324
3084489
3084656
3085020
3085039
3085157
3085215
3085216
3086169
3086191
3086333
3086340
3086409
3086410
3086428
3086532
3086538
3089371
3090200
3095719
3095723
3100919
3100922
3102988
3103089
3108271
3108273
3109161
3115261
3123164
3123175
3123322
3123323
3126953
3126954
3126956
3132403
3138586
3236176
3243430
3246011
3246168
3246335
3246376
3246471
3246595
3259946
3260012
3263411
3266376
3273631
3277970
3278275
3281376
3281611
3281614
3281615
3283802
3285043
3291162
3292082
3292083
3294434
3295298
3303506
3305306
3306287
3307447
3311015
3314692
3319542
3325400
3325401
3325402
3326821
3328479
3332212
3334923
3336704
3340348
3340485
3344369
3344513
3347976
3352228
3353078
3355730
3357542
3357643
3357644
3365917
3366359
3368219
3369113
3370098
3371180
3371855
3374098
3376910
3377453
3379971
3381446
3383892
3386155
3387085
3388422
3388732
3392565
3397935
3398885
3402176
3403818
3411518
3411519
3411615
3411616
3411617
3411618
3416658
3424994
3438740
3450115
3451190
3451358
3452595
3455692
3457337
3457340
3458144
3458642
3459253
3462119
3463599
3467488
3467489
3471025
3471143
3474496
3475042
3476988
3481191
3481460
3481677
3481776
3485101
3486704
3486984
3491713
3492976
3493286
3500270
3500586
3501944
3502480
3504601
3504654
3504953
3508863
3511428
3513830
3514701
3520575
3521354
3525910
3533940
3540709
3543154
3548890
3548973
3551220
3555217
3560365
3568517
3570151
3570690
3571307
3584310
3586141
3589094
3595060
3596014
3596800
3600220
3604000
3605473
3606867
3608994
3612231
3619950
3624239
3625608
3626357
3628441
3637526
3641243
3641961
3643889
3645102
3645104
3645183
3649433
3650195
3652291
3652776
3653970
3656056
3660162
3660163
3661074
3662393
3664277
3664278
3664627
3665403
3665979
3670342
3674426
3675224
3680116
3680442
3681105
3688124
3690313
3691966
3692625
3693698
3699021
3702677
3707011
3708616
3709595
3710145
3710658
3711026
3711764
3714234
3716321
3719039
3719900
3722532
3724429
3726095
3728944
3733042
3733846
3734243
3734378
3734740
3737656
3739382
3744903
3745497
3749604
3749609
3751289
3760157
3761217
3761679
3761949
3763404
3764841
3765576
3766542
3766909
3770829
3770915
3774307
3774742
3775564
3777629
3780261
3781259
3783589
3788736
3788769
3791579
3792920
3797448
3798399
3802961
3815770
3817482
3817512
3818634
3826477
3827650
3828001
3832189
3832553
3832565
3833201
3839872
3859715
3859995
3872831
3872918
3877947
3879362
3882253
3884947
3887006
3894098
3898490
3899657
3899861
3902380
3905978
3905979
3924264
3933631
3937002
3937037
3944783
3968415
3977401
3977902
3979059
3979683
3980748
3989370
4024203
4037585
4047280
4047444
4048658
4050554
4056228
4058076
4059596
4059687
4061204
4065445
4067606
4070893
4071440
4071583
4071584
4071695
4072485
4075164
4086860
4091950
4092425
4093341
4096367
4096542
4101108
4101626
4103525
4105429
4108321
4108840
4110116
4110340
4110677
4112232
4112234
4112758
4114358
4114495
4115199
4118625
4119082
4119878
4120027
4122649
4125253
4125687
4126506
4129755
4131036
4131101
4131694
4131698
4138240
4138276
4138758
4139998
4140522
4144279
4144737
4145151
4145212
4147603
4149213
4150162
4153684
4155678
4158957
4160583
4161727
4166923
4167510
4170868
4174656
4175041
4175929
4176743
4177368
4178460
4178461
4178491
4179354
4179355
4180458
4182596
4182705
4183957
4186181
4189751
4192969
4195243
4195244
4195245
4198866
4200132
4200772
4200816
4202042
4206587
4206588
4207230
4207231
4207433
4207995
4213541
4214252
4218240
4218710
4218932
4220735
4221369
4223808
4235344
4236233
4237200
4237532
4244900
4246325
4246478
4250366
4251848
4255984
4257125
4277538
4278278
4282259
4283476
4287569
4287570
4290269
4290270
4293823
4294675
4295892
4299675
4301033
4302459
4302463
4302722
4313791
4323227
4331036
4332273
4332274
4333986
4333987
4337391
4340599
4344661
4347027
4347958
4352225
4355509
4357561
4357888
4361035
4361211
4361604
4361724
4368135
4368136
4368962
4369027
4369044
4369390
4369530
4369556
4369589
4374619
4376097
4376867
4377708
4377948
4378998
4385791
4386393
4387914
4390464
4390797
4390805
4391007
4394790
4397732
4397954
4399794
4406177
4415668
4415669
4415769
4416714
4418533
4420328
4427707
4427945
4432630
4437003
4441536
4441832
4441833
4442304
4444637
4448552
4451964
4452331
4454385
4456135
4459447
4459709
4459712
4460994
4465358
4465565
4469129
4469582
4469583
4469802
4469812
4471182
4471484
4471696
4471897
4472903
4473078
4473088
4473089
4473292
4474223
4474425
4474583
4475101
4475103
4475356
4475487
4477328
4477518
4477694
4477695
4477875
4479098
4479099
4479103
4479104
4479106
4489308
4520360
4523537
4523964
4526018
4527402
4532282
4532283
4546071
4550869
4557302
4558604
4561244
4564901
4568966
4568967
4571095
4571937
4572132
4572757
4572772
4582575
4587353
4588464
4589039
4590263
4592042
4593657
4596190
4599363
4601087
4603312
4603313
4607242
4611019
4613572
4620163
4620236
4622008
4623424
4623425
4625075
4625412
4626994
4627396
4627603
4627607
4628122
4628821
4629153
4630703
4631611
4632018
4632231
4632235
4632236
4632237
4632238
4632707
4632877
4633083
4633089
4634411
4634556
4634585
4634586
4634587
4634588
4636210
4637918
4641266
4647207
4649134
4650511
4650704
4650983
4651735
4653496
4657515
4659390
4660825
4663833
4674699
4677570
4684747
4686238
4686811
4687495
4687519
4695496
4713171
4713172
4713173
4713176
4835934
4839330
4866727
4866813
4867725
4867726
4873045
4914417
4961358
4965368
4978715
4978908
4979335
4984739
4987327
4988601
4988602
4989480
4991367
4995340
4997168
4998670
5005132
5014926
5020939
5027240
5027876
5040504
5044262
5045177
5045998
5046808
5047018
5049218
5049219
5053502
5059892
5061362
5063703
5065953
5067510
5067795
5070897
5073011
5073095
5073096
5074018
5079695
5081512
5083448
5083977
5084628
5085293
5086735
5093301
5093339
5094062
5094776
5096227
5097902
5098606
5102725
5102927
5107731
5113044
5116706
5116707
5116708
5117029
5121422
5123065
5123418
5124465
5125343
5127523
5127599
5130087
5132609
5139883
5149512
5153579
5153644
5153861
5153884
5153916
5154692
5158924
5159917
5161085
5166276
5169539
5169540
5173730
5174146
5174584
5176477
5177120
5177900
5178164
5178174
5178181
5179954
5180100
5184009
5184980
5186605
5187574
5188693
5189748
5195972
5195976
5199634
5201201
5208080
5208083
5208582
5212518
5217816
5217818
5218787
5219625
5220486
5221810
5224341
5229059
5229254
5230271
5231433
5231434
5231792
5232145
5233069
5235507
5247863
5248305
5250414
5250415
5251777
5254051
5257632
5259292
5259293
5260279
5260385
5260471
5270802
5271066
5271660
5272848
5272849
5272851
5273360
5273362
5274297
5274584
5276271
5276273
5278547
5278548
5279514
5279515
5279516
5280626
5280685
5281761
5282448
5284629
5284968
5287471
5287473
5287476
5287597
5287609
5287639
5287642
5287643
5287649
5287650
5287672
5287685
5287704
5287767
5287768
5287770
5287771
5287805
5287806
5287808
5287852
5287900
5287993
5288091
5288203
5288204
5288271
5288272
5288273
5288275
5288276
5288277
5288278
5288279
5288293
5288294
5288321
5288324
5288333
5288334
5288335
5288336
5288337
5288338
5288340
5288341
5288342
5288344
5288347
5288348
5288350
5288355
5288356
5288360
5288361
5288369
5288370
5288374
5288376
5288377
5288378
5288379
5288380
5288399
5288400
5288407
5288408
5288409
5288412
5288413
5288420
5288421
5288423
5288424
5288426
5288427
5288428
5288433
5288437
5288440
5288441
5288442
5288443
5288472
5288473
5288484
5288485
5288486
5288487
5288488
5288489
5288490
5288491
5288492
5288493
5288661
5288662
5288663
5288664
5288666
5288724
5288726
5288728
5288729
5288732
5288734
5288738
5288739
5288740
5288743
5288744
5288745
5288749
5288755
5288756
5288759
5288760
5288765
5288766
5288768
5288769
5288770
5288772
5288776
5288777
5288884
5288885
5288886
5288887
5288888
5288889
5288893
5288895
5288896
5288898
5288902
5288903
5288905
5288907
5288910
5288921
5288963
5288967
5288972
5288973
5289009
5289010
5289011
5289012
5289014
5289018
5289129
5289259
5289260
5289352
5289353
5289355
5289356
5289361
5289363
5289366
5289367
5289369
5289397
5289576
5289577
5289590
5289594
5289595
5289596
5289597
5289598
5289601
5289605
5289607
5289608
5289609
5293135
5293138
5293139
5293354
5301088
5311110
5315350
5315442
5315443
5315513
5315597
5315885
5315957
5316121
5316275
5316681
5317004
5317246
5317259
5317407
5317448
5317463
5317464
5318820
5319249
5319263
5319264
5319595
5319658
5319755
5319798
5319816
5319817
5320176
5320271
5320978
5321084
5321295
5321399
5321843
5321995
5321996
5321997
5322038
5325987
5326014
5326035
5326036
5326042
5326043
5326062
5326744
5326755
5326889
5326900
5326971
5326987
5327010
5327093
5327118
5331187
5334018
5339888
5339927
5339961
5339973
5339986
5343018
5351449
5459352
5459820
5459879
5459902
5459926
5459927
5459928
5459929
5459931
5459942
5459944
5459945
5459947
5459949
5459952
5459960
5459969
5459972
5459975
5460005
5460006
5460013
5460022
5460024
5460026
5460027
5460029
5460034
5460035
5460037
5460038
5460108
5460110
5460111
5460126
5460149
5460191
5460207
5460215
5460226
5460248
5460291
5460328
5460336
5460352
5460366
5460384
5460395
5460443
5460448
5460589
5460675
5460676
5460763
5460765
5460935
5460955
5460960
5461026
5461034
5461039
5461043
5461155
5461156
5461157
5462244
5479264
5481138
5491917
5492235
5494415
5497002
5497114
5702294
5702593
5702629
5702761
5702784
5702841
5702845
5702853
5708885
5709362
5746742
5746751
5748585
5748602
5748928
6101623
6101690
6101730
6101927
6101962
6102353
6102462
6102567
6102587
6102633
6102754
6102790
6102839
6124135
6321330
6323218
6323288
6323336
6323338
6323395
6323396
6323435
6323504
6325163
6325432
6325471
6325502
6325631
6325664
6325685
6325686
6325724
6325725
6325819
6326020
6326101
6326183
6326226
6326544
6326758
6328314
6328565
6335114
6335306
6336198
6337064
6338047
6338531
6338593
6364823
6398463
6398518
6398541
6398638
6398669
6398955
6400264
6400348
6409631
6409680
6409684
6409685
6409690
6409804
6409805
6409806
6409808
6409820
6409821
6409829
6409832
6409834
6419319
6419443
6419710
6419711
6420200
6420430
6420435
6420478
6420479
6420499
6420577
6420578
6420579
6421082
6421197
6421199
6421200
6421223
6421426
6421445
6421446
6421450
6421452
6421453
6421454
6421459
6421469
6421470
6421471
6421476
6421478
6421479
6421834
6421839
6424468
6424805
6426769
6427096
6427113
6427394
6427395
6427396
6427397
6427398
6427399
6427400
6427401
6427402
6427403
6427404
6427405
6427407
6427408
6427409
6427410
6427411
6427412
6427413
6427414
6427423
6427424
6427425
6427426
6427427
6427428
6427429
6427430
6427431
6427432
6427433
6427434
6427435
6427436
6427727
6427729
6427734
6427735
6427749
6427750
6427752
6427753
6427765
6427767
6427836
6427837
6427838
6427850
6427851
6427852
6427853
6427854
6427856
6427857
6427858
6427859
6427897
6427898
6427899
6427900
6427965
6427966
6427967
6427996
6428938
6429436
6429437
6429439
6429440
6429441
6429442
6429443
6429444
6429446
6429447
6429448
6429478
6429482
6429488
6429491
6429493
6429495
6429496
6429497
6429499
6429500
6429502
6429504
6429505
6429506
6429507
6429575
6431014
6431214
6431215
6431216
6431218
6431219
6431220
6431221
6431222
6432302
6432332
6432426
6432661
6432703
6438677
6438898
6438923
6438925
6438942
6439230
6442890
6442891
6443651
6443925
6443992
6444001
6444023
6451378
6451506
6451511
6451547
6451569
6451998
6452121
6452837
6453124
6453351
6453389
6453525
6453724
6454391
6454537
6454589
6454822
6454902
6455366
6455381
6455470
6475727
6475728
6475729
6475730
6475731
6475732
6475733
6475734
6480505
6481830
6482073
6482244
6540286
6540298
6540413
6540770
6540820
6540868
6541037
6541038
6541165
6541351
6541375
6541385
6541425
6541586
6542054
6542729
6542879
6543223
6543736
6545270
6545341
6545355
6545359
6545480
6547253
6547785
6549450
6550338
6550339
6550340
6551011
6551704
6552007
6553905
6554404
6558784
6559235
6559236
6559239
6559240
6559244
6560155
6560156
6560209
6560213
6560216
6560217
6560219
6560400
6560416
6560417
6560765
6562387
6569094
6572175
6572469
6574124
6574182
6575367
6575474
6575804
6575907
6575976
6575977
6589432
6591806
6592032
6594876
6602094
6602103
6602356
6602428
6602434
6602503
6603762
6604335
6610275
6610885
6610890
6610907
6611217
6612317
6613553
6613620
6613641
6613703
6613743
6613765
6613785
6613804
6618203
6618206
6618208
6618212
6618217
6618219
6618590
6618603
6708646
6710669
6710708
6710817
6710917
6712988
6713032
6713070
6713563
6713573
6713579
6713631
6713634
6713944
6713997
6850753
6850754
6852395
6857359
6857362
6857367
6857369
6857375
6857376
6857381
6857384
6857389
6857391
6857396
6857400
6857414
6857415
6857418
6857442
6857563
6857564
6857565
6857598
6857602
6857717
6857728
6914719
6914741
6915732
6915737
6915785
6918014
6919277
6921532
6923899
6923900
6925620
6925623
6928323
6928326
6928327
6928544
6931206
6931410
6931647
6933346
6933347
6933348
6933349
6938933
6939332
6940524
6943538
6969234
6971003
6971004
6971005
6971007
6971011
6971016
6971020
6971021
6971045
6971059
6971060
6971096
6971097
6971098
6971099
6971258
6971260
6971278
6973644
6976821
6979586
6983444
6985535
6988277
6990738
6991043
6991044
6991585
6992018
6992021
6992022
6992084
6992095
6992104
6992106
6992107
6994525
6994526
6994527
6994799
6994941
6995567
6997328
6999110
6999456
7000063
7000064
7004308
7009189
7009445
7015111
7015112
7015293
7017964
7017988
7017995
7018163
7018164
7019000
7019031
7021682
7023405
7023508
7034306
7043897
7044038
7044039
7048541
7048542
7048679
7048681
7048683
7048694
7048819
7057276
7057278
7057280
7057282
7057905
7057906
7057908
7058068
7058171
7058175
7059386
7059407
7059412
7059413
7059415
7059431
7059432
7059433
7059469
7059470
7059664
7059665
7060166
7060167
7060175
7060176
7060184
7060185
7060186
7060187
7065068
7065069
7065070
7065071
7065072
7065073
7065074
7065075
7065076
7065077
7065161
7065162
7065163
7065164
7065185
7065186
7065187
7065188
7065302
7065303
7065304
7065305
7065310
7065311
7065312
7065313
7065397
7065398
7065399
7065400
7067537
7067538
7067539
7067541
7067544
7067545
7067546
7069089
7069090
7069149
7069150
7069151
7069338
7069501
7069502
7071172
7071173
7071174
7071175
7071604
7071605
7071606
7071613
7071614
7071615
7071616
7071617
7071618
7071619
7071621
7071622
7071623
7071870
7071871
7072003
7072004
7072005
7072006
7072401
7072402
7072404
7072407
7072691
7073186
7073188
7074540
7074541
7074542
7074543
7074544
7074545
7074546
7074873
7074901
7074937
7075043
7075528
7075529
7075531
7076257
7076386
7076416
7076444
7076567
7076609
7076734
7077020
7077355
7077477
7077567
7077568
7077569
7077692
7078165
7078166
7078193
7078194
7078221
7078407
7078408
7078430
7078431
7078466
7078467
7078468
7078469
7078635
7081007
7081009
7081011
7081013
7081657
7081756
7081822
7082459
7082462
7082467
7082468
7082524
7082526
7082527
7082789
7082940
7082975
7091156
7091157
7091158
7091266
7092679
7092680
7092682
7092854
7092874
7093643
7093644
7093645
7093646
7097048
7097924
7097925
7098617
7098629
7098630
7098631
7098639
7098640
7098662
7098663
7098664
7098667
7098668
7098671
7098672
7099833
7099834
7099940
7099942
7099944
7099946
7100006
7106829
7106830
7106847
7106848
7106849
7106850
7107006
7107007
7107008
7107009
7111644
7118835
7118838
7118840
7122534
7122535
7122536
7122646
7122647
7122648
7122649
7124536
7124539
7124544
7124547
7130184
7130185
7140377
7140379
7140380
7152588
7152592
7152596
7152599
7153174
7153178
7154452
7154453
7154454
7154455
7154812
7154813
7154814
7154815
7154857
7154859
7154860
7154974
7154975
7154976
7156899
7156900
7156959
7157007
7157471
7157472
7157473
7157474
7161458
7161460
7161461
7164144
7164145
7164146
7164147
7164148
7164149
7164150
7164466
7165513
7165514
7165516
7165517
7165519
7165534
7165535
7165540
7165541
7165542
7165543
7167434
7167925
7167927
7167929
7167931
7167933
7167935
7167937
7167939
7167940
7171714
7171769
7172582
7172584
7173667
7173668
7173669
7173670
7173821
7173825
7173826
7173827
7173828
7173829
7173902
7173903
7173904
7173905
7173912
7173913
7173914
7173936
7173938
7173943
7173944
7173975
7173976
7173977
7173978
7177184
7177810
7177811
7177829
7177830
7177851
7177853
7179491
7179493
7179495
7179497
7191874
7191875
7191876
7191877
7191878
7191879
7191880
7191881
7195806
7195905
7195906
7200318
7202403
7202581
7204819
7204820
7204821
7204822
7204862
7204863
7204864
7204865
7207454
7207457
7207459
7207461
7216913
7224741
7232860
7232861
7232862
7232863
7250332
7250334
7250335
7250336
7264458
7264461
7264462
7264465
7264466
7269402
7269409
7269410
7269411
7269412
7271821
7271822
7271972
7271973
7272009
7272011
7272013
7285440
7285441
7291094
7291096
7291098
7291100
7300069
7300070
7300071
7300078
7300079
7300080
7300081
7300082
7300083
7300084
7300085
7300708
7300709
7300712
7300714
7302459
7302460
7302461
7308446
7308447
7311268
7321528
7321530
7321532
7321534
7327436
7327437
7327438
7327439
7331512
7331513
7331514
7331515
7331667
7331668
7331669
7331670
7332588
7332589
7332590
7332591
7332594
7332596
7332597
7332598
7343968
7343970
7343971
7343972
7344083
7344087
7344091
7344093
7344096
7344099
7344100
7344103
7344114
7344117
7344371
7364119
7364121
7364137
7364140
7364143
7405363
7405364
7405365
7405366
7405373
7406955
7406957
7406959
7427693
7427696
7427697
7427700
7427859
7427862
7427863
7427866
7429184
7429187
7429190
7429192
7429200
7429204
7430079
7430083
7430084
7430089
7430102
7430106
7433781
7433782
7433783
7433784
7434589
7442367
7442371
7442375
7452608
7452609
7452610
7455207
7458097
7458101
7458104
7458107
7529495
7566112
7566118
7566124
7566131
7566416
7566421
7566427
7566433
7566539
7566553
7566558
7566717
7566722
7566728
7566731
7566735
7566739
7566743
7566746
7566762
7566765
7566800
7566803
7566880
7566937
7566939
7566942
7566944
7566987
7566990
7567018
7567026
7567124
7567127
7567208
7567555
7567558
7567566
7567569
7568287
7568381
7568383
7568385
7568467
7568469
7568471
7568490
7568493
7568496
7568532
7568542
7568545
7568579
7568587
7568589
7568590
7568656
7568659
7568673
7568677
7568738
7568741
7568745
7568749
7568776
7568941
7568945
7568949
7568953
7568984
7568986
7569067
7569072
7569074
7569151
7573789
7573793
7573794
7573799
7573801
7573802
7576815
7576920
7576924
7578068
7578109
7578137
7578140
7584189
7584190
7584191
7584192
7639597
7639598
7659071
7659073
7659075
7659077
7713780
7761458
7761459
7761460
7761463
7784118
7784119
7784163
7784259
7784333
7786026
7786414
7786416
7802840
7809443
7809444
7869724
7869728
7869730
7914271
7918791
7918796
8023845
8023846
8023847
8023848
8029917
8030454
8030456
8120214
8177754
8184016
9543038
9543231
9543488
9547924
9547988
9548569
9548577
9548654
9548669
9548799
9548800
9548801
9548802
9548850
9548873
9549050
9549179
9549195
9549206
9549207
9549241
9549263
9549264
9549265
9549266
9549267
9549268
9549270
9549271
9549272
9549273
9549274
9549275
9549276
9794056
9794617
9794771
9795155
9795157
9795530
9795720
9795797
9796386
9796621
9796699
9796973
9797055
9797280
9798107
9798108
9798109
9798908
9798909
9800166
9800809
9801341
9801382
9803704
9806130
9806335
9807240
9809460
9810290
9810693
9810730
9811157
9811388
9811702
9811971
9812413
9812414
9812812
9812814
9812923
9813545
9814232
9814370
9814430
9814827
9815229
9815410
9815418
9815640
9815666
9815668
9815696
9815697
9815885
9815895
9816084
9816401
9816781
9817215
9817251
9818703
9819399
9819400
9819401
9819740
9820569
9821753
9823347
9823843
9824165
9824166
9824516
9825596
9826654
9826796
9828112
9828197
9828363
9828803
9828868
9829755
9830005
9830733
9831023
9831371
9831459
9831622
9831623
9833717
9833747
9834002
9834109
9834117
9834129
9834202
9835200
9835393
9836228
9837002
9837210
9837361
9837416
9837953
9838047
9838228
9838369
9839325
9839868
9840259
9840641
9840868
9840964
9840965
9840966
9841618
9841841
9842935
9843603
9844971
9845241
9847074
9847112
9848401
9848862
9848899
9848991
9849693
9850342
9851379
9852157
9852607
9852756
9852757
9852873
9852919
9852966
9853484
9853960
9854214
9855210
9855359
9855403
9855436
9855484
9855622
9855635
9856496
9856746
9857507
9857914
9859136
9859320
9859467
9859975
9860159
9860218
9861166
9861345
9862761
9862857
9862858
9864147
9864807
9867019
9867716
9868568
9868856
9868864
9869007
9869977
9870096
9870756
9871910
9872516
9873047
9873973
9874066
9874069
9874085
9874428
9874532
9874769
9874979
9875178
9875307
9875338
9875795
9875818
9875839
9876141
9876193
9876301
9876566
9876596
9877410
9877415
9877524
9877525
9877536
9877634
9877854
9878327
9878606
9878825
9881064
9881539
9881612
9881814
9881870
9883148
9883260
9884139
9884396
9884439
9884680
9884810
9885688
9885940
9886713
9888472
9891199
9891397
9892008
9892299
9892337
9892338
9892339
9892616
9893406
9893488
9893650
9896048
9896257
9896511
9897217
9897684
9897693
9897918
9898169
9898325
9898326
9898327
9898371
9898743
9898867
9899007
9899845
9900144
9900354
9901001
9901035
9901212
9903057
9903330
9903452
9903525
9903971
9904011
9904012
9904216
9904808
9906168
9907067
9907226
9908031
9908032
9908826
9912079
9913931
9914061
9914062
9914268
9914698
9914786
9915394
9916505
9916591
9917429
9918248
9918250
9918941
9919119
9919425
9919508
9919533
9919918
9920047
9920360
9920417
9920525
9920527
9920528
9920533
9920864
9921638
9922267
9922273
9924483
9926068
9926179
9926334
9927340
9927572
9927987
9927988
9929275
9930186
9930413
9930733
9931079
9931422
9931660
9932281
9932356
9932531
9933353
9933922
9934092
9934183
9934622
9934749
9935292
9935889
9936098
9937484
9938065
9938186
9940174
9940288
9940296
9940382
9940940
9941339
9941499
9941552
9941587
9941659
9942027
9942099
9942106
9942107
9942108
9942109
9942183
9942293
9942503
9942819
9943047
9943112
9943129
9943437
9945146
9945477
9946731
9947791
9948261
9949281
9949812
9950321
9951234
9951241
9951956
9952868
9955232
9956571
9956680
9957435
9957439
9957702
9957784
9957785
9957787
9958972
9959029
9959657
9960806
9961211
9961314
9961363
9961364
9962317
9962400
9963175
9963515
9963703
9963742
9963743
9963744
9963863
9963997
9964050
9964055
9964132
9964138
9964139
9964186
9964253
9965052
9965991
9967861
9971065
9971317
9971482
9971890
9972122
9972591
9972650
9973569
9973611
9973629
9974132
9974754
9975211
9975824
9975856
9976196
9976570
9976739
9977239
9977297
9977682
9977810
9978244
9978305
9979359
9979432
9980113
9981014
9981030
9981152
9981863
9982296
9982355
9982516
9982730
9983111
9983157
9984673
9984821
9984947
9985424
9985553
9985554
9985555
9985700
9985770
9985819
9985828
9985951
9986393
9986495
9986654
9986969
9987022
9987054
9987293
9987379
9987499
9987669
9987864
9988015
9988016
9988045
9988133
9988241
9988367
9988434
9988581
9988637
9988672
9989064
9989250
9989571
9989742
9989796
9990201
9990240
9990241
9990597
9990908
9991770
9991992
9992651
9992739
9992749
9992851
9993168
9993828
9993831
9993896
9994019
9994496
9995207
9995460
9996145
9996424
9996707
9996708
9997457
9997481
9997603
9997940
9997987
9998546
9999029
9999034
10000009
10000655
10000917
10001312
10001329
10002575
10003085
10003718
10004099
10004100
10004177
10004404
10004450
10004531
10004631
10004680
10005257
10006028
10006205
10006309
10006986
10007422
10008625
10008663
10008718
10008855
10009132
10009316
10009563
10009616
10009619
10009682
10009988
10010088
10010340
10010585
10010596
10010712
10010919
10011148
10011302
10011383
10011685
10011812
10011823
10012218
10012249
10012785
10012825
10013310
10013794
10013804
10014199
10014648
10014649
10014848
10014849
10015269
10015309
10015844
10016458
10016459
10017518
10017797
10017912
10018125
10018749
10019022
10019265
10019788
10019890
10020328
10021550
10022035
10022083
10022765
10022772
10022829
10023136
10023700
10024165
10024535
10024783
10024907
10025310
10025582
10026088
10026458
10026568
10026675
10026735
10027341
10027529
10027696
10028409
10029060
10029061
10029109
10029257
10029537
10029893
10030441
10030521
10030876
10031006
10031378
10031419
10031648
10031662
10031671
10031721
10031893
10032171
10032253
10032312
10032393
10032655
10032696
10032750
10032925
10032964
10032995
10033259
10033510
10033600
10033630
10033796
10033921
10034092
10034140
10034174
10034509
10034533
10034556
10034590
10034624
10035228
10035798
10035926
10036019
10036344
10036389
10036390
10036813
10037202
10037424
10037425
10037543
10038213
10038266
10038753
10040501
10041129
10041192
10041616
10042040
10042119
10042151
10042358
10042495
10042540
10042847
10043225
10043453
10043561
10043621
10043895
10043945
10044362
10044363
10045978
10046025
10046136
10046564
10046665
10046790
10046854
10047219
10047504
10047539
10047643
10048559
10048873
10048886
10050106
10050111
10050615
10050671
10051056
10051817
10051944
10052593
10052706
10052727
10052894
10053025
10053295
10053670
10053824
10054173
10054256
10054386
10054448
10054449
10054457
10054527
10054699
10054782
10054922
10055035
10055129
10055146
10055195
10055207
10055254
10055296
10055404
10055486
10055554
10055629
10055661
10056151
10056598
10056599
10056618
10056670
10056840
10056887
10056908
10057354
10057402
10057416
10057417
10057418
10057419
10057644
10057667
10058308
10058390
10058450
10058797
10059304
10059501
10059863
10061605
10061728
10062412
10062726
10062727
10062728
10062741
10062742
10062744
10062750
10062768
10063051
10063131
10063620
10063853
10064084
10064530
10064720
10064930
10065479
10065617
10065828
10066450
10066766
10066828
10066945
10066976
10067524
10067527
10067602
10068162
10068464
10068524
10068830
10069058
10069301
10069827
10072235
10072236
10072237
10072659
10072754
10072767
10073705
10074332
10074840
10074841
10075083
10075254
10075452
10075679
10076140
10076718
10076725
10076772
10076943
10076944
10077246
10077384
10077417
10077695
10077784
10077786
10077800
10077822
10077843
10077894
10078185
10078342
10078369
10078520
10078584
10079064
10079065
10079495
10079577
10079637
10079675
10079733
10079887
10080071
10080217
10080258
10080280
10080291
10080295
10080310
10080314
10080438
10080704
10080941
10080942
10081060
10081338
10081349
10081360
10081752
10082256
10082275
10082895
10082896
10083642
10083940
10084717
10084837
10085271
10085365
10085482
10085909
10086485
10086837
10087731
10088353
10088549
10088795
10089216
10089615
10089757
10090304
10090450
10090519
10091705
10091714
10092153
10092250
10092664
10092913
10094615
10094659
10094789
10094904
10094928
10095137
10095506
10095731
10095876
10096155
10096427
10096580
10096712
10097213
10097572
10097619
10098104
10098499
10098682
10098692
10099878
10100050
10100304
10100445
10100832
10100882
10100955
10101121
10101161
10101179
10101227
10101232
10101290
10101322
10101498
10101534
10101611
10101988
10101995
10102007
10102009
10102028
10102175
10102221
10102472
10102473
10102488
10102559
10102563
10102692
10102937
10102976
10102998
10103019
10103058
10103152
10103160
10103208
10103715
10103794
10104030
10104418
10104537
10104853
10105328
10105360
10105566
10106009
10106339
10106433
10107054
10107055
10107664
10108507
10109389
10112770
10113505
10114970
10115487
10115985
10119263
10119859
10119860
10120100
10121152
10121610
10122757
10123507
10123508
10123509
10123510
10123667
10123684
10123798
10123873
10124047
10124355
10124736
10124847
10124860
10125936
10126487
10129164
10129528
10129572
10130117
10130220
10130221
10130228
10130518
10130920
10131292
10132142
10132966
10134972
10136317
10136572
10137150
10138637
10139497
10139659
10139693
10141952
10142577
10143197
10143785
10144031
10144996
10145029
10145392
10145393
10145887
10146405
10146542
10147060
10147061
10147433
10147522
10147853
10147854
10148386
10148419
10148687
10148744
10148935
10149020
10151846
10152638
10152880
10153648
10154083
10154128
10154134
10154200
10154314
10154423
10154424
10155687
10156719
10156843
10158580
10161671
10162156
10163632
10164192
10164193
10164779
10165674
10166432
10166433
10166434
10167273
10167274
10167603
10168168
10168639
10168640
10168641
10169039
10169040
10169879
10170023
10170292
10170667
10171109
10172033
10175916
10176047
10176268
10176372
10176493
10176506
10176526
10176688
10177388
10177989
10181226
10182581
10184561
10185565
10186154
10186217
10186218
10187270
10187357
10188611
10188612
10190843
10191029
10191315
10191444
10191532
10191639
10191735
10192191
10192433
10192497
10192534
10192546
10192839
10193765
10194589
10197254
10197950
10197954
10198044
10198045
10198160
10198376
10199228
10199448
10201032
10201213
10201852
10206531
10206631
10208083
10210482
10210483
10210812
10210987
10211837
10212235
10212375
10212389
10213037
10213173
10213283
10213367
10213421
10213485
10213709
10214123
10214167
10214192
10215345
10215500
10217603
10218717
10219215
10219319
10219345
10219669
10219674
10219763
10219933
10220185
10221077
10221078
10221379
10221549
10221550
10223865
10223866
10223867
10225582
10225630
10229278
10230775
10230776
10230777
10230811
10231274
10231275
10231276
10231919
10232075
10233441
10233630
10233825
10233826
10234108
10234335
10234517
10234775
10235450
10235545
10236867
10238210
10238816
10239684
10239921
10240087
10240504
10240583
10240676
10241590
10241654
10242501
10242602
10242641
10243263
10243438
10243475
10244806
10245786
10245813
10246743
10246748
10246749
10247471
10247677
10247732
10247801
10247802
10249541
10249663
10249678
10249682
10250119
10250412
10251050
10251094
10251259
10251464
10251559
10251743
10251759
10252584
10253004
10253878
10254795
10254839
10255409
10255641
10256305
10256818
10257455
10257463
10257799
10257905
10257947
10258311
10258777
10258869
10258930
10259095
10259103
10259293
10259312
10259562
10259776
10259992
10260097
10260173
10260220
10260356
10260428
10260483
10260689
10260695
10260882
10260952
10261009
10261724
10261965
10262377
10262469
10262888
10263793
10264106
10264370
10264875
10264997
10265622
10265711
10266541
10266546
10266628
10266678
10266945
10267036
10268768
10268769
10269335
10271288
10272112
10273612
10275639
10276331
10277107
10278847
10279546
10280643
10280644
10281120
10281121
10281748
10281882
10281883
10283251
10283252
10283610
10284088
10284763
10285075
10285636
10286032
10286734
10286887
10290414
10290655
10291085
10291131
10291132
10291353
10293316
10293747
10295910
10295911
10297867
10298754
10300609
10300823
10301785
10301989
10302557
10303682
10303837
10303838
10303839
10303840
10303841
10303842
10304171
10304321
10305597
10306552
10306830
10307193
10307194
10307822
10308889
10309643
10309798
10310561
10311609
10312602
10312682
10312700
10313033
10313378
10313382
10313506
10313507
10313617
10314671
10314779
10315116
10315226
10315314
10315392
10315460
10315984
10316761
10317166
10317276
10317704
10318415
10319289
10320127
10320730
10320741
10320915
10321105
10321217
10321350
10321361
10321838
10322152
10323394
10324180
10324865
10324990
10324991
10325434
10325735
10325782
10326457
10326669
10326990
10327083
10327234
10327256
10327268
10327370
10327532
10327727
10327866
10327870
10327882
10328080
10328121
10328139
10328148
10328287
10328306
10328366
10328389
10328489
10328529
10328591
10328627
10328675
10328925
10329081
10329115
10329137
10329155
10329183
10329194
10329207
10329215
10329421
10329493
10329565
10329946
10330546
10330682
10330981
10331170
10331541
10331903
10332009
10332105
10332324
10332524
10332718
10332727
10332737
10332946
10333289
10333544
10333678
10333679
10333760
10334720
10334844
10335183
10335241
10335476
10335539
10335605
10335668
10336060
10336804
10337234
10337248
10337325
10337719
10337862
10338375
10338437
10339119
10340323
10340363
10340391
10340453
10341388
10342892
10342973
10343065
10343403
10343411
10343709
10344760
10345309
10345621
10345813
10345831
10346003
10346004
10346728
10346843
10347105
10347168
10347393
10347497
10347658
10347659
10347883
10348313
10348324
10348398
10348467
10348504
10348505
10348990
10349127
10349218
10349616
10349760
10349761
10349826
10350139
10350284
10350348
10350439
10350440
10350479
10350484
10350663
10350912
10351060
10351094
10351332
10351349
10351621
10351731
10352022
10352183
10352585
10352690
10352894
10353474
10354174
10354175
10354250
10354306
10355138
10355151
10355228
10355725
10356182
10356391
10356392
10357014
10357676
10357811
10359480
10359769
10359950
10360086
10360257
10360258
10361568
10361777
10361778
10361792
10361793
10361899
10362467
10362474
10362526
10363091
10364115
10364116
10364202
10365251
10365389
10365390
10365839
10366602
10366603
10367003
10367007
10367344
10367400
10367947
10368993
10369348
10369536
10370819
10370867
10371133
10371226
10371539
10371681
10371715
10372071
10372259
10372321
10372383
10372942
10373313
10373325
10373326
10373431
10373676
10373764
10373890
10374051
10374173
10374321
10374343
10374344
10374355
10374598
10375419
10375770
10376202
10376680
10377060
10377078
10377154
10377886
10378674
10378675
10378779
10378971
10379124
10379133
10379859
10379915
10380669
10380678
10380679
10380900
10381651
10381713
10381714
10381748
10381749
10381896
10382727
10383621
10383656
10384004
10384216
10384317
10384644
10384646
10384978
10386144
10386152
10386299
10387129
10387145
10387216
10388193
10388378
10388431
10389138
10389802
10390041
10390055
10390680
10390773
10391028
10391040
10391211
10391348
10392823
10393323
10393511
10393529
10394451
10394568
10394643
10394665
10394963
10394981
10395051
10395070
10395703
10395819
10396118
10396183
10396274
10396275
10396670
10396719
10397208
10397757
10397851
10398286
10398554
10398671
10400276
10400369
10400806
10401206
10401212
10401457
10402039
10403030
10403054
10403578
10403633
10403785
10403841
10404014
10404962
10405120
10405207
10405449
10405893
10406202
10407179
10407182
10407392
10407916
10408124
10408491
10410307
10411072
10412106
10412226
10412331
10412361
10412633
10413376
10413727
10413789
10414017
10414048
10414425
10414471
10415502
10415549
10415673
10415745
10416242
10416565
10416802
10416815
10416924
10416988
10417074
10417233
10417604
10417775
10417906
10418025
10418295
10418348
10418469
10418489
10418567
10418651
10418865
10419103
10419122
10419124
10419222
10419230
10419327
10419332
10419674
10420087
10420153
10420508
10420631
10421011
10422430
10422796
10422797
10422967
10423894
10423941
10423943
10424263
10424758
10425120
10425635
10426748
10426862
10426957
10427456
10428326
10428598
10429265
10429382
10429636
10430016
10430080
10430602
10431309
10432034
10433063
10433552
10434358
10434489
10434599
10434783
10435583
10435928
10436043
10436605
10437187
10437296
10437729
10437948
10438056
10438068
10438425
10438490
10438492
10438632
10438879
10438892
10439001
10439087
10439222
10439532
10439533
10439641
10439685
10439802
10439803
10439808
10440216
10441236
10441837
10442249
10443002
10443034
10443517
10443601
10444676
10445216
10445551
10446811
10447259
10447320
10447325
10447381
10448363
10448576
10449120
10449974
10450027
10450108
10450156
10450164
10450965
10451004
10451655
10452820
10453271
10454327
10454502
10455986
10456375
10456955
10456967
10457116
10457123
10457702
10458497
10458598
10458681
10458688
10458940
10459079
10459624
10459888
10460894
10461380
10461669
10461902
10461929
10462093
10462378
10462752
10462848
10462859
10463129
10463139
10463241
10463311
10463368
10463570
10463663
10463735
10463808
10464139
10464278
10464640
10464802
10464871
10464897
10465479
10465643
10466144
10466198
10466261
10466709
10466862
10466898
10466912
10466929
10467138
10467481
10468231
10468989
10469364
10470070
10470339
10470509
10471605
10471614
10471654
10472016
10472991
10473442
10473585
10474660
10474762
10475968
10476199
10476206
10476243
10476370
10476371
10478026
10478158
10478874
10479027
10479111
10479285
10479335
10479381
10479508
10480109
10480743
10480844
10481313
10481686
10481871
10481937
10482016
10482120
10482300
10482601
10483343
10483725
10483846
10484431
10484466
10484659
10484858
10484933
10485035
10485070
10485163
10485176
10485177
10485536
10485646
10485696
10486089
10486170
10486189
10486294
10486346
10486441
10486704
10487482
10487527
10488081
10488243
10488571
10488938
10489109
10490017
10490417
10490478
10491412
10492051
10492318
10492570
10492724
10493083
10493276
10494004
10494279
10494426
10494838
10496770
10497334
10498169
10498455
10498900
10499411
10499597
10499866
10500095
10500467
10500833
10500924
10501082
10501389
10501508
10501693
10502003
10502140
10502381
10502749
10502976
10503243
10503258
10503314
10503640
10503810
10503942
10503981
10504038
10504101
10504183
10505005
10505028
10505379
10505637
10505663
10505710
10505802
10505852
10505874
10506095
10506296
10506303
10506799
10507084
10507215
10507332
10507711
10507842
10507922
10507952
10508032
10508116
10508210
10508234
10508298
10508412
10508447
10508448
10508449
10508492
10508591
10508619
10508670
10508703
10508867
10508943
10509066
10509135
10509273
10509316
10509520
10509696
10509770
10510110
10510190
10510281
10510397
10510416
10510482
10510570
10510579
10510671
10510678
10510786
10510983
10511231
10511503
10512044
10512879
10513096
10513339
10513436
10513880
10513950
10515340
10515470
10515894
10516489
10517331
10518876
10519294
10520583
10520837
10522051
10522103
10522525
10522655
10522836
10523300
10523306
10523327
10523582
10524016
10524077
10524331
10524773
10524780
10524855
10525246
10525872
10526088
10526746
10526832
10527140
10527169
10527342
10527368
10527414
10527455
10527582
10527833
10528066
10528308
10528373
10528956
10528990
10529021
10529042
10529187
10529228
10529646
10529873
10529910
10529911
10530146
10530531
10530652
10530689
10530820
10530840
10530985
10531112
10531179
10531390
10531441
10531467
10531501
10531652
10531667
10531796
10531944
10531972
10532278
10532279
10532424
10532573
10532599
10532630
10532658
10532700
10532732
10532741
10532755
10532874
10532919
10532933
10532944
10533125
10533153
10533164
10533210
10533366
10533404
10533413
10533544
10533659
10533737
10533769
10533815
10533846
10533858
10533905
10534027
10534044
10534200
10534214
10534306
10534326
10534353
10534390
10534455
10534488
10534489
10534579
10535307
10535766
10537133
10537748
10538243
10538244
10538443
10538642
10540696
10541948
10542298
10542324
10542826
10542907
10544093
10544263
10544542
10544549
10545590
10545873
10545959
10546316
10547404
10547525
10547916
10547991
10548651
10549806
10549978
10550187
10550191
10550446
10551082
10551144
10551385
10551582
10551926
10552043
10552304
10552386
10552438
10552562
10552662
10552839
10553170
10553173
10553259
10553999
10554103
10554125
10554350
10554417
10554459
10554803
10554822
10554870
10555283
10555390
10555777
10555857
10555891
10555892
10555936
10556003
10556022
10556080
10556082
10556213
10556214
10556233
10556295
10556309
10556341
10556343
10556446
10556463
10556496
10556501
10556809
10556813
10556868
10557032
10557178
10557254
10557272
10557380
10557400
10557420
10557476
10557580
10557647
10557654
10557663
10557688
10557718
10557785
10557789
10557824
10557885
10557931
10557933
10557971
10558052
10558215
10558296
10558319
10558330
10558354
10558893
10559166
10559299
10559749
10559752
10560194
10560291
10560371
10560466
10560697
10561834
10562778
10563609
10563986
10564082
10565134
10566998
10567085
10568396
10568726
10568776
10569080
10569286
10569454
10569566
10570227
10570307
10570630
10570631
10571067
10571514
10572072
10572400
10572569
10572588
10572621
10572932
10572952
10573298
10573653
10573811
10573812
10573863
10573888
10574283
10574290
10574384
10574457
10574553
10574951
10575374
10575811
10576273
10576612
10576650
10576968
10577240
10577463
10577471
10577798
10577816
10578162
10578414
10578505
10578519
10578562
10578579
10578584
10578998
10579157
10579261
10579262
10579365
10579383
10579406
10579891
10579921
10579987
10579991
10580103
10580228
10580296
10580402
10580419
10580528
10580573
10580625
10580781
10580813
10581076
10581093
10581101
10581140
10581165
10581443
10581489
10581560
10581595
10581633
10581690
10581763
10581813
10581836
10581859
10581865
10581984
10582038
10582068
10582212
10582292
10582308
10582352
10582420
10582601
10582727
10583392
10583460
10583522
10584313
10584565
10585121
10585220
10585885
10586000
10586349
10586375
10586974
10587486
10587527
10587589
10587960
10588091
10588107
10588358
10588472
10588874
10589017
10590732
10590753
10591218
10591336
10591341
10591369
10592198
10592656
10594543
10595085
10595320
10595368
10595995
10596048
10596473
10596666
10596895
10599226
10599227
10599357
10599358
10599510
10599667
10599842
10600046
10600359
10600442
10600805
10601087
10601135
10601174
10601220
10601260
10601309
10601398
10601637
10601643
10601665
10602438
10602481
10602776
10602951
10603001
10603006
10603064
10603091
10603134
10603250
10603302
10603454
10603458
10603528
10603667
10603703
10603774
10603836
10603909
10604068
10604106
10604139
10604143
10604348
10604399
10604548
10604669
10604956
10604961
10604968
10605104
10605196
10605305
10605325
10605373
10605408
10605574
10605668
10605686
10605774
10605815
10605858
10605865
10605867
10605930
10605996
10606028
10606034
10606058
10606186
10606322
10606338
10606573
10606585
10606641
10606916
10607146
10607752
10608436
10609046
10609122
10610709
10611936
10612656
10613097
10614751
10615053
10615307
10616025
10617419
10618801
10618889
10619398
10620056
10620230
10620291
10620908
10621691
10621763
10621829
10621940
10622141
10622333
10622639
10622701
10623069
10623107
10623108
10623536
10623593
10623828
10624062
10624294
10624416
10624867
10624981
10625741
10625800
10626437
10626457
10626482
10626737
10626781
10626899
10626926
10626971
10627095
10627168
10627463
10627559
10627571
10627882
10627893
10628023
10628053
10628313
10628369
10628391
10628410
10628417
10628493
10628664
10628702
10628750
10628753
10628786
10628787
10628792
10628813
10628919
10629103
10629123
10629194
10629252
10629346
10629359
10629535
10629554
10629577
10629654
10629748
10629765
10629766
10629793
10629799
10629879
10629991
10630055
10630081
10630090
10630162
10630222
10630241
10630393
10630415
10630824
10631159
10631466
10631588
10631862
10633359
10633382
10634826
10635260
10635318
10635533
10637068
10638678
10639315
10639690
10639806
10639813
10639975
10640256
10640440
10640541
10641232
10641348
10641364
10641434
10641435
10641729
10642772
10643259
10643611
10644084
10644487
10644566
10644598
10644674
10644892
10644936
10645008
10645231
10645566
10645909
10646034
10647155
10647272
10647531
10647652
10648343
10648861
10648892
10649125
10649250
10649584
10649693
10650114
10650196
10650276
10650313
10650430
10650476
10650750
10650800
10650802
10650866
10650920
10651161
10651275
10651277
10651369
10651663
10651762
10651767
10651846
10651847
10652004
10652027
10652130
10652164
10652203
10652299
10652366
10652418
10652421
10652437
10652551
10652697
10652738
10652808
10652826
10652880
10653058
10653178
10653184
10653229
10653250
10653260
10653291
10653382
10653393
10653402
10653427
10653499
10653600
10653610
10653680
10653746
10653758
10653886
10654082
10654165
10654949
10656380
10656524
10659174
10660222
10660262
10660447
10662882
10663399
10663487
10663741
10665283
10665378
10665386
10665625
10665965
10666101
10666832
10666871
10667050
10667472
10667719
10668003
10668439
10668651
10668668
10669475
10669589
10669966
10670008
10670012
10670013
10670025
10670110
10670814
10670845
10670954
10671374
10671521
10671540
10671792
10671864
10671901
10671948
10672306
10672344
10672576
10672577
10672826
10672833
10672841
10672948
10673074
10673280
10673293
10674070
10674193
10674272
10674621
10674718
10674865
10674979
10675493
10675525
10675570
10675584
10675617
10675761
10675762
10675763
10675786
10675864
10675877
10675894
10676103
10676309
10676348
10676370
10676417
10676591
10677071
10677087
10677144
10677174
10677220
10677271
10677293
10677299
10677332
10677340
10677347
10677387
10677447
10677480
10677484
10677568
10677590
10677594
10677625
10677627
10677651
10677653
10677941
10678276
10678611
10679684
10679844
10680263
10681281
10681631
10682609
10683311
10683319
10683444
10683479
10684068
10685332
10685601
10687005
10687083
10687278
10687942
10688984
10689170
10689532
10689637
10690030
10690071
10690500
10690501
10690693
10691534
10691739
10692360
10692364
10692479
10692571
10692922
10693165
10693571
10693734
10693992
10694033
10694056
10694453
10694670
10694733
10695143
10695189
10695399
10695638
10695769
10695837
10696565
10696791
10696807
10696809
10696810
10696963
10697224
10697279
10697297
10697651
10697999
10698285
10698373
10698524
10698526
10698607
10698689
10698969
10699125
10699213
10699223
10699263
10699288
10699332
10699335
10699373
10699621
10699693
10699718
10699944
10700269
10700333
10700334
10700474
10700661
10700663
10700667
10700683
10700726
10700918
10700946
10701009
10701012
10701026
10701041
10701047
10701127
10701160
10701187
10701237
10701276
10701286
10701293
10701308
10701310
10701340
10701585
10701622
10701651
10701738
10702539
10702685
10702958
10704371
10705886
10706098
10707225
10708014
10708469
10709534
10711787
10711897
10712164
10712450
10713259
10713322
10713514
10714082
10714349
10714694
10714963
10715063
10715580
10716013
10716112
10716644
10716737
10716804
10717203
10717221
10717272
10717442
10718012
10718153
10718325
10718462
10718467
10718651
10718700
10718904
10718913
10718963
10719208
10719496
10720267
10720287
10720386
10720702
10720777
10720900
10720906
10720954
10721223
10721249
10721401
10721805
10722053
10722105
10722106
10722256
10722382
10722503
10722699
10722790
10722870
10722977
10723180
10723236
10723295
10723397
10723548
10723582
10723657
10723679
10723859
10723960
10723993
10724017
10724057
10724091
10724172
10724488
10724583
10724657
10724710
10724737
10724825
10724915
10724979
10724994
10725023
10725041
10725227
10725245
10725949
10726070
10726508
10726678
10728448
10729334
10730112
10730362
10730431
10731002
10731268
10731579
10731580
10731913
10732083
10732303
10732715
10733205
10733880
10734296
10734756
10735166
10735240
10735241
10735364
10736037
10736204
10736898
10737769
10738148
10738192
10738819
10739012
10739069
10739332
10739843
10739956
10740413
10740534
10741372
10741469
10741574
10741653
10741656
10741757
10741767
10741923
10742104
10742315
10742531
10742674
10742944
10743104
10743205
10743279
10743311
10743344
10743409
10743736
10743738
10743979
10744003
10744224
10744333
10744390
10744618
10744787
10744802
10744874
10744878
10745323
10745488
10745806
10745812
10745877
10745888
10746125
10746237
10746466
10746681
10746827
10746854
10747064
10747083
10747124
10747131
10747157
10747269
10747503
10747621
10747674
10747917
10747921
10747931
10747938
10748165
10748233
10748234
10748255
10748276
10748332
10748391
10748401
10748439
10748507
10748542
10748571
10748574
10748622
10748785
10748960
10749041
10749044
10749111
10749133
10749159
10749350
10749861
10750355
10750697
10750938
10751157
10751384
10751509
10751606
10751631
10751967
10752277
10752738
10753744
10754211
10754350
10754356
10755086
10755180
10755323
10757638
10758008
10758397
10758807
10758831
10758950
10759600
10759891
10760257
10760456
10760651
10760724
10760893
10761329
10761462
10762083
10762084
10762566
10763280
10763480
10763528
10763615
10763616
10763761
10764700
10764760
10765163
10765465
10765561
10765670
10765762
10765812
10765968
10766062
10766218
10766263
10766307
10766337
10766807
10767269
10767332
10767418
10767457
10767584
10767770
10767788
10767791
10767839
10767924
10768032
10768067
10768338
10768647
10768995
10769085
10769119
10769142
10769252
10769259
10769274
10769278
10769287
10769784
10769793
10769886
10769942
10770174
10770210
10770225
10770249
10770419
10770536
10770555
10770578
10770597
10770635
10770743
10770819
10770855
10770886
10770903
10770976
10771042
10771180
10771395
10771511
10771516
10771610
10771794
10772031
10772066
10772170
10772319
10772324
10772360
10772413
10772492
10772537
10772546
10772599
10772601
10772697
10772764
10772784
10772881
10772885
10773278
10773319
10774187
10774220
10774383
10774652
10774883
10775075
10775269
10776176
10776180
10776429
10778292
10778510
10779617
10780688
10781534
10782653
10782811
10783330
10783457
10784049
10784467
10784799
10785888
10786235
10787159
10787388
10788072
10788413
10788443
10788464
10788952
10788977
10789044
10789059
10789292
10789521
10789632
10789761
10789837
10789932
10790004
10790091
10790338
10790438
10790493
10791102
10791304
10791353
10791913
10792029
10792094
10792095
10792338
10792542
10792545
10792598
10792639
10792671
10792710
10792766
10792893
10793052
10793235
10793296
10793310
10793335
10793457
10793463
10793642
10793676
10793875
10794156
10794227
10794320
10794321
10794407
10794511
10794514
10794523
10794622
10794631
10794633
10794692
10794809
10794897
10795011
10795130
10795150
10795222
10795333
10795348
10795378
10795490
10795539
10795617
10795618
10795745
10795836
10795878
10795888
10796026
10796044
10796088
10796156
10796170
10796249
10796263
10796447
10796455
10796531
10796548
10796596
10796675
10797810
10798281
10798741
10799681
10799782
10799923
10800324
10800923
10801442
10801821
10802830
10803859
10803863
10804080
10804557
10804568
10805550
10806725
10807050
10807125
10808238
10808327
10808609
10808623
10809236
10809505
10809650
10810002
10810078
10810866
10810990
10811520
10811931
10811948
10811969
10812262
10812468
10812763
10813741
10813759
10813940
10813972
10814024
10814292
10814337
10814437
10814444
10814657
10814805
10814925
10815379
10815554
10815613
10815663
10815871
10815932
10816194
10816323
10816610
10816642
10816825
10816881
10816887
10817091
10817209
10817515
10817522
10817627
10817670
10817735
10817822
10817838
10817933
10817963
10818001
10818156
10818158
10818318
10818537
10818587
10818647
10818737
10818881
10818950
10818983
10819103
10819119
10819221
10819233
10819284
10819312
10819475
10819620
10819646
10819764
10819774
10819778
10819858
10820108
10820166
10820189
10820198
10820277
10820306
10820330
10820426
10820452
10820463
10821141
10821455
10821538
10822410
10822726
10824307
10825990
10826202
10826330
10826480
10827408
10828483
10828905
10829182
10829968
10830041
10830126
10831816
10831942
10831951
10832216
10832364
10834490
10834935
10835096
10835656
10835822
10836077
10836263
10836616
10836794
10836795
10836840
10836846
10836898
10836911
10837168
10837725
10837848
10838010
10838177
10838313
10838394
10838575
10838719
10838797
10839161
10839164
10839189
10839192
10839252
10839443
10839517
10839550
10839633
10839634
10840038
10840237
10840245
10840357
10840491
10840492
10840523
10840595
10840761
10840805
10840812
10841057
10841090
10841228
10841414
10841568
10841598
10841621
10841649
10841751
10841767
10841777
10841913
10842059
10842211
10842221
10842257
10842313
10842347
10842600
10842643
10842954
10843008
10843012
10843034
10843096
10843139
10843166
10843280
10843513
10843516
10843600
10843659
10843661
10843675
10843676
10843731
10843780
10843831
10843965
10843972
10844029
10844143
10844170
10844227
10844255
10844549
10844697
10845900
10846116
10846404
10846433
10847294
10848525
10848532
10848676
10848963
10849041
10849183
10849191
10849309
10849479
10849756
10850447
10850448
10850803
10851180
10851752
10852064
10852189
10852493
10852629
10853711
10855094
10855122
10855177
10855220
10855282
10855782
10855815
10855816
10856008
10856009
10856035
10856068
10856978
10857507
10857949
10857951
10858113
10858418
10858611
10858622
10858800
10858876
10859182
10859288
10859356
10859791
10859884
10859983
10860182
10860381
10860520
10860867
10860985
10860995
10861244
10861266
10861527
10861605
10861890
10862009
10862057
10862084
10862346
10862370
10862573
10862716
10862718
10863035
10863219
10863431
10863487
10863561
10863732
10863834
10863903
10863955
10864066
10864181
10864192
10864243
10864318
10864473
10864493
10864494
10864637
10864730
10864791
10864814
10864815
10864816
10864817
10864842
10864943
10864955
10864958
10865104
10865140
10865149
10865243
10865367
10865423
10865503
10865527
10865661
10865728
10865761
10865764
10865818
10865840
10865854
10865881
10865899
10865912
10865943
10865992
10866019
10866021
10866028
10866071
10866098
10866105
10866106
10866166
10866196
10866222
10866223
10866387
10866846
10866852
10866853
10866898
10867836
10867885
10868155
10868700
10868871
10868898
10869219
10869261
10869271
10869504
10869507
10869836
10869950
10870048
10870059
10870151
10870974
10871088
10871527
10871528
10871589
10871590
10871692
10871794
10871930
10872047
10872220
10872393
10872609
10872643
10872768
10873286
10873398
10873762
10873979
10874012
10874068
10874118
10874187
10874452
10874476
10874550
10874609
10874718
10874752
10874809
10874834
10874837
10874923
10874995
10875039
10875042
10875069
10875084
10875106
10875164
10875206
10875352
10875359
10875461
10875679
10875713
10875733
10875766
10875859
10875922
10875948
10875954
10875959
10875979
10875991
10876010
10876064
10876161
10876190
10876250
10876286
10876359
10876466
10876474
10876543
10876648
10876689
10876722
10876725
10876752
10876774
10876813
10876830
10876846
10876917
10876959
10876971
10877024
10877291
10877695
10877712
10878009
10878257
10878582
10878666
10878730
10879084
10879578
10879709
10879726
10879819
10879897
10879994
10880128
10880362
10880539
10881090
10881282
10881673
10881748
10881873
10881881
10881934
10882018
10882429
10882580
10882581
10883061
10883218
10883373
10883420
10883479
10883677
10883908
10883974
10883985
10884020
10884571
10884630
10884652
10884764
10884825
10884913
10885019
10885103
10885196
10885220
10885434
10885483
10885519
10885621
10885643
10885658
10885672
10885842
10885879
10885978
10886040
10886041
10886045
10886059
10886062
10886063
10886105
10886204
10886231
10886247
10886267
10886298
10886311
10886329
10886360
10886370
10886372
10886377
10886408
10886508
10886593
10886610
10886662
10886673
10886674
10886682
10886740
10886746
10886818
10886934
10886938
10886973
10886998
10887095
10887153
10887188
10887259
10887282
10887432
10887484
10887545
10887546
10887555
10887570
10887630
10887663
10887680
10887684
10887738
10887747
10887757
10887761
10887764
10887771
10887947
10888063
10888078
10888471
10888473
10888503
10889180
10889846
10890218
10890254
10890377
10890868
10890872
10891113
10891206
10891746
10892010
10892113
10892276
10892500
10892687
10892749
10892863
10892880
10893046
10893309
10893359
10893650
10894003
10894265
10894273
10894436
10894476
10894479
10894597
10894692
10894766
10894835
10894995
10895123
10895153
10895201
10895320
10895363
10895377
10895432
10895445
10895454
10895644
10895755
10895771
10895782
10896107
10896243
10896298
10896306
10896312
10896452
10896472
10896497
10896527
10896530
10896654
10896665
10896921
10896973
10896974
10897005
10897042
10897066
10897079
10897110
10897318
10897561
10897568
10897574
10897638
10897705
10897714
10897762
10897944
10897967
10897989
10898157
10898199
10898208
10898279
10898293
10898315
10898334
10898363
10898368
10898381
10898572
10898662
10898708
10898760
10898927
10899217
10899282
10899502
10899808
10899810
10900134
10900196
10900197
10900224
10901122
10901123
10901352
10901425
10901629
10902198
10902423
10902503
10902599
10902615
10902813
10902843
10902849
10902908
10902971
10903448
10903497
10903691
10903893
10903894
10903922
10903976
10904016
10904146
10904175
10904213
10904486
10904578
10904896
10905107
10905758
10905950
10906073
10906081
10906151
10906295
10906400
10906453
10906479
10906499
10906592
10906641
10906690
10906733
10906787
10906889
10906946
10906967
10907085
10907113
10907169
10907173
10907210
10907247
10907271
10907306
10907421
10907469
10907480
10907644
10907670
10907699
10907792
10907809
10907875
10907980
10907998
10908181
10908202
10908310
10908387
10908414
10908467
10908490
10908501
10908514
10908644
10908799
10908827
10908829
10908892
10909011
10909020
10909044
10909113
10909129
10909138
10909141
10909206
10909213
10909258
10909274
10909283
10909468
10909874
10910141
10910448
10910689
10910755
10911015
10911064
10911122
10911192
10911469
10911743
10911926
10912008
10912164
10912218
10912300
10912534
10912702
10912711
10912911
10913058
10913263
10913264
10913995
10914184
10915061
10915181
10915313
10915366
10915807
10915957
10916059
10916148
10916527
10916786
10916789
10916790
10916919
10916926
10916954
10917329
10917464
10917563
10917595
10917646
10917671
10917755
10917760
10917884
10917934
10917997
10918191
10918269
10918273
10918324
10918383
10918396
10918418
10918459
10918487
10918504
10918570
10918579
10918580
10918709
10918746
10918762
10918765
10918785
10918858
10918943
10918959
10918961
10919073
10919151
10919519
10919538
10919574
10919667
10919697
10919767
10919775
10919948
10920047
10920055
10920109
10920148
10920181
10920210
10920222
10920242
10920328
10920341
10920377
10920383
10920875
10921145
10921394
10921395
10921699
10922383
10922510
10922592
10922769
10923009
10923198
10923208
10923406
10924171
10924297
10924384
10924537
10924786
10924935
10925912
10926072
10926314
10926361
10926528
10926713
10926853
10927376
10927532
10927934
10928009
10928143
10928206
10928250
10928408
10928430
10928468
10928497
10928668
10928703
10928819
10928839
10928864
10928866
10928871
10928876
10928899
10928932
10928972
10929019
10929047
10929069
10929083
10929124
10929156
10929211
10929242
10929259
10929260
10929330
10929340
10929458
10929473
10929617
10929632
10929690
10929742
10929861
10929942
10930007
10930051
10930069
10930082
10930193
10930437
10930449
10930519
10930521
10930747
10930772
10930930
10930938
10930998
10931116
10931133
10931149
10931198
10931291
10931297
10931358
10931422
10931501
10931816
10931991
10932273
10932367
10932578
10933187
10933208
10933603
10933916
10934280
10934466
10934592
10934695
10934861
10934971
10935399
10936097
10936422
10936453
10936475
10936674
10936728
10936729
10937019
10937020
10937184
10937255
10937553
10937586
10937634
10937840
10937841
10937956
10938004
10938160
10938597
10938634
10938662
10938701
10938702
10938750
10938984
10939030
10939269
10939311
10939312
10939477
10939528
10939619
10939875
10939951
10939959
10939963
10939983
10940029
10940034
10940087
10940109
10940116
10940127
10940250
10940274
10940308
10940334
10940342
10940396
10940456
10940501
10940502
10940525
10940585
10940644
10940698
10940736
10941025
10941111
10941202
10941218
10941251
10941278
10941314
10941324
10941385
10941528
10941636
10941667
10941704
10941803
10941852
10941857
10941966
10941969
10942099
10942112
10942150
10942206
10942221
10942293
10943018
10943773
10944029
10944427
10944714
10944888
10945584
10945656
10945875
10945980
10945981
10946276
10946387
10946739
10946782
10946824
10946883
10947391
10947434
10947545
10947829
10947855
10948020
10948021
10948022
10948230
10948259
10948260
10948729
10948905
10949164
10949340
10949437
10949438
10949641
10949737
10949753
10949880
10950146
10950254
10950316
10950362
10950394
10950430
10950507
10950645
10950654
10950671
10950712
10950817
10950849
10950874
10950889
10951100
10951131
10951145
10951166
10951226
10951242
10951263
10951521
10951542
10951584
10951670
10951680
10951730
10951733
10951821
10951824
10951831
10951928
10951949
10951960
10952013
10952027
10952189
10952205
10952292
10952404
10952464
10952478
10952491
10952563
10952601
10952603
10952627
10952631
10952632
10952640
10952657
10952719
10952790
10952828
10952883
10952901
10952906
10952960
10952984
10953023
10953076
10953086
10953090
10953091
10953097
10953105
10953118
10953143
10953158
10953179
10953227
10953249
10953351
10953381
10953386
10953401
10953402
10953670
10953689
10954010
10954067
10954115
10954241
10954246
10954665
10954744
10954761
10954800
10954801
10955420
10956099
10956100
10956180
10956314
10956572
10956720
10957294
10957664
10957934
10957958
10958253
10958480
10958481
10958719
10958748
10959283
10959527
10959659
10959665
10959681
10959879
10959909
10960062
10960161
10960476
10960810
10960969
10960976
10961006
10961018
10961044
10961048
10961121
10961168
10961275
10961582
10961632
10961855
10961928
10962088
10962107
10962207
10962460
10962652
10962770
10962780
10962800
10962848
10962895
10962902
10962958
10962965
10963185
10963228
10963268
10963272
10963294
10963359
10963446
10963447
10963491
10963501
10963528
10963549
10963702
10963703
10963706
10963715
10963745
10963746
10963819
10963900
10963922
10963995
10963998
10964009
10964026
10964029
10964120
10964121
10964126
10964196
10964257
10964297
10964352
10964378
10964823
10964845
10964846
10965079
10965080
10965116
10965117
10965357
10965382
10965664
10965764
10966033
10966040
10966430
10967672
10968316
10968348
10968457
10968858
10969250
10969308
10969627
10969682
10970262
10970635
10970816
10971083
10971308
10971424
10972082
10972120
10972192
10972419
10972614
10972640
10972688
10972790
10972812
10972858
10972984
10973084
10973150
10973187
10973188
10973189
10973190
10973242
10973363
10973391
10973652
10973730
10973741
10973895
10973916
10973920
10973922
10973939
10974022
10974100
10974232
10974237
10974276
10974353
10974422
10974460
10974474
10974476
10974528
10974843
10974893
10974997
10975004
10975027
10975053
10975108
10975125
10975142
10975160
10975189
10975215
10975259
10975357
10975437
10975537
10975657
10975766
10976049
10976270
10976662
10977004
10977493
10978515
10978977
10979132
10979133
10979193
10979306
10979523
10979752
10979844
10979870
10980078
10980292
10980308
10980322
10981151
10981357
10981511
10981525
10981854
10981878
10982003
10982068
10982338
10982560
10982565
10982645
10982689
10982699
10982782
10982975
10982992
10983004
10983047
10983223
10983238
10983380
10983459
10983596
10983613
10983671
10983831
10983871
10983964
10984124
10984136
10984140
10984177
10984189
10984231
10984237
10984319
10984419
10984423
10984587
10984643
10984705
10984834
10984939
10985085
10985100
10985145
10985178
10985260
10985269
10985293
10985295
10985307
10985315
10985349
10985475
10985478
10985538
10985565
10985605
10985658
10985677
10985690
10985869
10985892
10985917
10985951
10985955
10986021
10986103
10986127
10986404
10986422
10986561
10986824
10986873
10987237
10987488
10987726
10987837
10987888
10987893
10988320
10988651
10989193
10989238
10990011
10990234
10991066
10991244
10991489
10991549
10992014
10992028
10992132
10992495
10992572
10992608
10992623
10992626
10992665
10992673
10992845
10992961
10993408
10993461
10993512
10993543
10993697
10993739
10993830
10993845
10993883
10993919
10993969
10993975
10994004
10994037
10994043
10994157
10994196
10994206
10994237
10994318
10994414
10994442
10994600
10994605
10994609
10994683
10994729
10994741
10994817
10994846
10994864
10994974
10995094
10995109
10995133
10995139
10995144
10995159
10995165
10995220
10995272
10995590
10995613
10995777
10995890
10995916
10996008
10996185
10996460
10996488
10996531
10996542
10996620
10996669
10996671
10996703
10996709
10996757
10996838
10996902
10996944
10996975
10997329
10997361
10997797
10998795
10998890
10999117
10999989
11000236
11000242
11000831
11001158
11001328
11001447
11001927
11001928
11001981
11001982
11002169
11002197
11002301
11002676
11002791
11002808
11003045
11003567
11003616
11003626
11003642
11003940
11004199
11004213
11004216
11004235
11004265
11004291
11004847
11005041
11005061
11005070
11005104
11005247
11005312
11005409
11005483
11005489
11005502
11005531
11005554
11005569
11005575
11005647
11005687
11005705
11005819
11005856
11005924
11006067
11006177
11006341
11006352
11006390
11006413
11006415
11006621
11006675
11006833
11006896
11006925
11007162
11007237
11007320
11007358
11007410
11007421
11007441
11007484
11007492
11007514
11007536
11007558
11007560
11007565
11007579
11007580
11007587
11007622
11007678
11007775
11007783
11007785
11008084
11008085
11008235
11008257
11008505
11008518
11008527
11009030
11009276
11009591
11009821
11009944
11010170
11010263
11010446
11010751
11010775
11010835
11011048
11011129
11011540
11012146
11012208
11012213
11012593
11012820
11012894
11012994
11012995
11013071
11013202
11013231
11013287
11013389
11013420
11013458
11013484
11013485
11013486
11013773
11013999
11014029
11014031
11014452
11014468
11014680
11014872
11015309
11015453
11015473
11015570
11015594
11015595
11015596
11015628
11015792
11015821
11015860
11015923
11015952
11015999
11016255
11016260
11016322
11016689
11016805
11016828
11016844
11016957
11016992
11016993
11017014
11017024
11017130
11017138
11017262
11017295
11017326
11017331
11017360
11017361
11017366
11017432
11017433
11017528
11017593
11017647
11017652
11017658
11017699
11017722
11017772
11017778
11017799
11017971
11018053
11018071
11018210
11018251
11018369
11018432
11018462
11018498
11018502
11018538
11018567
11018633
11018642
11018666
11018707
11018769
11018783
11018911
11019017
11019182
11019200
11019207
11019447
11019448
11019482
11019677
11019931
11019972
11020081
11020082
11020396
11020914
11020944
11021499
11022150
11022155
11022490
11022598
11022764
11022836
11022892
11022958
11023256
11023363
11023371
11023848
11024088
11024230
11024312
11024313
11024316
11024384
11024445
11024690
11025403
11025569
11025651
11025741
11025773
11025841
11025863
11026074
11026200
11026384
11026413
11026498
11026660
11026698
11026925
11026978
11027167
11027184
11027197
11027224
11027295
11027343
11027349
11027377
11027400
11027404
11027428
11027501
11027541
11027561
11027597
11027870
11027894
11027903
11027944
11027987
11027996
11028081
11028130
11028154
11028245
11028252
11028295
11028346
11028388
11028488
11028592
11028610
11028622
11028626
11028672
11028706
11028719
11028766
11028810
11028849
11028886
11028889
11029185
11029220
11029226
11029243
11029260
11029277
11029286
11029293
11029305
11029324
11029458
11029485
11029488
11029518
11029521
11029543
11029548
11029571
11029652
11030127
11030139
11030161
11030343
11030393
11030410
11030723
11030933
11030934
11032615
11032644
11032790
11032917
11033049
11033314
11033389
11033660
11033990
11033991
11034743
11035201
11035278
11035320
11035400
11035982
11036334
11036369
11036412
11036460
11036569
11036864
11036968
11037016
11037025
11037120
11037158
11037208
11037237
11037272
11037328
11037385
11037552
11037598
11037694
11037713
11037786
11037936
11038001
11038039
11038139
11038214
11038303
11038322
11038336
11038577
11038656
11038701
11038703
11038771
11038791
11038813
11038821
11038830
11038899
11038974
11038975
11039002
11039021
11039059
11039083
11039136
11039270
11039271
11039291
11039493
11039539
11039590
11039612
11039692
11039733
11039736
11039741
11039769
11039776
11039815
11039849
11039863
11039866
11039884
11039886
11039983
11040023
11040034
11040098
11040203
11040226
11040251
11040273
11040284
11040296
11040332
11040335
11040341
11040359
11040443
11040456
11040530
11040559
11040647
11040740
11040846
11041021
11041528
11042608
11042933
11042934
11044282
11044462
11044542
11044668
11044883
11044909
11045184
11045418
11045419
11045753
11045820
11046111
11046279
11046282
11046606
11046952
11047329
11047364
11047389
11047516
11047549
11047886
11047979
11048225
11048398
11048542
11048601
11048717
11048778
11048843
11048903
11049116
11049122
11049222
11049394
11049395
11049481
11049594
11049644
11049648
11049681
11049701
11049723
11049848
11050063
11050150
11050170
11050171
11050221
11050255
11050316
11050356
11050457
11050471
11050506
11050654
11050772
11050908
11051003
11051050
11051051
11051090
11051146
11051152
11051209
11051275
11051298
11051312
11051383
11051408
11051436
11051463
11051527
11051546
11051821
11052192
11052433
11052512
11052715
11052737
11053200
11053560
11053695
11053937
11054182
11054268
11054387
11054599
11055091
11055375
11055690
11055909
11055952
11056028
11056229
11056441
11056658
11056735
11057055
11057083
11057162
11057223
11057285
11057394
11057419
11057732
11057838
11057839
11058039
11058078
11058429
11058438
11058460
11058881
11058927
11059112
11059185
11059198
11059217
11059218
11059275
11059382
11059422
11059444
11059480
11059653
11059674
11059689
11059726
11059737
11059869
11059900
11059901
11059943
11060024
11060046
11060091
11060094
11060176
11060285
11060291
11060318
11060331
11060351
11060366
11060395
11060410
11060469
11060515
11060523
11060619
11060640
11060755
11060794
11060847
11060885
11060929
11060934
11060949
11060950
11060980
11061015
11061062
11061112
11061276
11061298
11061371
11061384
11061402
11061403
11061411
11061416
11061436
11061437
11061491
11061539
11061591
11061600
11061705
11061734
11061898
11061959
11061976
11061999
11062050
11062052
11062104
11062129
11062217
11062226
11062238
11062264
11062266
11062280
11062322
11062397
11062556
11062756
11062926
11062955
11063171
11063290
11063447
11063629
11063984
11064071
11064072
11065029
11065161
11065211
11065365
11065675
11066614
11066791
11067024
11067025
11067133
11067249
11067752
11067769
11067972
11067973
11068035
11068242
11068309
11068310
11068499
11068572
11068714
11069142
11069165
11069295
11069392
11069632
11069658
11069771
11070086
11070191
11070404
11070432
11070433
11070574
11070630
11070633
11070662
11070734
11070801
11070994
11071035
11071182
11071183
11071185
11071224
11071251
11071268
11071486
11071499
11071501
11071513
11071559
11071596
11071597
11071607
11071677
11071774
11071786
11071891
11071921
11071928
11071930
11071938
11071951
11072048
11072081
11072114
11072130
11072348
11072378
11072407
11072417
11072436
11072451
11072537
11072582
11072597
11072629
11072703
11072704
11072748
11072800
11072814
11072960
11072991
11073010
11073052
11073072
11073081
11073095
11073165
11073168
11073253
11073260
11073292
11073727
11073734
11073752
11073961
11074507
11075681
11075946
11075958
11076088
11076437
11076491
11076492
11076951
11077083
11077805
11078023
11078093
11078285
11078288
11078602
11078616
11078748
11078756
11078899
11079227
11079233
11079268
11079509
11079714
11079796
11079797
11079841
11080273
11080364
11080365
11080578
11080750
11080867
11081031
11081066
11081093
11081305
11081311
11081316
11081341
11081355
11081392
11081433
11081542
11081616
11081684
11081703
11081793
11081886
11082048
11082352
11082439
11082468
11082471
11082542
11082636
11082692
11082763
11082789
11082825
11082832
11082888
11082940
11082941
11082949
11082985
11083194
11083246
11083386
11083519
11083545
11083557
11083594
11083609
11083627
11083637
11083640
11083642
11083657
11083692
11083787
11083805
11084145
11084177
11084629
11084733
11085040
11085227
11085706
11085769
11085892
11085990
11085991
11086360
11086455
11086487
11087248
11087275
11087449
11087465
11088056
11088079
11088249
11088423
11088502
11088555
11088718
11088873
11089298
11089343
11089725
11089854
11089954
11090059
11090085
11090258
11090260
11090291
11090380
11090591
11090618
11090702
11090761
11090773
11091105
11091243
11091319
11091366
11091462
11091472
11091671
11091751
11091829
11091836
11092015
11092016
11092045
11092105
11092149
11092151
11092205
11092208
11092215
11092369
11092406
11092446
11092564
11092622
11092761
11092783
11092789
11092817
11092822
11092877
11092885
11092892
11092908
11092914
11092932
11093060
11093080
11093091
11093101
11093120
11093187
11093188
11093191
11093192
11093374
11093388
11093469
11093601
11093666
11093787
11093788
11093833
11093844
11093885
11093900
11093926
11093994
11094003
11094112
11094116
11094195
11094216
11094217
11094241
11094254
11094459
11094472
11094495
11094506
11094950
11095003
11095207
11095390
11095494
11095817
11095937
11096158
11096585
11096679
11096714
11096932
11097119
11097293
11097793
11098045
11098050
11098237
11098303
11098651
11098756
11099875
11099946
11100057
11100075
11100123
11100142
11100374
11100577
11100622
11100697
11100719
11100814
11100815
11101142
11101146
11101506
11101527
11101542
11101758
11101780
11101862
11101873
11102017
11102155
11102266
11102385
11102413
11102685
11102724
11102777
11102834
11102850
11102985
11103051
11103060
11103150
11103225
11103332
11103501
11103507
11103672
11103729
11103775
11103789
11103841
11103857
11103876
11103934
11103955
11103969
11104106
11104158
11104159
11104168
11104173
11104394
11104504
11104778
11104805
11104891
11104904
11104920
11104930
11104940
11104946
11104981
11105080
11105095
11105133
11105140
11105162
11105174
11105236
11105347
11105487
11105517
11105767
11105941
11105942
11106873
11106991
11107303
11107340
11107455
11107628
11108044
11108064
11108535
11109058
11109191
11109803
11109883
11109937
11110059
11110129
11110225
11110605
11110704
11111389
11111821
11111826
11111871
11111903
11112256
11112398
11112586
11112690
11112728
11112782
11112811
11112949
11113204
11113267
11113306
11113352
11113577
11113597
11113750
11113809
11113888
11113900
11113918
11114005
11114040
11114052
11114208
11114382
11114511
11114583
11114593
11114684
11114697
11114769
11114796
11114819
11114820
11114840
11114883
11114888
11114903
11114908
11114935
11114940
11114994
11115028
11115032
11115046
11115082
11115153
11115186
11115266
11115275
11115323
11115507
11115567
11115570
11115577
11115631
11115648
11115657
11115680
11115681
11115708
11115718
11115742
11115747
11115774
11115874
11115888
11115951
11116210
11116370
11116409
11116561
11116905
11116918
11117214
11117256
11117331
11118022
11118075
11118404
11118723
11118979
11119272
11119770
11120059
11120243
11120890
11121284
11121562
11121591
11121649
11121877
11121890
11121893
11121950
11121961
11122145
11122206
11122660
11122761
11122952
11123067
11123189
11123271
11123337
11123458
11123750
11123766
11123812
11123841
11123972
11123974
11124012
11124034
11124156
11124166
11124245
11124253
11124274
11124343
11124400
11124402
11124468
11124519
11124541
11124542
11124611
11124719
11124767
11124892
11124975
11124976
11125015
11125075
11125145
11125394
11125402
11125464
11125560
11125622
11125724
11125784
11125821
11125876
11125885
11125905
11125930
11125968
11125971
11125991
11126025
11126068
11126097
11126115
11126411
11126576
11126599
11126686
11126887
11127141
11127362
11127487
11128342
11128848
11128918
11129032
11129107
11129517
11129749
11129811
11130286
11130287
11130341
11130991
11130997
11131491
11131673
11131674
11131940
11132051
11132093
11132222
11132283
11132398
11132857
11133263
11133373
11133723
11133767
11134036
11134397
11134538
11134575
11134587
11134614
11134623
11134758
11134759
11134760
11134782
11134832
11134932
11135084
11135155
11135172
11135254
11135309
11135337
11135347
11135387
11135388
11135449
11135468
11135519
11135618
11135641
11135691
11135840
11135965
11135985
11136237
11136238
11136323
11136391
11136400
11136402
11136407
11136511
11136515
11136553
11136573
11136577
11136601
11136642
11136718
11136836
11136853
11136920
11136962
11137011
11137024
11137040
11137061
11137211
11137303
11137319
11137346
11137442
11137468
11137678
11137711
11137878
11137903
11137911
11138003
11138309
11138698
11138838
11139236
11139323
11139406
11139674
11139675
11140062
11140125
11140228
11140243
11140371
11140408
11140597
11140811
11141108
11141317
11141342
11141474
11141623
11141671
11141675
11141735
11141810
11142015
11142108
11142158
11142466
11142511
11142512
11142540
11142582
11142654
11142768
11142948
11142951
11143178
11143241
11143469
11143586
11143587
11143604
11143640
11144113
11144173
11144310
11144574
11144578
11144864
11144948
11145046
11145214
11145250
11145252
11145335
11145339
11145441
11145448
11145669
11145691
11145751
11145767
11145931
11145987
11146116
11146216
11146275
11146396
11146441
11146466
11146580
11146642
11146685
11146770
11146793
11146819
11146878
11146901
11146925
11146997
11147022
11147111
11147140
11147240
11147264
11147304
11147350
11147386
11147468
11147481
11147482
11147501
11147508
11147551
11147556
11147573
11147583
11147598
11147602
11147634
11147640
11147656
11147738
11147744
11147805
11147876
11147907
11148008
11148798
11148807
11149145
11149396
11149784
11150202
11150390
11152153
11152232
11152467
11152980
11153048
11153170
11153318
11153820
11153995
11154325
11154415
11154416
11154819
11154862
11155323
11155347
11155880
11155932
11155971
11155989
11156080
11156121
11156223
11156330
11156633
11156639
11156787
11157163
11157164
11157541
11157677
11157777
11157838
11157859
11158059
11158179
11158293
11158316
11158387
11158434
11158803
11158813
11158821
11158864
11158875
11158946
11159023
11159140
11159502
11159515
11159858
11159887
11160100
11160614
11160699
11160700
11160738
11161088
11161453
11161749
11161909
11162201
11162429
11162468
11162923
11163129
11163665
11163924
11164478
11164700
11164827
11165487
11165544
11165716
11165765
11165824
11166279
11166301
11166416
11166783
11167027
11167178
11167196
11167493
11167606
11167762
11168040
11168041
11168383
11168629
11168726
11168893
11168998
11169232
11169325
11169418
11169582
11169715
11169729
11169990
11170001
11170126
11170189
11170196
11170266
11170361
11170485
11170494
11170535
11170596
11170804
11170901
11171439
11171854
11172087
11172336
11172404
11172974
11173205
11173731
11174600
11174731
11174832
11175019
11175124
11175160
11175273
11175712
11176038
11176131
11176364
11176527
11176771
11176974
11177031
11177287
11177622
11177642
11177667
11177672
11177683
11177694
11177932
11178078
11178260
11178487
11178498
11178633
11178782
11178844
11179138
11179160
11179300
11179776
11179801
11180032
11180160
11180410
11180535
11180673
11181111
11181184
11181237
11181266
11181386
11181485
11181534
11181639
11181794
11181848
11181912
11181969
11182010
11182015
11182029
11182253
11182376
11182377
11182437
11182631
11182828
11182930
11183107
11183597
11183767
11183860
11184046
11184554
11186490
11186917
11187637
11187700
11188229
11188387
11188708
11188730
11188771
11189345
11189401
11189404
11189732
11189797
11189831
11189888
11190170
11190220
11190358
11190469
11190476
11190560
11190749
11190874
11190887
11191041
11191075
11191081
11191125
11191726
11191790
11192380
11192422
11192496
11192649
11192688
11192783
11192971
11193135
11193229
11193235
11193244
11193322
11193368
11193491
11193515
11193537
11193538
11193584
11193789
11193908
11193968
11193979
11193989
11194061
11194239
11194241
11194248
11194283
11194814
11194857
11196072
11196237
11196497
11196723
11196764
11197106
11197369
11198291
11198320
11198838
11200356
11200838
11200883
11201040
11201065
11201067
11201296
11201347
11201508
11202394
11202742
11203169
11203605
11203676
11203703
11203706
11203896
11204033
11204132
11204136
11204354
11204476
11204539
11204540
11204543
11204747
11204770
11204782
11205158
11205331
11205336
11205349
11205370
11205399
11205402
11205452
11205462
11205474
11205594
11205691
11205693
11205698
11206370
11207706
11207855
11207944
11208313
11208727
11209634
11209760
11209934
11210178
11210256
11210424
11210480
11210924
11211185
11211263
11211349
11211589
11212045
11212213
11212274
11212308
11212514
11212871
11212933
11213474
11213490
11213893
11214080
11214317
11214567
11214752
11214801
11215093
11215115
11215272
11215340
11215548
11215614
11215714
11215760
11215804
11215975
11216085
11216089
11216159
11216160
11216176
11216201
11216362
11216407
11216449
11216732
11216931
11216939
11216966
11216981
11217107
11217131
11218505
11219149
11219339
11219374
11219837
11220114
11220606
11222009
11222013
11222328
11223705
11223989
11224203
11224350
11225035
11225058
11225266
11225301
11225595
11225794
11225861
11226497
11226524
11227219
11227483
11227588
11227745
11227770
11228236
11228488
11228526
11228601
11228654
11228687
11228738
11229130
11229343
11230194
11230342
11230470
11230718
11230957
11231136
11231584
11233140
11233228
11233594
11233777
11233854
11234495
11234627
11234981
11235031
11235064
11235376
11236042
11236072
11236149
11236444
11236496
11236851
11237258
11237618
11237749
11237784
11237890
11238158
11238581
11238652
11238740
11238763
11238912
11239118
11239250
11239396
11239749
11239863
11240036
11240037
11240047
11240068
11240072
11240079
11240170
11240189
11240191
11240348
11240349
11240401
11240500
11241154
11241533
11241705
11241812
11242671
11243021
11243053
11243160
11243959
11244082
11244793
11245483
11245489
11245518
11245859
11246038
11246083
11246570
11247449
11247593
11247665
11247848
11247877
11248416
11248683
11249081
11249097
11249118
11249135
11249563
11249730
11249731
11249873
11249893
11249990
11250235
11250350
11250741
11250838
11250948
11250966
11250967
11251111
11251230
11251306
11251521
11251668
11251748
11251754
11251767
11252956
11253074
11253445
11253447
11253449
11254000
11254395
11254609
11254830
11255117
11255720
11255883
11255974
11256018
11256498
11257065
11257375
11257440
11257740
11257944
11258145
11258146
11258169
11258216
11258948
11259139
11259431
11259468
11259666
11259817
11260330
11260699
11260828
11261035
11261070
11261117
11261336
11261363
11261426
11261765
11261834
11261888
11262184
11262217
11262249
11262361
11262372
11262633
11263054
11263097
11263142
11263218
11263244
11263342
11263422
11263459
11263689
11264519
11264788
11266305
11267112
11267804
11267933
11268124
11268287
11268595
11270099
11270494
11270619
11271119
11271178
11271483
11271788
11272192
11272475
11272786
11272838
11272964
11273071
11273077
11273083
11273277
11273307
11273447
11273514
11273575
11273609
11273668
11273765
11273847
11273856
11274104
11274129
11274173
11274487
11274531
11274561
11274634
11274773
11274887
11274932
11274939
11275354
11275481
11275796
11276020
11278105
11279240
11279303
11280229
11280730
11280770
11280965
11281122
11281531
11281574
11281588
11282500
11282567
11282891
11282951
11283076
11283242
11283785
11283800
11283873
11284032
11284042
11284625
11284695
11284816
11284859
11285036
11285119
11285280
11285309
11285999
11286148
11286170
11286328
11286335
11286362
11286392
11286400
11286406
11286413
11286428
11286835
11287484
11287661
11288449
11288879
11289099
11289652
11290108
11290810
11291285
11291773
11292214
11292457
11293112
11293113
11293133
11293510
11293891
11294468
11294737
11294809
11295040
11295192
11295283
11295322
11295453
11295963
11296056
11296176
11296188
11296217
11296312
11296334
11296375
11296426
11296621
11296739
11296805
11296883
11296981
11297050
11297074
11297126
11297287
11297334
11297496
11297542
11297569
11297626
11297629
11297726
11297846
11297858
11298273
11298488
11299931
11300216
11300356
11300643
11300840
11301152
11302373
11302933
11303711
11303788
11303838
11303976
11304124
11304181
11304526
11304587
11304692
11304849
11305021
11305356
11305705
11305708
11305785
11306086
11306109
11306505
11306674
11306950
11307042
11307092
11307114
11307151
11307367
11307403
11307444
11307534
11307767
11307778
11307979
11308249
11308263
11308298
11308463
11308472
11308524
11308630
11308659
11308766
11308776
11308791
11308883
11308923
11309001
11309011
11309196
11309217
11309422
11309425
11309443
11309850
11309871
11310952
11311099
11311566
11312080
11312387
11312827
11313019
11314168
11314323
11314633
11314899
11315090
11315162
11315287
11315371
11315469
11315506
11315548
11315614
11315637
11316111
11316512
11316832
11317377
11317650
11317913
11317926
11318376
11318721
11319096
11319393
11319655
11319658
11320093
11320095
11320214
11320223
11320412
11320628
11320828
11320829
11320896
11321155
11321939
11322367
11322766
11323125
11323132
11324664
11324850
11324922
11324974
11325162
11325686
11325797
11325965
11326425
11326678
11327072
11327105
11327254
11327557
11327770
11327990
11328261
11328320
11328353
11328430
11329243
11329285
11329568
11329732
11330071
11330107
11330172
11330356
11330386
11330420
11330611
11330689
11330858
11330994
11331123
11331439
11331475
11331504
11331545
11331668
11331670
11331783
11331964
11332022
11332140
11332244
11332925
11332944
11333567
11334467
11335391
11335436
11335437
11335970
11336149
11336802
11337214
11337399
11337485
11338094
11338176
11338236
11338862
11339454
11339678
11339755
11339901
11340277
11340457
11340639
11340735
11341084
11341181
11341200
11341312
11341355
11341413
11341619
11341729
11341842
11341929
11342145
11342433
11342478
11342507
11342641
11342986
11342990
11343102
11343105
11343126
11343204
11343235
11343269
11343327
11343399
11343457
11343565
11343620
11343670
11343699
11343702
11343776
11343872
11343873
11343971
11344295
11344362
11344992
11345108
11345644
11345905
11346254
11346418
11347725
11347752
11348405
11348610
11349616
11350707
11351084
11351130
11351356
11352004
11353138
11353204
11353264
11353306
11353333
11353364
11353597
11353627
11353883
11353902
11354138
11354227
11354316
11354504
11354771
11354921
11355072
11355115
11355123
11355159
11355162
11355164
11355203
11355369
11355411
11355843
11355844
11355845
11356743
11356861
11356874
11356875
11357298
11357985
11358441
11359035
11359372
11359818
11360148
11360602
11361060
11361237
11361283
11361516
11361566
11361617
11362221
11362408
11362903
11363399
11363400
11363401
11363542
11363585
11363664
11363686
11363879
11363884
11364168
11364175
11364288
11364476
11364619
11364650
11364711
11364815
11364967
11365130
11365485
11365639
11365703
11365957
11366184
11366296
11366395
11366465
11366543
11366599
11366629
11366718
11366787
11366833
11366857
11366905
11366906
11366941
11367008
11367093
11367383
11367536
11367770
11368784
11369091
11369296
11370291
11370554
11370974
11371158
11371704
11372089
11372139
11373016
11373402
11373507
11374111
11374582
11374674
11374953
11375169
11375440
11375442
11375505
11375553
11375554
11375629
11375905
11376456
11376637
11376688
11376720
11376795
11376994
11377077
11377117
11377180
11377282
11377339
11377440
11377495
11377665
11377812
11377817
11377861
11377875
11378110
11378156
11378205
11378209
11378369
11378377
11378386
11378387
11378852
11379460
11380155
11380299
11380491
11380834
11381700
11381867
11381887
11381982
11382053
11382055
11382425
11382613
11382683
11382763
11383602
11383695
11383716
11384125
11384221
11384338
11384374
11384566
11384624
11384986
11385042
11385168
11385347
11385759
11386403
11386706
11386733
11386945
11386999
11387062
11387067
11387174
11387486
11387491
11387839
11387937
11388087
11388139
11388147
11388179
11388387
11388715
11388862
11388903
11389053
11389071
11389085
11389194
11389302
11389478
11389582
11390178
11390179
11390805
11391070
11391107
11391453
11391899
11391993
11392262
11392598
11393123
11393161
11393277
11393829
11393841
11393874
11394054
11394715
11394900
11395559
11395820
11396234
11396928
11397091
11397201
11398089
11398292
11398423
11398434
11398454
11398553
11398555
11399101
11399104
11399190
11399480
11399518
11399649
11399741
11399748
11399829
11400234
11400262
11400275
11400341
11400343
11400353
11400425
11400449
11400472
11400507
11400707
11401514
11401949
11402512
11403178
11403708
11405100
11405722
11405817
11405848
11406095
11406606
11406757
11406833
11406863
11406972
11407813
11407884
11408425
11408462
11408513
11408514
11408602
11408636
11408659
11408714
11409144
11409210
11409309
11409431
11409486
11409513
11409652
11409718
11410021
11410054
11410147
11410156
11410285
11410553
11410604
11410618
11410668
11410780
11410973
11411048
11411200
11411241
11411318
11411324
11411400
11411610
11411660
11411704
11411727
11411990
11412028
11412063
11412079
11412116
11412125
11412289
11412568
11412570
11412693
11412739
11412863
11413111
11413910
11414443
11414651
11415399
11415686
11415911
11416529
11417494
11417581
11418359
11418666
11418783
11418833
11419557
11419789
11419891
11419893
11420104
11420340
11420495
11420655
11420776
11420855
11421077
11421131
11421366
11421436
11421560
11421867
11421895
11421904
11422062
11422090
11422291
11422317
11422359
11422396
11422407
11422985
11423024
11423289
11423291
11423315
11423321
11423323
11423483
11423488
11423536
11424284
11424499
11424732
11425491
11425621
11425640
11426000
11426291
11426583
11427327
11427495
11427911
11428582
11429344
11429663
11430025
11430482
11431232
11431285
11431352
11431442
11431602
11431883
11431931
11432039
11432225
11432401
11432672
11432834
11432854
11432939
11432979
11433219
11433620
11433669
11433815
11433876
11433980
11434092
11434187
11434362
11434459
11434473
11434494
11434554
11434648
11434672
11434673
11434679
11434731
11434875
11435035
11435127
11436287
11436505
11436813
11436841
11437153
11437204
11437464
11437629
11438159
11438413
11439287
11439335
11439443
11439914
11440012
11440266
11440525
11440572
11440867
11441148
11441268
11441551
11441598
11441751
11441770
11441902
11441911
11442029
11442253
11442429
11442593
11442666
11442731
11442734
11442884
11443066
11443430
11443448
11443449
11443787
11443955
11444035
11444469
11444720
11444768
11444991
11445039
11445057
11445072
11445152
11445166
11445175
11445201
11445221
11445229
11445322
11445372
11445571
11445575
11445749
11445750
11445807
11445915
11445929
11445932
11445958
11446038
11446091
11446154
11446208
11446242
11446249
11446258
11446267
11446309
11446310
11446515
11446521
11446864
11446900
11447886
11448234
11448780
11448987
11449104
11449737
11450104
11450242
11450593
11450709
11451108
11451145
11451254
11451393
11451571
11452245
11452253
11452266
11452563
11453389
11453553
11453677
11453773
11453819
11453823
11454011
11454026
11454061
11454413
11454415
11454686
11454722
11454917
11454923
11455311
11455939
11456142
11456162
11456342
11456421
11456447
11456544
11456600
11456661
11456671
11456707
11456714
11456758
11456838
11457092
11457131
11457241
11457365
11457373
11457385
11457398
11457426
11457432
11457476
11457532
11457594
11457626
11458041
11458823
11458938
11459269
11459635
11459966
11460658
11461323
11461356
11461603
11461666
11462063
11462146
11462589
11462801
11463241
11463498
11463747
11464783
11464787
11464893
11464927
11465404
11465558
11465640
11465697
11465896
11466016
11466233
11466523
11466621
11466746
11466820
11466847
11466979
11467194
11467391
11467404
11467409
11467839
11467907
11468012
11468033
11468064
11468097
11468116
11468197
11468378
11468434
11468530
11468545
11468728
11468849
11468925
11469146
11469243
11470372
11470404
11470657
11470677
11471031
11471438
11472235
11472608
11472920
11473023
11473293
11473643
11473750
11473774
11474588
11474646
11475548
11475568
11475912
11476393
11476496
11476506
11477096
11477117
11477158
11477386
11477625
11477660
11478160
11478169
11478489
11479014
11479201
11479230
11479231
11479286
11479368
11479397
11479422
11479816
11480116
11480139
11480170
11480324
11480358
11480372
11480639
11480640
11480803
11480819
11480996
11481187
11481335
11481555
11482200
11482302
11482558
11482768
11484036
11484109
11484546
11484609
11484713
11484808
11484898
11485464
11486346
11486405
11486428
11486600
11486798
11486959
11487007
11487029
11487178
11487296
11487467
11487625
11487781
11487807
11487839
11487873
11488062
11488167
11488377
11488711
11488961
11489094
11489250
11489765
11489780
11490106
11490150
11490360
11490447
11490501
11490614
11490620
11490634
11490639
11490697
11490860
11490872
11490912
11491002
11491115
11491226
11491254
11491459
11491508
11491558
11491561
11491574
11491618
11491654
11491686
11491712
11491768
11491819
11491838
11491870
11491896
11491897
11491913
11491928
11492034
11492082
11492177
11492277
11492284
11492394
11493421
11493434
11493885
11494143
11495813
11496374
11497628
11498136
11498217
11498271
11498468
11498489
11498749
11498936
11499089
11499182
11499394
11499542
11499884
11499961
11500331
11500417
11500962
11501368
11502613
11503647
11504459
11505861
11505988
11506004
11506423
11506436
11506933
11506934
11506979
11509256
11510969
11511292
11511864
11511900
11512334
11512610
11512644
11512647
11512648
11512651
11512839
11513023
11513124
11513160
11513250
11513251
11513345
11513614
11513699
11513728
11514277
11514488
11514607
11514625
11516088
11516093
11516557
11517587
11518504
11520718
11520838
11520850
11521021
11521076
11521105
11521132
11521400
11521526
11521589
11522296
11522714
11523704
11526132
11526167
11527154
11527243
11527657
11527881
11528115
11528288
11528347
11528362
11528792
11529022
11530326
11532876
11533126
11534751
11534834
11535234
11535333
11535462
11535515
11535528
11535535
11535537
11535896
11536233
11536234
11536665
11536759
11537601
11538155
11538467
11539591
11539681
11539721
11539901
11540124
11540313
11540589
11541051
11541647
11542107
11542471
11542553
11542573
11542642
11542765
11543024
11543109
11543950
11544329
11545332
11545592
11546468
11547571
11548339
11548552
11548682
11549332
11549452
11549994
11550167
11550326
11552834
11553544
11554135
11556001
11556083
11556170
11556401
11556527
11556605
11556715
11557108
11557250
11557452
11557475
11557526
11557954
11557960
11558173
11558298
11558410
11558465
11559068
11559614
11560299
11560765
11560980
11561754
11562951
11563521
11564061
11564237
11564419
11564903
11564962
11565251
11565673
11566141
11568652
11569670
11569947
11570129
11570600
11570715
11570981
11571037
11571119
11571273
11571286
11571470
11571589
11571779
11571906
11571917
11571946
11572003
11572138
11572677
11573307
11573738
11573911
11575084
11575666
11576051
11578625
11579182
11579278
11579621
11579630
11581224
11581697
11582571
11583318
11583491
11583566
11583629
11583639
11584145
11584905
11585012
11585060
11585219
11585461
11585555
11585687
11585874
11585881
11586116
11586255
11586271
11586647
11586716
11586967
11587282
11587557
11588577
11588764
11589302
11589997
11590546
11590997
11591183
11591309
11592822
11593149
11593217
11593331
11593366
11593402
11593486
11593680
11593687
11594019
11594516
11595224
11596346
11596892
11597192
11597506
11598588
11598622
11599791
11599869
11600102
11600236
11600479
11600488
11600643
11600723
11600783
11600837
11601272
11601527
11601597
11602584
11602731
11602785
11603576
11607165
11607215
11607362
11607410
11607475
11607676
11607820
11607840
11607841
11607878
11607884
11608251
11608290
11608297
11608359
11608586
11608809
11609328
11609357
11609513
11610450
11612351
11612631
11612982
11613070
11613516
11614319
11614682
11614713
11614714
11614737
11614795
11614942
11614951
11614957
11614962
11614998
11615028
11615130
11615680
11615951
11616084
11616590
11617634
11618063
11618400
11619838
11621076
11621471
11622098
11622204
11622242
11622876
11624160
11624672
11626158
11626611
11626612
11627018
11627066
11627160
11627845
11628501
11628787
11629130
11629174
11629398
11629568
11629577
11629979
11630441
11630442
11631443
11631698
11632506
11633268
11634028
11635712
11635720
11636056
11636321
11636322
11636323
11636499
11636539
11636621
11636685
11636703
11636747
11636776
11636777
11636781
11636785
11637467
11637475
11639538
11641223
11641519
11641725
11643176
11643485
11643537
11643614
11643734
11643776
11644412
11644421
11644485
11644844
11645202
11645309
11646270
11646930
11648810
11649537
11649576
11650008
11650083
11650459
11650696
11650706
11650820
11650871
11650963
11651139
11651383
11651480
11651816
11651817
11651921
11653088
11654100
11654117
11654362
11654703
11655305
11655806
11656005
11656006
11656726
11656787
11656820
11657534
11657887
11657904
11658098
11658206
11658236
11658300
11658313
11658435
11659618
11660903
11660963
11661057
11661649
11662016
11663071
11663754
11664563
11664564
11665140
11665367
11665493
11665850
11666193
11666434
11666649
11666987
11667114
11667211
11667300
11667569
11667887
11669870
11670193
11670614
11670745
11670917
11671133
11671485
11672125
11672238
11672255
11672269
11672458
11672488
11672574
11672642
11672664
11672764
11672852
11672999
11673541
11674045
11674551
11675329
11675786
11675943
11677769
11678766
11678807
11679047
11679278
11679329
11679577
11679583
11679976
11680013
11680050
11680264
11680478
11682653
11683418
11684188
11684240
11684355
11684641
11685988
11686727
11687942
11688375
11688873
11688997
11689070
11690057
11691009
11691321
11691588
11691778
11693060
11693062
11693494
11693554
11693877
11694096
11694347
11694532
11694633
11695110
11695133
11695247
11695553
11696706
11697478
11698078
11698431
11699167
11699291
11699739
11700098
11700309
11700613
11700834
11700976
11700977
11700999
11701005
11701015
11701016
11701019
11701067
11701253
11701268
11701599
11701642
11701643
11701762
11702173
11702747
11705323
11706132
11706651
11706778
11706793
11707375
11707468
11707941
11708017
11708064
11708415
11708477
11708483
11708485
11708966
11709065
11709223
11709476
11710177
11710367
11710788
11710828
11711550
11711587
11711765
11712171
11712397
11712581
11713011
11713219
11713679
11714691
11714751
11715628
11715860
11716055
11716424
11716551
11716556
11716992
11717266
11718152
11719181
11720089
11720240
11720340
11721781
11721910
11722066
11722238
11722277
11722294
11722303
11722826
11723194
11723199
11723375
11723885
11724651
11724663
11724664
11724758
11724868
11724912
11725795
11725920
11725935
11726164
11726336
11726481
11726604
11726744
11727142
11727354
11727414
11727528
11727633
11727643
11727813
11728151
11728288
11728346
11728466
11728467
11728728
11728884
11729074
11729157
11729291
11729473
11729519
11729582
11729601
11729768
11729771
11730039
11730104
11730223
11730245
11730329
11730443
11730468
11730491
11730569
11730623
11730725
11730726
11730731
11730821
11730959
11731031
11731066
11731079
11731083
11731121
11731234
11731241
11731255
11731256
11731345
11731362
11731382
11731463
11731494
11731855
11731941
11731977
11732061
11732362
11732554
11732556
11732588
11732590
11732625
11732722
11732733
11732929
11733049
11733101
11733119
11733194
11733211
11733264
11733295
11733339
11733480
11733481
11733494
11733719
11733790
11733850
11734026
11734371
11734413
11734425
11734502
11734520
11734569
11734592
11734593
11734672
11734764
11734771
11734832
11734842
11734918
11734945
11734987
11735009
11735017
11735079
11735087
11735133
11735200
11735238
11735249
11735338
11735347
11735534
11735717
11735919
11735984
11736075
11736118
11736138
11736191
11736546
11736583
11736675
11737049
11737349
11739275
11739460
11739695
11740612
11740763
11741089
11741819
11742335
11742614
11742821
11743197
11743409
11743741
11744165
11744417
11744484
11744699
11744814
11744910
11744954
11744963
11745149
11745183
11745206
11745248
11745404
11745450
11745731
11745757
11745761
11745797
11746017
11746679
11746891
11747572
11747583
11748278
11748526
11748878
11749054
11749462
11749613
11749782
11749837
11749899
11749924
11750115
11750178
11750554
11751073
11751093
11751170
11751500
11751895
11752004
11752154
11752274
11752324
11752490
11752501
11752766
11752911
11752913
11752943
11753084
11753212
11753436
11753553
11753665
11754150
11754171
11754435
11754881
11754995
11755083
11755690
11755848
11756061
11756318
11756626
11757108
11757330
11757572
11757676
11758016
11758358
11758594
11758791
11759103
11759580
11759599
11759628
11759823
11759824
11760083
11760194
11760362
11760812
11760813
11760821
11760840
11760942
11761120
11761148
11761189
11761630
11761755
11761839
11761843
11761877
11761906
11761911
11761942
11762180
11762365
11762430
11762493
11762598
11762671
11762713
11762727
11762746
11762832
11762871
11762872
11763108
11763113
11763160
11763228
11763242
11763309
11763437
11763507
11763632
11763693
11763776
11763837
11763905
11764105
11764236
11764248
11764469
11764473
11764599
11764728
11764881
11765077
11765111
11765417
11765458
11765507
11765586
11765587
11765589
11765710
11765958
11766239
11766460
11766495
11766510
11766520
11766545
11766602
11766766
11766924
11767021
11767024
11767027
11767048
11767101
11767281
11767283
11767405
11767469
11767498
11767541
11767585
11767642
11767675
11767681
11767748
11767826
11767840
11767929
11767991
11768049
11768094
11768120
11768150
11768184
11768188
11768197
11768207
11768211
11768244
11768256
11768258
11768262
11768280
11768296
11768329
11768381
11768391
11768393
11768447
11768454
11768470
11768891
11769118
11769129
11769414
11769636
11769694
11769770
11770315
11770453
11770704
11770877
11770947
11771262
11771411
11771570
11772676
11772825
11772991
11773061
11773281
11773340
11773345
11773595
11773697
11774441
11774526
11774551
11774580
11774925
11774957
11775136
11775292
11775758
11776331
11776414
11776662
11776866
11777114
11777855
11777903
11778046
11778600
11779659
11779680
11779788
11780118
11780236
11780721
11780838
11780997
11781305
11781458
11781897
11782140
11782179
11782234
11782522
11782528
11782889
11782967
11782975
11783062
11783477
11783601
11783678
11783743
11784059
11784224
11784404
11784411
11785320
11785817
11785976
11786087
11786139
11786697
11786727
11787092
11787249
11787264
11787338
11787436
11787510
11787527
11787603
11787610
11787849
11787857
11787870
11787886
11787906
11787930
11787960
11787971
11787972
11788074
11788319
11788604
11788788
11788789
11789211
11789523
11789546
11789547
11789795
11789843
11790776
11790833
11791236
11791637
11792647
11792996
11793201
11793500
11794346
11794826
11795082
11796126
11796627
11796667
11797418
11797503
11797544
11797637
11797802
11797844
11797934
11798000
11798111
11798496
11798566
11798581
11798638
11798844
11798857
11798859
11799221
11799347
11799504
11799780
11799842
11799936
11800054
11800056
11800347
11800500
11800654
11800755
11801270
11801389
11801431
11801432
11801435
11801477
11801487
11801712
11801808
11801924
11802018
11802166
11802230
11802546
11802865
11802970
11803092
11803100
11803121
11803269
11803273
11803359
11803367
11803453
11803551
11803614
11803852
11803865
11803976
11804008
11804017
11804022
11804088
11804168
11804181
11804183
11804238
11804242
11804245
11804494
11804641
11804916
11804933
11805294
11805319
11805426
11805431
11805588
11805763
11806177
11806322
11806395
11806521
11806580
11807355
11807372
11807508
11807686
11807951
11807952
11808012
11808175
11808195
11808204
11808205
11808250
11808395
11808781
11808810
11808996
11809288
11809294
11809671
11809923
11810132
11810570
11810819
11811156
11811186
11811209
11811433
11811477
11811501
11811505
11811526
11811709
11811858
11811899
11812015
11812039
11812114
11812132
11812310
11812339
11812604
11812612
11812714
11812774
11812828
11812846
11812933
11813034
11813141
11813159
11813211
11813246
11813329
11813380
11813393
11813424
11813427
11813640
11813706
11813811
11813897
11813898
11813930
11813941
11813999
11814147
11814226
11814261
11814310
11814439
11814440
11814545
11814591
11814704
11814744
11814779
11814843
11814885
11814888
11814924
11814937
11814948
11815012
11815020
11815094
11815104
11815155
11815189
11815190
11815216
11815230
11815239
11815241
11815243
11815245
11815253
11815491
11815561
11815564
11815676
11815686
11815688
11815708
11815771
11815783
11815796
11816235
11816319
11816625
11816899
11818018
11818172
11818830
11819034
11819196
11819832
11820188
11821129
11821332
11821335
11821521
11821596
11821686
11821811
11822032
11822446
11822918
11823039
11823089
11823288
11823302
11823428
11823642
11823829
11824057
11824112
11824201
11824202
11824227
11824357
11824404
11824484
11825028
11825262
11825281
11825339
11825627
11825649
11825761
11826100
11826172
11826175
11826216
11826245
11826246
11826371
11826479
11826519
11826636
11826830
11826835
11826839
11826916
11826927
11827086
11827120
11827126
11827240
11827267
11827285
11827402
11827411
11827426
11827428
11827486
11827557
11827655
11827656
11827709
11827729
11827755
11827767
11827853
11827858
11827948
11828014
11828115
11828169
11828281
11828313
11828380
11828530
11828578
11828698
11828814
11828824
11828841
11828886
11828893
11828937
11829001
11829009
11829021
11829035
11829118
11829119
11829139
11829181
11829209
11829246
11829250
11829268
11829326
11829497
11829765
11829769
11830657
11830667
11830858
11831053
11831411
11831534
11831540
11831552
11831686
11832029
11832200
11832457
11832558
11832682
11832914
11833465
11833715
11833805
11833810
11834122
11834368
11835400
11836515
11836522
11836527
11836747
11838974
11838976
11842701
11842702
11842703
11843174
11843175
11843316
11843317
11843581
11844016
11845169
11845171
11846236
11847069
11847073
11847238
11848416
11849569
11851006
11851051
11851116
11851308
11851326
11851328
11851329
11851393
11853757
11853758
11854123
11857071
11857676
11858569
11858570
11858571
11858596
11858601
11858724
11858821
11858887
11858894
11858895
11858896
11859679
11859680
11861101
11861102
11861121
11861122
11862105
11863577
11863710
11865105
11865435
11865436
11865437
11865438
11869260
11869374
11869375
11869376
11869377
11869379
11869380
11869440
11869611
11869933
11869934
11869935
11870399
11870400
11870401
11870556
11871395
11871396
11872077
11872680
11873907
11874629
11874690
11874701
11876106
11876107
11876108
11876891
11876892
11876893
11876894
11877016
11877017
11877134
11877136
11877532
11877533
11879203
11879204
11879205
11879206
11881749
11881750
11881751
11882235
11883891
11885736
11885742
11885743
11885744
11885745
11885746
11885747
11885748
11885749
11885855
11885858
11885860
11885861
11886768
11886769
11886781
11886888
11886889
11886890
11887430
11887431
11887432
11887433
11887649
11887650
11887651
11887652
11887653
11887654
11887655
11887656
11887660
11887661
11887662
11887663
11887664
11887665
11887666
11887667
11887668
11887669
11887670
11887671
11888078
11888079
11888080
11888358
11888359
11888360
11888361
11888363
11888364
11888366
11888367
11888370
11888390
11888391
11888392
11888393
11888394
11888395
11888396
11888397
11888574
11888643
11888644
11888645
11888646
11888647
11888648
11888649
11888653
11888654
11888655
11888656
11889644
11889645
11889646
11889647
11891134
11891135
11891136
11891137
11892941
11892982
11892983
11892984
11892985
11892990
11892991
11892992
11892993
11893760
11893761
11893762
11893763
11895007
11895008
11897838
11897839
11897840
11897841
11898735
11898736
11898737
11898738
11898759
11902580
11902581
11902582
11902583
11903791
11903792
11903793
11903794
11903838
11903839
11903840
11905337
11905338
11905339
11905340
11907266
11907267
11907268
11907269
11907273
11907274
11907275
11907276
11908385
11908386
11908449
11908450
11908451
11908473
11908474
11908482
11908483
11908488
11908489
11908490
11908602
11908603
11908605
11908610
11908611
11908612
11908613
11908614
11908813
11908814
11908971
11908972
11914862
11914863
11914865
11914866
11914952
11914953
11915815
11916443
11916444
11916445
11916446
11917913
11917915
11917919
11917921
11919002
11919003
11919004
11919005
11945038
11945039
11945040
11945041
11945275
11945276
11945277
11945278
11947749
11950900
11953027
11953328
11953391
11953726
11953755
11953811
11953823
11954185
11954186
11954187
11954203
11954505
11954776
11957504
11957910
11957943
11959766
11959768
11959770
11960068
11960355
11961316
11961382
11961485
11961486
11961498
11961526
11961527
11961528
11961529
11961656
11961776
11961810
11962011
11963500
11963505
11963648
11964106
11964274
11966247
11966248
11966506
11966514
11966541
11966555
11966656
11966719
11966724
11966745
11966779
11966794
11966813
11966815
11966817
11966906
11966911
11967027
11967038
11967071
11967153
11967169
11967172
11967198
11967222
11967250
11967269
11967336
11967338
11967549
11967563
11967596
11967598
11967687
11967716
11967736
11967786
11968035
11968300
11968322
11968480
11968481
11968602
11968638
11968685
11968748
11968957
11968981
11968999
11969000
11969001
11969002
11969003
11969026
11969442
11970126
11970252
11972301
11972316
11972319
11972324
11972400
11972411
11972418
11972425
11972428
11973018
11973019
11973020
11973021
11973022
11973023
11973024
11973025
11973685
11973826
11973827
11973828
11975281
11975353
11975828
11977073
11977109
11977122
11977123
11977124
11977136
11977219
11977356
11979046
11979164
11979165
11979358
11980855
11983553
11983554
11983555
11983556
11983645
11984156
11984279
11984280
11984281
11984442
11984510
11988261
11988265
11988266
11988994
11989121
11989700
11990049
12000318
12000596
12001509
12001976
12002503
12002504
12003282
12003283
12003287
12003661
12003662
12009917
12010431
12011970
12011975
12012119
12016012
12019696
12019697
12019698
12021243
12021245
12027052
12027053
12027054
12027055
12027056
12027057
12027058
12040028
12040029
12040030
12041116
12041675
12041681
12042671
12042672
12042897
12042949
12042950
12042993
12043115
12043116
12043200
12043215
12044190
12045968
12047162
12047164
12047165
12047599
12050777
12050778
12065175
12065176
12068723
12070845
12070994
12071002
12071003
12071211
12073160
12076804
12078682
12079831
12080825
12081375
12081550
12081642
12081666
12081713
12081715
12081717
12082513
12083282
12084387
12085512
12085670
12085671
12085672
12086634
12086644
12088230
12091582
12094273
12094896
12095087
12097236
12098826
12103307
12103489
12103490
12111612
12111616
12112047
12112054
12112055
12112603
12112605
12114361
12114362
12114363
12114926
12114927
12115287
12116033
12116036
12116063
12120959
12121976
12133306
12133307
12134006
12134041
12134536
12137566
12137691
12137718
12147424
12149279
12151086
12151561
12151641
12151650
12151656
12151931
12156204
12156235
12158695
12158880
12159588
12160082
12160083
12160087
12160088
12160094
12160095
12160098
12160099
12160136
12160140
12160144
12160146
12160149
12160273
12160274
12162581
12163581
12163582
12163805
12163807
12165161
12166363
12167115
12172441
12172442
12172444
12172445
12172724
12172725
12172726
12172727
12175878
12176057
12176432
12177018
12177220
12177460
12177462
12182421
12182432
12184240
12184241
12184245
12184246
12184276
12184277
12184490
12188006
12188071
12188190
12188191
12188194
12189196
12191091
12192649
12192651
12192858
12192859
12193258
12193259
12193642
12193653
12193755
12200650
12230915
12236013
12236018
12236019
12236020
12236021
12236023
12236025
12236032
12236033
12236035
12236036
12236037
12245514
12245515
12245516
12245518
12245519
12245520
12245521
12245522
12245524
12245526
12245527
12245531
12245536
12245537
12248810
12251083
12258439
12285853
12285856
12285861
12285862
12285863
12285866
12285868
12285869
12285870
12285871
12285873
12285877
12285878
12285879
12285885
12285886
12285889
12285890
12285891
12285892
12285893
12285894
12287642
12296947
12298573
12298575
12300187
12300188
12302008
12302012
12302013
12302018
12302019
12302372
12302373
12302628
12302632
12302641
12302642
12302648
12302651
12302653
12302654
12302658
12302663
12302671
12302673
12302675
12302678
12302681
12302682
12302683
12302688
12302689
12302691
12302692
12302693
12302694
12302695
12302829
12302835
12302836
12302958
12302959
12302960
12302961
12302962
12302964
12302966
12302968
12302969
12302971
12302973
12302974
12302975
12302977
12302989
12302990
12302991
12302993
12302996
12302999
12303003
12303190
12303191
12303780
12303781
12303782
12303783
12303786
12303787
12303788
12303933
12304257
12304259
12304263
12304616
12304703
12304704
12304821
12304822
12304825
12304902
12304904
12304907
12304908
12304920
12304921
12304934
12304943
12304954
12304961
12304962
12304964
12305017
12305019
12305342
12305344
12305345
12305451
12305499
12305733
12305735
12305793
12305795
12305796
12305797
12305799
12305800
12305811
12305812
12305813
12305814
12305818
12305819
12305822
12305865
12306006
12306007
12306010
12306011
12306012
12306013
12306014
12306015
12306016
12306023
12306024
12306025
12306026
12306027
12306067
12306939
12306940
12306941
12306942
12306948
12306949
12306951
12306952
12306953
12306954
12306958
12308888
12308889
12309184
12309231
12309232
12310096
12311220
12311223
12312566
12312598
12312599
12312600
12312603
12312605
12312890
12312891
12312892
12312893
12312895
12312896
12312897
12312898
12312899
12312901
12313029
12313034
12313036
12313043
12313044
12313175
12313177
12313180
12313181
12313239
12313240
12313241
12313242
12313987
12314076
12314077
12314078
12314096
12314097
12314098
12314099
12314100
12314111
12314112
12314113
12314116
12314397
12314398
12314758
12314759
12314920
12314994
12314995
12314997
12315003
12315199
12315200
12315201
12315386
12315387
12315523
12330817
12336003
12336004
12336005
12336006
12336007
12336008
12336010
12336012
12358415
12358417
12358612
12358613
12359057
12362430
12365949
12366604
12374452
12374453
12381248
12381249
12381250
12381251
12381936
12381938
12381939
12381940
12381943
12381944
12381947
12422915
12422916
12442730
12442731
12442732
12442734
12442902
12442950
12444467
12444643
12444644
12444645
12444646
12444986
12444993
12444995
12444996
12474383
12500694
12500696
12500697
12500698
12500699
12513477
12550647
12550648
12561290
12567922
12570315
12591954
12591957
12598269
12613688
12626193
12652469
12671509
12671510
12671511
12671512
12671513
12688070
12688075
12718291
12723433
12731359
12731362
12731364
12731365
12731367
12731369
12736014
12736017
12736018
12768411
12773692
12773693
12773694
12775148
12775196
12775198
12775228
12775229
12775231
12775251
12775252
12775289
12775290
12775292
12775307
12775308
12775309
12775311
12775316
12775319
12775322
12775371
12775373
12775374
12775376
12775543
12775545
12775546
12775565
12775574
12775575
12775579
12775583
12775606
12775607
12775611
12775635
12775636
12775637
12775643
12775648
12775671
12775764
12775765
12775767
12775769
12775770
12775771
12775772
12775773
12775774
12775775
12775777
12775778
12775781
12775782
12775783
12775784
12775785
12775786
12775787
12775788
12775790
12775794
12775795
12775838
12775918
12775921
12775922
12775928
12784753
12784755
12790192
12790193
12790194
12794197
12794990
12795682
12795683
12795686
12798138
12799403
12799404
12799405
12799406
12799408
12800340
12803803
12805512
12805513
12805516
12805520
12806350
12806351
12806353
12806354
12806357
12813087
12813089
12813091
12813092
12813094
12816790
12816792
12816795
12816797
12816798
12816800
12816802
12816803
12816804
12821210
12827542
12836803
12836805
12836806
12836807
12836809
12836813
12836814
12836815
12850076
12866356
12866357
12866358
12866359
12874922
12881756
12881774
12881776
12881778
12889243
12889244
12889245
12889246
12889247
12889248
12889249
12889250
12892932
12896718
12896719
12896886
12896923
12896925
12896926
12896928
12897421
12897497
12897498
12897499
12897500
12897502
12897561
12897575
12897581
12897582
12897585
12897586
12897673
12897674
12897681
12897682
12897683
12897684
12897698
12897791
12897792
12897793
12897794
12897795
12897830
12897832
12897834
12897837
12897838
12897839
12897840
12897841
12897843
12897844
12897848
12897862
12897868
12897869
12897873
12897874
12897884
12898029
12898032
12898206
12898207
12898208
12898213
12898214
12898216
12898217
12898218
12898220
12898221
12898223
12898224
12898225
12898226
12898660
12898661
12898662
12898663
12898664
12898666
12898667
12898668
12898669
12898672
12900267
12900806
12900808
12900809
12900848
12900849
12900865
12900866
12900868
12900869
12900871
12900873
12900878
12900879
12900880
12900881
12900882
12900885
12900888
12900889
12900890
12900892
12900895
12900896
12900897
12900898
12900925
12900926
12900928
12900935
12900940
12900969
12900970
12900972
12902907
12902972
12903119
12903120
12903121
12903122
12903123
12903125
12903134
12903135
12903136
12903138
12903140
12903142
12903143
12903144
12903145
12903146
12903147
12903148
12903149
12903153
12903169
12903170
12903171
12903172
12903177
12903178
12903180
12903183
12903190
12903191
12903202
12903203
12903214
12903215
12903234
12903236
12903254
12903255
12903256
12903257
12903323
12903324
12904218
12904219
12904908
12904909
12904910
12904911
12904912
12904914
12904917
12904919
12904922
12904923
12904924
12904926
12905062
12905063
12905079
12905080
12905081
12907234
12907235
12907236
12907237
12907256
12907257
12907258
12907259
12907260
12907261
12912206
12917651
12917773
12917775
12923508
12928097
12933787
12933788
12933947
12937306
12937307
12939641
12942064
12942065
12942066
12943274
12947682
12953526
12960775
12960776
12960777
12960779
12965193
12978200
12986436
12987132
12989524
12989529
12989530
12991722
12992132
12992282
12993329
12994351
12994363
12994372
12994851
12997455
12997601
12997603
13002966
13002967
13007118
13008490
13008499
13008631
13008643
13008709
13008787
13008861
13008929
13009166
13009278
13009823
13009824
13009825
13009827
13021213
13021215
13021216
13021218
13021219
13021220
13021221
13021224
13023311
13023313
13037722
13037723
13041241
13041242
13048780
13048893
13048894
13048895
13048896
13048897
13048898
13051671
13051979
13051980
13052337
13052338
13052339
13054436
13054438
13054439
13054441
13055887
13055888
13055890
13055891
13055892
13055893
13055980
13056363
13059361
13059363
13059503
13059905
13059906
13059907
13059910
13059911
13059922
13059924
13059925
13059926
13059935
13059936
13059938
13059939
13059940
13059941
13059942
13059943
13059944
13059945
13062204
13064712
13064713
13064944
13066928
13066929
13083386
13083388
13083428
13083830
13083841
13083848
13083849
13083854
13083860
13092456
13093573
13093580
13093581
13093585
13093587
13093589
13093593
13093605
13093607
13101165
13101166
13108018
13109686
13114886
13121580
13122553
13122554
13122836
13129627
13129628
13129629
13129630
13129634
13129635
13129646
13129647
13131769
13131923
13135341
13135342
13135344
13136555
13136565
13146016
13146961
13146963
13154348
13159184
13159185
13159186
13159188
13159190
13159192
13159193
13159194
13159195
13159196
13168507
13168508
13172500
13174980
13174983
13174986
13176822
13176824
13179156
13179157
13186790
13186791
13186794
13187479
13187480
13188788
13188790
13188791
13188936
13188948
13188949
13188950
13189474
13189475
13191409
13192070
13192071
13192076
13192091
13192896
13192969
13192971
13194858
13195831
13201632
13201633
13201635
13201636
13201639
13206569
13206570
13206571
13206572
13214210
13214354
13214355
13225757
13231922
13231943
13231945
13231946
13231947
13231948
13231949
13234742
13237245
13237247
13237248
13239150
13242843
13242845
13242850
13242851
13242853
13242855
13242857
13252618
13252620
13252621
13254163
13254164
13254165
13254166
13254168
13261819
13264740
13267972
13269364
13269365
13269366
13270009
13270010
13270023
13270025
13270026
13270027
13270029
13270043
13270046
13270047
13270048
13276250
13279855
13283932
13284200
13295405
13295408
13295454
13295455
13295462
13295465
13296876
13298511
13298512
13298513
13306606
13306607
13306608
13306610
13309259
13309261
13309262
13309263
13309264
13311642
13311644
13312565
13312568
13312573
13312580
13314371
13316985
13317003
13318590
13319174
13319175
13319176
13321355
13321618
13321619
13323334
13325399
13325401
13325403
13325405
13325407
13325408
13325460
13325464
13325466
13325696
13325698
13325699
13325741
13325749
13325750
13325751
13325752
13325753
13325754
13325756
13325757
13331256
13334408
13334409
13334410
13336184
13338773
13361735
13361737
13361738
13361739
13361740
13361926
13361982
13362996
13365324
13365325
13365327
13365329
13365330
13365334
13365343
13365345
13365377
13367315
13367316
13370814
13370816
13371686
13371687
13374010
13374011
13374018
13374021
13374022
13374023
13374024
13374025
13374026
13375939
13375943
13375991
13379420
13379421
13379422
13379428
13379429
13382424
13382425
13384611
13384613
13384623
13384688
13384718
13384727
13384728
13384729
13384732
13384734
13384735
13384772
13384775
13384777
13384781
13384782
13384800
13384802
13384804
13384927
13386212
13386213
13386214
13387486
13387488
13387489
13387490
13398658
13398659
13398661
13411951
13411952
13420529
13422221
13422222
13422336
13438605
13440696
13451945
13454427
13454429
13454430
13454431
13455714
13455797
13455798
13455802
13455803
13455809
13455818
13455820
13455821
13455847
13455848
13455849
13455850
13455931
13455933
13467884
13467885
13467886
13468810
13471179
13471180
13474484
13474485
13474486
13474536
13474538
13478942
13478943
13478945
13478947
13488092
13488093
13488097
13489094
13490879
13494148
13494149
13494150
13494485
13497531
13501859
13501860
13502787
13505795
13508240
13508242
13516406
13518100
13518101
13520807
13534495
13534496
13534497
13534498
13534499
13534795
13534797
13534798
13534799
13543395
13543396
13558975
13558983
13558985
13558986
13559811
13559826
13559828
13559836
13559837
13559839
13559840
13559856
13559859
13559861
13560127
13563153
13563154
13566174
13578686
13578687
13578688
13578691
13587619
13587620
13587621
13589797
13589798
13589799
13589800
13589801
13591830
13593306
13609226
13609227
13609234
13609235
13609236
13609237
13609238
13609938
13615764
13615765
13615766
13623530
13632470
13633135
13637522
13637523
13640739
13641754
13643247
13643250
13643251
13643253
13643254
13647245
13647247
13647248
13647750
13647752
13654043
13654721
13654722
13657114
13684524
13685810
13693516
13699821
13711960
13711961
13711962
13711963
13714048
13714618
13714619
13714620
13715114
13717078
13721185
13743924
13743925
13746903
13746904
13746905
13746906
13746907
13746908
13746909
13746910
13746913
13746914
13746915
13746916
13746918
13746919
13747975
13763979
13766536
13771704
13771705
13775274
13783438
13783581
13783582
13783671
13783679
13783689
13783690
13783691
13783692
13783693
13783694
13783696
13783697
13783698
13783699
13783700
13785094
13787843
13787844
13787845
13787847
13787849
13808377
13811588
13816361
13819950
13819953
13819964
13826266
13826293
13828517
13829296
13829298
13829300
13829304
13829314
13829315
13829318
13829320
13829321
13829383
13829384
13829385
13829681
13829682
13829683
13829684
13829685
13829687
13829691
13830062
13830065
13830066
13830067
13830543
13831022
13831023
13831027
13831028
13831029
13831030
13831031
13831032
13831033
13831144
13831145
13831146
13831149
13831285
13831535
13831537
13831538
13831553
13831554
13831555
13831648
13831649
13831767
13831768
13831832
13831833
13831926
13832647
13832652
13832653
13832654
13832655
13832656
13832658
13832659
13832660
13832665
13832666
13832667
13832702
13832707
13832708
13832709
13832977
13833181
13833182
13833199
13833200
13833202
13833236
13833238
13833308
13833310
13833311
13833312
13833375
13833378
13833380
13833405
13833406
13833411
13833412
13833415
13833416
13833417
13833423
13833428
13833430
13833431
13833433
13833435
13833436
13833437
13833475
13833476
13833477
13833584
13833585
13833586
13833649
13833669
13833671
13833672
13833673
13833753
13833755
13833762
13833763
13833764
13833766
13833767
13833769
13833770
13833853
13833854
13833855
13833858
13833859
13833860
13833863
13833864
13833866
13833878
13833879
13843511
13843513
13843514
13844134
13844143
13844145
13844146
13844147
13844158
13844164
13844166
13844792
13844795
13844796
13844800
13844852
13844854
13844863
13844864
13844865
13844866
13844867
13844868
13844981
13844982
13845056
13845061
13845120
13845141
13845142
13845144
13845400
13845401
13845701
13845702
13845704
13845841
13845842
13845843
13845844
13845845
13845846
13845847
13846039
13846436
13846494
13846495
13846496
13846500
13846835
13846925
13846926
13846927
13846931
13847441
13854434
13855180
13855185
13855186
13855187
13855195
13855197
13856102
13856103
13856104
13856105
13856106
13856107
13856110
13856341
13858067
13858070
13858073
13858074
13859208
13859209
13862748
13870719
13870749
13870751
13870753
13870754
13870758
13870760
13870762
13870766
13870767
13870771
13870934
13871181
13871182
13871183
13871232
13871509
13871510
13871512
13871513
13871597
13871604
13871654
13871655
13871670
13871671
13871672
13871705
13871721
13871830
13872291
13872601
13872602
13872868
13872870
13872872
13872904
13872909
13872926
13872927
13872928
13872971
13872972
13873073
13873074
13873075
13873076
13873077
13873750
13886020
13886025
13886040
13886096
13886097
13886098
13886100
13886101
13886102
13886103
13886104
13886282
13886283
13886284
13886285
13886303
13886307
13886313
13886314
13886320
13886331
13886360
13886368
13886369
13886371
13886393
13886417
13886418
13886419
13886420
13886746
13886764
13886776
13886782
13886786
13886792
13886800
13886807
13887300
13887301
13887303
13887304
13887305
13887307
13887308
13887309
13887718
13887719
13887720
13887721
13887722
13887723
13887724
13887726
13887727
13887728
13887730
13887731
13887732
13887733
13887734
13887735
13887736
13887737
13887740
13888120
13888121
13888122
13888211
13888943
13889030
13889032
13889042
13889045
13889046
13889047
13889114
13889116
13889638
13889639
13889640
13889641
13889642
13889908
13889912
13889913
13891330
13895753
13901632
13901636
13906814
13906815
13906816
13906817
13908996
13909001
13912243
13912245
13912247
13912248
13915043
13915070
13915074
13915129
13915130
13915246
13915527
13915664
13915665
13915861
13915863
13915865
13915866
13915867
13915868
13915871
13915947
13915949
13915951
13915952
13916141
13916163
13916165
13916170
13916172
13916173
13916176
13916177
13916183
13916184
13916185
13916862
13917011
13917012
13917564
13917600
13917736
13917737
13917738
13917739
13917740
13917742
13917745
13918425
13918426
13918427
13918428
13919479
13919597
13925519
13927493
13932291
13932292
13932293
13932294
13932295
13932296
13932297
13932298
13932299
13932300
13932301
13932302
13932701
13932702
13932705
13932707
13932709
13934548
13934549
13934550
13934551
13938911
13938912
13939345
13940147
13940152
13940155
13940156
13940157
13940158
13940185
13940370
13940669
13940670
13940846
13940847
13940848
13941339
13941341
13941423
13941609
13941689
13942199
13942210
13942211
13942314
13955094
13961986
13962005
13962006
13962105
13962118
13962214
13962216
13962219
13962221
13962222
13962224
13962225
13962228
13962239
13962248
13962513
13962515
13962517
13962555
13962798
13962804
13962805
13962807
13962924
13962926
13962927
13962928
13963169
13963170
13963171
13963172
13963337
13963343
13963344
13963345
13963350
13963351
13963353
13963355
13963356
13963379
13963496
13963497
13963649
13963650
13963963
13963977
13963978
13963979
13963982
13964001
13964002
13964003
13964211
13964213
13964311
13964312
13964413
13964414
13964415
13964416
13964417
13964418
13964513
13964514
13964515
13964516
13964517
13964518
13964520
13964521
13964619
13964952
13964954
13964975
13964976
13964977
13964979
13964980
13964981
13964982
13964983
13964986
13964987
13965110
13965251
13965331
13965600
13965601
13965602
13965603
13965614
13965615
13965698
13965714
13965715
13965716
13965933
13968146
13968147
13968154
13969102
13969103
13969105
13973857
13981777
13983927
13988409
13988410
13988413
13988423
13988906
13989242
13989422
13989433
13989444
13989446
13989447
13989449
13989579
13989580
13989625
13989626
13989672
13989710
13989712
13989713
13989787
13989788
13989789
13989825
13989827
13989831
13989835
13989841
13989842
13990111
13990819
13991146
13991148
13991149
13991152
13991154
13991155
13991437
13991464
13991478
13991479
13991482
13991491
13991496
13991612
13991615
13991616
13991617
13991647
13991649
13991653
13991654
13991656
13991658
13991659
13991974
13991975
13991976
13991978
13992073
13992074
13992075
13992076
13992081
13995182
13996622
13996623
13996628
14009919
14010507
14010509
14010511
14010979
14015679
14015689
14016272
14016273
14016275
14016285
14017390
14017587
14017602
14017603
14017605
14017608
14017609
14017610
14017611
14017623
14017624
14017626
14017627
14017631
14017635
14017759
14017789
14017998
14018045
14018048
14018052
14018061
14018068
14018069
14018131
14018136
14018137
14018140
14018147
14018148
14018162
14018252
14018253
14018254
14018256
14018257
14018258
14018261
14018262
14018754
14019717
14020712
14020722
14029331
14029334
14029335
14029338
14029490
14029492
14033674
14033739
14033802
14034239
14034241
14034242
14034244
14034246
14034252
14034253
14034254
14034255
14034260
14034261
14034262
14034264
14034296
14034383
14035402
14035549
14035695
14035697
14035952
14036099
14037247
14037250
14050715
14052134
14052136
14052137
14052139
14052142
14052143
14052144
14052152
14052153
14052155
14052156
14052157
14052158
14052160
14052161
14055038
14055039
14055040
14055041
14055042
14055043
14055044
14055045
14055046
14055051
14055052
14055059
14055061
14055062
14055063
14055083
14055090
14055124
14055131
14055134
14055135
14055144
14055145
14055148
14055156
14055255
14055256
14055257
14055335
14055547
14055548
14055553
14055554
14055557
14055558
14055559
14055560
14055563
14055564
14055584
14055586
14055602
14055603
14055608
14055801
14055814
14055817
14055821
14055828
14056938
14057170
14057174
14057271
14057272
14057275
14057279
14057587
14057588
14057589
14057590
14058122
14058123
14058134
14061549
14061648
14063317
14067923
14071442
14071444
14071446
14071448
14071450
14071451
14072189
14072190
14075021
14075022
14075026
14076982
14077096
14077865
14077888
14077889
14077892
14077893
14077902
14077903
14077987
14078057
14078058
14078071
14078072
14078073
14078075
14078077
14078079
14078259
14078278
14078280
14078398
14078502
14078503
14078681
14078718
14078720
14078722
14078797
14078804
14078926
14078928
14078931
14078932
14078934
14078937
14078938
14078941
14078942
14078945
14078948
14078956
14079099
14079172
14079174
14079175
14079176
14079183
14079184
14079190
14079257
14079260
14079264
14079284
14079418
14079420
14079429
14079430
14079537
14079538
14079539
14079540
14079545
14079546
14079550
14079816
14079817
14080352
14081716
14081723
14081725
14081727
14081729
14081731
14081751
14094205
14094512
14094513
14094514
14094516
14094517
14094518
14094528
14095403
14095404
14095405
14095406
14095407
14095408
14095545
14097159
14097160
14100953
14100956
14100963
14100968
14101047
14101059
14101060
14101562
14101563
14101564
14101566
14101679
14101683
14101889
14102495
14102496
14102577
14102622
14102629
14102637
14102638
14102639
14102662
14102664
14102806
14102807
14104214
14104215
14104219
14104220
14104222
14104332
14104333
14104334
14104335
14104336
14108695
14109958
14120402
14120409
14120410
14120411
14123183
14123185
14128001
14128145
14129571
14129574
14130767
14130768
14130772
14130774
14130776
14130778
14130780
14130790
14130792
14130796
14130800
14130803
14131029
14131030
14131047
14131048
14131049
14131050
14131051
14131052
14131053
14131064
14131233
14131298
14131300
14131302
14131347
14131348
14131375
14131409
14131716
14131719
14131720
14131721
14131726
14131727
14131728
14131729
14131730
14131732
14131733
14131740
14131742
14131744
14131755
14131764
14131766
14131768
14131772
14131773
14131778
14131782
14132412
14132413
14132542
14133010
14133066
14133076
14133311
14133493
14133495
14133496
14133500
14133502
14133725
14133729
14133730
14133751
14134207
14134216
14134218
14134224
14134245
14134265
14134266
14134267
14135376
14135603
14135605
14135608
14139647
14139648
14139649
14139651
14139997
14139998
14147135
14147140
14149419
14150520
14150521
14153948
14153949
14157721
14157730
14157823
14157824
14157825
14157828
14157830
14157831
14157833
14157834
14157835
14157836
14157837
14157838
14158116
14158117
14158118
14158128
14158210
14158212
14158213
14158215
14158223
14158233
14158562
14159550
14159914
14159926
14160009
14160669
14160670
14160753
14160758
14160777
14160782
14160783
14160784
14160785
14160786
14160788
14160813
14160833
14160835
14160856
14160858
14160859
14160863
14160867
14160868
14160869
14160870
14160871
14160878
14160879
14160880
14160881
14160882
14160883
14160884
14160888
14160890
14160907
14160908
14160909
14160910
14161453
14161459
14161461
14161463
14161472
14161478
14161499
14161685
14162055
14162060
14162577
14162702
14162703
14169978
14176652
14176653
14181022
14182373
14183816
14183828
14183829
14184341
14184995
14187545
14187546
14187675
14187700
14187820
14187821
14187906
14187920
14187922
14188051
14188103
14188132
14188133
14188134
14188137
14188138
14188139
14188140
14188141
14188178
14188627
14188628
14188629
14188630
14188639
14188640
14188641
14188749
14188999
14189034
14189035
14192244
14194048
14194049
14194050
14205986
14206030
14210118
14210845
14211885
14211887
14211983
14211990
14211991
14211992
14211993
14212063
14212064
14212186
14212217
14212220
14212224
14212225
14212226
14212241
14212242
14212402
14212403
14212404
14212405
14212577
14212578
14212579
14212585
14212610
14212629
14213138
14213149
14213323
14213324
14213991
14213992
14214502
14214503
14214505
14214506
14214580
14214623
14214652
14214662
14214663
14214664
14214665
14214666
14214667
14214668
14214670
14214671
14214678
14214679
14214680
14214681
14214683
14214684
14214695
14214708
14214709
14214710
14214835
14214838
14214839
14215080
14215125
14215127
14215274
14215299
14215300
14215301
14215302
14215303
14215304
14215305
14215317
14215325
14215333
14215349
14215459
14215460
14216458
14216459
14216684
14216842
14216846
14216863
14216865
14216978
14217999
14224163
14233410
14233412
14233414
14233415
14233422
14235314
14235320
14235322
14235637
14235712
14236331
14236332
14236734
14236785
14236786
14236845
14236989
14237063
14237064
14237068
14237073
14237089
14237090
14237092
14237093
14237323
14237331
14238626
14238627
14238633
14239330
14240441
14240442
14253369
14258231
14258939
14259028
14259029
14259030
14259031
14259032
14259033
14259034
14259274
14259276
14259277
14259278
14259282
14259293
14259295
14259298
14259322
14259323
14259417
14259418
14259437
14259438
14259439
14259440
14259491
14259495
14259498
14259501
14259750
14259751
14260051
14260093
14260106
14260107
14260321
14260322
14260385
14260387
14260500
14260501
14260504
14260522
14260524
14260525
14260526
14260528
14260530
14260531
14260536
14260545
14260589
14260590
14260605
14260686
14260687
14262082
14262084
14263309
14268836
14268837
14268839
14268841
14268842
14268843
14280331
14281426
14281427
14281854
14281907
14281908
14281914
14281915
14281937
14281938
14281939
14281940
14281943
14281944
14281945
14281947
14281948
14281949
14281952
14281954
14281955
14281957
14281958
14281968
14281974
14281975
14281984
14281993
14282012
14282016
14282017
14283639
14283640
14283658
14283672
14283681
14283737
14283738
14283739
14283740
14284115
14284116
14284151
14284153
14284172
14284184
14284610
14284838
14284859
14284860
14284862
14284863
14284866
14284867
14284870
14284871
14298616
14298618
14298900
14298901
14298903
14298905
14299270
14299798
14299799
14299881
14299941
14308157
14308158
14308159
14308160
14308164
14308177
14308551
14308563
14308565
14308579
14308580
14308635
14308782
14308783
14308784
14310290
14311183
14311190
14311455
14311456
14311457
14311458
14311461
14311462
14311466
14311468
14311472
14311474
14311479
14311511
14311531
14311532
14311533
14311861
14311862
14311865
14311887
14311888
14311889
14311896
14311903
14311940
14312461
14312479
14312480
14312558
14313004
14313005
14313006
14313953
14313954
14328340
14329844
14331032
14331034
14331041
14331044
14331046
14331047
14331681
14331682
14331683
14331684
14331723
14331769
14331770
14331775
14331776
14331777
14331778
14331779
14332241
14332242
14332251
14332252
14332260
14332263
14332264
14332277
14332278
14332289
14332290
14332948
14332949
14333495
14333496
14333501
14334452
14334453
14334457
14334955
14334957
14334960
14334961
14336156
14336485
14336491
14336496
14336944
14337637
14337639
14337641
14337642
14337643
14337644
14337646
14337647
14337662
14337663
14345130
14350772
14350773
14350981
14351010
14351011
14351012
14351079
14351492
14351503
14351505
14351514
14351627
14351741
14351789
14351790
14351839
14351877
14351908
14351914
14351934
14351938
14351979
14351980
14351981
14352037
14352301
14352952
14352953
14353032
14353223
14353405
14353699
14353700
14354271
14354311
14354356
14354357
14354358
14354370
14354372
14354407
14356896
14356925
14356926
14356931
14356937
14356939
14357674
14357675
14367659
14367662
14367663
14367664
14367963
14367973
14369164
14370101
14370109
14370111
14370112
14370480
14370481
14374025
14374454
14374455
14374456
14374457
14374474
14374475
14375035
14375036
14375037
14375050
14375051
14375105
14375106
14375110
14375396
14375994
14376041
14376043
14376044
14376632
14376633
14376965
14377216
14377698
14377700
14378805
14380869
14380870
14389181
14389182
14389184
14389185
14389187
14389189
14389191
14392977
14393002
14393004
14393006
14393012
14393038
14393044
14393045
14393252
14393272
14393274
14393282
14393354
14393355
14393357
14393358
14393361
14393362
14393364
14393366
14393367
14393369
14393370
14393372
14393373
14393375
14393376
14393378
14393380
14393381
14393383
14393386
14393395
14393409
14393444
14393445
14408225
14408324
14408414
14408769
14409237
14409247
14409268
14409705
14409707
14409916
14409918
14410145
14410170
14410173
14410867
14411124
14411148
14411351
14411551
14411553
14411623
14411845
14411855
14411870
14411874
14412030
14412037
14412040
14412041
14412088
14412089
14412091
14412092
14412094
14412095
14412096
14413874
14413875
14413876
14425699
14426800
14426832
14426862
14426881
14426916
14426918
14426987
14427317
14427508
14427692
14427832
14427833
14428089
14428090
14428217
14428218
14428854
14429624
14429625
14429626
14429627
14429862
14429877
14429924
14429925
14430079
14431113
14431191
14431263
14431728
14431937
14431938
14431941
14431943
14432386
14432387
14432388
14433712
14443846
14443863
14443864
14444593
14444595
14444658
14444668
14444921
14444924
14444925
14445115
14445988
14445989
14446036
14447784
14447785
14447790
14456149
14456150
14461832
14461835
14461837
14461866
14462194
14462195
14462200
14462207
14462211
14462212
14462215
14462217
14462219
14462317
14462491
14462492
14462552
14462553
14462554
14462572
14463044
14463046
14464105
14464237
14464350
14464739
14466440
14466458
14466621
14466625
14466645
14466647
14466677
14470794
14481083
14481106
14481976
14481978
14483132
14483133
14483134
14483135
14483474
14483781
14483782
14483783
14483785
14483786
14483789
14483791
14483797
14484352
14484353
14484424
14484425
14484884
14485544
14485545
14485546
14487771
14487772
14487773
14487776
14497241
14497244
14497247
14497252
14497255
14497257
14497263
14497269
14497271
14497273
14500261
14502516
14502563
14502564
14502565
14502566
14502567
14502981
14502982
14502984
14503580
14504771
14504960
14504961
14504962
14504963
14504964
14504966
14504969
14504974
14504977
14504985
14505002
14505008
14505028
14505030
14505031
14505033
14505049
14505245
14505247
14505251
14505258
14505320
14505473
14505474
14506268
14506327
14506328
14506329
14506332
14515659
14517399
14520539
14520718
14521363
14522212
14522326
14522882
14522890
14523134
14523135
14524540
14524544
14525798
14525800
14525801
14525802
14525896
14526071
14535424
14536295
14536296
14536297
14536298
14536299
14536300
14539843
14540074
14540103
14540239
14541349
14541410
14541900
14541901
14541912
14542323
14542324
14542448
14542449
14542452
14542617
14542645
14542705
14542800
14542817
14544917
14545570
14550643
14550647
14550865
14551713
14551723
14551725
14557013
14557014
14557015
14557016
14557017
14557098
14557113
14557115
14557117
14557129
14557141
14557148
14557151
14558211
14558278
14558344
14558346
14558350
14558416
14558441
14558459
14558655
14558717
14558718
14558720
14558797
14558799
14559051
14559052
14559053
14559057
14559058
14559070
14559071
14559072
14559118
14559189
14559190
14559191
14559219
14559220
14559221
14560943
14560947
14560950
14560951
14560952
14560956
14560960
14560969
14560971
14560972
14560986
14561010
14561040
14561055
14561066
14561088
14561089
14561111
14561201
14562076
14562078
14562082
14562112
14562599
14562600
14564496
14564497
14564498
14564499
14564514
14565206
14565208
14565209
14574527
14574528
14577215
14577217
14578319
14580689
14580692
14581498
14581502
14581504
14581506
14581552
14581601
14581613
14581634
14581635
14581742
14581940
14582616
14582617
14582618
14582630
14582632
14582642
14582772
14582886
14582888
14582890
14583679
14583681
14583857
14584198
14584208
14584295
14584299
14584356
14584357
14584359
14584378
14584417
14584418
14584419
14584420
14584427
14584428
14585410
14585412
14585413
14585415
14585417
14585418
14585421
14585607
14585611
14585612
14585614
14585616
14585974
14585977
14586188
14586189
14586515
14586516
14586538
14587482
14587484
14598800
14598803
14602531
14602533
14602752
14602754
14602756
14602759
14602761
14602763
14602765
14602766
14602767
14602774
14602775
14602776
14602780
14602781
14604294
14604311
14604470
14604471
14604472
14604473
14605151
14605152
14605153
14605617
14605618
14605619
14605620
14605621
14605622
14605624
14605625
14605627
14605636
14605638
14605677
14605678
14605679
14605830
14605931
14605934
14605942
14605943
14605945
14605946
14606037
14607214
14607216
14607217
14607238
14607240
14607241
14607274
14607279
14607360
14607361
14607362
14607363
14607364
14607991
14608007
14608008
14624220
14624221
14628466
14628468
14628551
14628566
14628770
14628771
14628814
14628815
14630318
14630407
14630409
14630413
14630421
14631027
14631135
14631136
14631138
14631189
14631832
14632073
14632074
14632075
14632076
14632077
14632958
14632960
14633443
14633445
14633447
14636349
14636350
14636356
14636357
14636358
14639418
14647407
14647408
14647410
14647411
14647413
14647415
14647416
14647417
14647419
14647421
14647423
14647425
14647435
14647834
14647836
14647838
14653876
14653877
14654109
14655230
14655231
14655232
14655276
14655990
14655993
14656306
14656307
14656308
14656611
14656612
14656613
14656614
14657156
14657515
14657517
14658600
14658601
14658602
14658603
14658604
14658605
14658609
14658628
14658631
14658632
14658633
14660069
14661162
14662313
14662314
14679078
14679082
14679084
14679157
14679158
14679399
14679404
14679531
14679535
14679536
14679547
14679653
14679923
14679933
14680519
14680520
14680746
14680757
14680953
14681008
14681686
14682767
14682769
14682779
14682781
14682786
14682789
14682805
14682806
14682810
14682811
14682813
14682814
14682815
14682821
14682822
14682824
14683548
14683550
14683552
14683587
14693756
14700103
14700106
14700112
14700120
14700122
14700126
14700976
14701098
14701112
14701500
14701509
14701537
14701545
14701892
14701893
14702693
14702694
14702695
14702730
14702731
14702732
14702743
14702744
14702745
14702746
14702896
14703090
14703188
14703686
14703729
14703730
14704225
14704521
14704526
14704527
14704603
14704604
14706887
14707725
14707727
14707728
14708843
14710438
14721826
14724383
14727631
14727638
14728133
14728134
14728160
14728195
14728196
14728204
14728331
14728335
14729477
14729479
14729487
14729596
14729598
14729632
14729633
14730066
14730468
14730864
14730868
14731221
14731223
14731735
14731753
14731754
14732899
14732900
14732904
14732920
14732922
14747570
14747571
14747573
14752028
14752052
14752055
14752060
14752165
14752166
14752589
14752606
14752607
14752617
14752619
14752959
14752961
14752962
14752975
14753130
14753131
14754095
14754096
14754237
14754684
14754922
14754934
14754935
14754939
14754946
14755008
14755010
14755012
14755013
14755015
14757098
14757099
14757101
14757281
14757283
14759331
14760122
14760123
14768443
14768716
14768718
14768720
14768722
14768725
14773078
14773081
14775003
14775015
14775016
14775021
14775022
14775092
14775093
14775135
14775137
14775139
14775386
14775957
14775959
14775962
14775965
14775968
14775971
14775974
14775977
14775980
14775981
14775982
14775984
14775986
14775988
14775989
14775990
14775991
14775992
14775994
14776059
14776475
14776479
14776549
14777280
14777281
14777286
14777294
14777296
14777648
14777649
14778040
14778271
14779258
14779420
14779423
14782006
14782147
14795349
14795381
14802617
14802618
14802621
14802623
14802710
14802766
14802767
14802993
14803010
14803011
14803542
14803584
14803916
14803917
14804919
14805554
14806921
14808498
14811923
14811931
14811932
14819043
14819044
14819046
14819047
14819049
14819050
14819051
14819052
14819053
14819054
14819055
14819056
14819057
14824412
14824442
14824471
14824476
14824480
14825121
14825168
14825213
14825214
14825438
14825440
14825441
14825807
14825808
14826129
14826131
14826135
14826296
14826312
14826314
14826320
14826321
14826471
14826506
14826510
14826617
14827367
14827368
14827370
14827388
14827424
14828088
14828089
14828090
14828091
14828092
14828113
14828946
14828955
14828956
14830354
14830399
14830401
14831296
14831298
14831299
14831300
14831301
14831743
14832074
14834201
14835294
14840042
14840139
14840141
14841532
14841535
14841537
14841539
14841540
14841991
14842971
14842981
14842983
14844436
14844438
14844439
14844440
14844441
14844442
14844443
14844444
14844587
14844588
14847310
14847314
14849157
14853614
14853615
14854116
14859188
14859197
14859220
14859483
14859660
14859662
14859665
14859666
14859667
14859669
14859670
14859671
14859675
14859676
14859679
14859680
14859953
14859963
14860180
14860186
14861060
14861061
14861062
14861063
14861065
14861066
14861270
14861271
14861278
14861283
14861288
14862047
14862051
14864338
14864343
14864346
14864347
14864351
14864390
14864785
14865838
14865839
14865840
14865841
14865842
14865927
14865928
14883511
14884279
14885272
14885750
14885840
14885847
14885850
14885916
14885934
14885936
14886118
14886376
14886377
14886382
14886441
14887630
14887632
14887700
14887891
14887892
14887903
14887909
14888984
14888997
14889000
14889006
14889015
14889019
14889021
14889462
14890464
14902418
14917383
14932552
14939045
14947697
14954346
14968591
14974709
14980591
14989467
14989468
14990086
14990087
14990088
14990089
14990090
14990092
14990093
14990094
14990095
14990096
14990097
14990098
14990099
14990107
14990112
14990146
14991070
14991071
14991072
14991073
14991426
14991428
14991429
14991748
14997609
14999951
14999952
14999953
14999954
14999956
14999959
15000113
15000115
15000117
15000118
15000119
15000120
15000121
15000995
15011418
15012234
15013179
15019954
15024520
15024543
15024608
15031060
15038249
15038250
15038433
15038692
15041970
15041972
15042822
15042823
15042826
15043184
15043189
15043215
15043216
15043217
15047569
15047570
15048037
15056783
15056784
15056785
15059941
15059956
15059968
15059969
15060567
15060571
15060575
15061030
15061031
15067848
15067849
15067850
15067851
15067854
15067855
15067858
15067859
15067860
15067861
15067868
15070860
15070866
15071718
15071891
15080947
15081520
15081933
15082107
15082108
15082109
15082116
15082117
15082129
15082130
15082207
15087559
15088803
15088820
15088993
15089057
15089337
15089496
15097812
15097813
15098509
15098512
15098525
15101134
15101772
15101776
15102108
15102120
15102639
15102642
15102652
15102655
15104998
15108873
15108907
15108909
15108973
15108991
15109028
15109588
15114795
15115710
15115713
15115714
15116244
15119182
15119322
15119377
15120057
15124186
15126098
15126108
15126111
15126115
15126631
15126897
15126898
15126987
15126996
15126997
15126999
15127000
15127001
15127559
15127561
15130508
15130509
15138002
15139001
15139838
15139993
15140618
15142243
15143824
15143825
15143830
15143831
15143832
15143834
15143837
15143842
15145710
15145711
15145712
15145713
15156515
15160388
15161135
15161249
15161250
15161251
15161275
15161764
15161765
15161766
15161767
15163926
15168804
15168806
15168810
15172889
15172946
15173003
15173007
15173008
15173009
15173014
15173015
15173104
15173437
15173438
15173439
15173441
15173442
15173443
15173452
15173453
15173454
15173459
15173460
15173467
15173468
15173735
15182350
15187315
15215783
15216610
15216825
15217959
15218110
15218327
15218398
15226947
15228032
15228330
15235289
15236360
15237934
15237936
15240942
15257248
15263836
15274665
15277004
15277067
15277217
15277379
15277537
15277620
15277643
15277759
15277805
15277923
15278825
15279098
15279100
15279191
15279209
15279210
15279869
15280020
15280058
15280059
15281402
15281403
15281404
15282655
15288875
15289304
15293362
15297711
15297821
15299349
15318778
15318779
15323768
15331599
15331600
15331922
15331924
15331929
15331933
15331970
15331972
15331991
15332009
15332047
15332052
15332054
15332055
15332057
15332058
15332059
15333674
15333793
15333886
15334136
15334152
15334153
15334154
15334374
15334375
15335462
15335559
15335560
15335561
15335562
15335563
15335564
15336590
15340395
15340396
15340403
15340407
15340408
15344204
15357094
15361653
15361654
15372486
15372488
15374042
15374170
15375641
15375642
15376102
15376103
15379132
15383320
15385350
15385388
15385586
15385668
15385692
15386111
15386480
15386481
15394944
15394945
15401966
15403374
15403585
15403589
15403590
15403592
15403695
15403696
15403710
15403751
15403753
15403831
15403837
15403851
15403852
15403853
15403902
15403949
15404048
15404049
15404050
15404076
15404077
15404739
15406478
15406480
15406481
15408167
15409218
15409526
15409569
15409570
15409571
15409691
15428069
15428156
15428204
15430029
15431219
15432451
15432452
15432648
15432751
15433385
15433386
15450605
15450607
15450636
15450637
15450666
15450705
15451266
15451275
15451430
15451431
15451432
15451433
15451442
15451583
15459716
15459717
15459720
15460402
15463315
15473444
15475623
15475624
15475653
15475749
15476550
15476551
15476622
15476788
15476926
15484389
15485154
15488860
15488881
15488882
15489179
15489180
15489182
15489661
15489662
15497884
15497888
15499517
15504578
15504579
15504618
15504621
15504622
15507553
15509850
15510286
15511385
15511394
15511789
15512014
15512015
15513893
15513895
15513896
15515574
15515821
15515822
15516160
15516161
15519769
15521193
15521261
15530328
15533576
15538301
15539444
15539746
15539852
15540867
15540868
15545217
15545241
15545421
15545744
15545747
15545750
15549060
15549061
15558215
15558216
15558217
15558219
15558226
15558227
15558228
15558280
15558282
15558283
15558284
15558782
15559324
15559325
15559359
15559360
15559361
15559363
15559364
15559365
15559366
15559367
15559383
15559384
15559385
15559439
15559440
15559441
15559442
15559548
15559604
15560009
15560010
15560011
15560014
15560016
15560221
15560222
15560223
15560224
15560225
15560226
15560227
15560228
15560229
15560230
15560231
15560232
15560306
15560307
15560308
15560310
15560312
15560313
15560314
15560315
15560316
15560317
15560349
15560351
15560355
15560360
15560361
15560364
15574453
15574586
15574587
15576083
15593103
15593104
15596071
15596072
15596214
15596217
15596424
15596425
15596426
15599636
15600613
15600617
15600618
15600622
15601626
15601858
15601861
15601862
15601872
15602665
15602666
15602668
15602669
15602836
15604509
15606052
15606053
15606132
15606350
15606351
15608095
15608515
15608517
15608518
15608603
15608671
15609505
15609506
15609525
15609527
15609694
15609695
15609696
15612555
15612559
15612570
15612583
15612647
15612657
15612702
15612703
15612704
15612713
15612715
15612716
15612718
15612782
15612825
15612826
15612921
15612925
15612961
15612988
15612989
15613130
15613131
15613132
15613266
15613268
15613269
15613364
15613366
15613734
15614353
15614354
15614358
15614362
15614363
15621881
15621882
15621883
15621889
15621924
15624126
15624176
15624617
15631994
15635907
15644813
15648788
15658770
15658772
15658775
15659681
15659682
15663082
15663094
15663134
15663154
15666513
15667029
15667030
15667041
15667193
15667337
15673536
15673537
15673612
15673613
15673616
15673617
15673620
15673621
15673624
15673625
15677365
15677366
15677367
15677377
15677679
15677731
15677743
15681143
15681144
15681145
15681151
15681152
15689265
15689266
15689273
15689808
15689809
15690182
15690190
15690191
15690192
15690248
15690329
15690331
15690369
15690372
15690384
15690385
15690388
15690410
15690411
15694726
15694727
15694772
15694773
15694777
15694780
15695050
15695113
15699248
15699253
15699415
15699416
15699417
15699418
15699422
15699423
15699425
15699529
15699537
15703397
15704326
15704828
15704884
15704962
15705266
15705267
15705276
15705277
15705429
15714893
15714965
15714966
15715043
15715045
15715047
15715048
15715051
15715052
15715053
15715054
15715056
15715057
15715058
15716072
15719790
15719974
15720029
15720030
15720032
15720036
15720043
15720045
15720047
15720053
15720054
15726722
15726728
15726738
15726740
15726741
15726742
15729467
15730545
15733859
15735491
15735878
15736156
15736157
15736159
15736161
15736468
15736600
15736655
15742006
15742012
15742021
15742047
15742207
15742454
15742584
15742585
15742593
15742594
15742595
15742608
15742616
15747245
15747443
15747444
15755186
15755631
15755884
15756017
15756018
15756040
15756101
15756112
15756116
15756120
15756129
15756151
15756159
15756164
15756204
15756205
15756213
15756234
15764443
15768273
15790137
15808097
15808099
15811736
15813246
15813247
15813952
15814241
15817009
15817016
15818422
15818423
15831477
15837219
15857765
15857766
15857943
15858348
15858349
15858350
15858351
15864049
15864050
15864154
15867858
15867926
15867945
15868045
15868080
15868081
15868082
15868083
15868168
15868169
15869503
15870168
15870447
15870463
15870520
15870523
15870524
15878245
15880732
15884930
15885006
15885007
15885008
15885010
15885011
15885012
15885013
15885014
15885347
15887173
15894587
15894902
15894903
15907501
15907794
15907795
15907797
15907800
15923301
15923302
15924002
15926155
15926871
15926872
15926873
15926874
15926875
15926876
15926878
15927268
15927273
15927274
15927275
15927279
15927281
15927282
15927287
15927288
15927300
15927303
15927334
15927335
15928066
15928068
15928069
15928094
15928154
15928155
15928170
15928172
15928188
15928242
15928244
15928245
15928580
15928581
15928696
15928697
15928698
15928767
15929567
15929656
15929657
15929659
15929670
15929672
15929674
15929723
15929799
15929800
15929811
15931800
15931836
15934287
15934341
15934604
15939309
15939568
15940443
15942168
15942169
15942792
15942874
15942875
15942876
15942877
15942880
15942884
15942886
15942891
15945060
15945885
15946095
15946171
15946172
15946173
15946180
15946241
15946242
15946243
15946244
15946245
15946246
15946254
15946255
15946405
15946470
15946471
15946474
15946541
15946615
15946616
15946617
15947619
15947732
15947889
15948073
15948074
15948884
15953358
15953376
15953789
15953981
15954087
15954088
15954089
15954090
15954241
15954548
15956670
15956672
15956673
15958463
15958586
15965479
15965629
15975980
15976294
15977259
15978226
15978236
15981097
15981539
15984925
15985759
15985760
15985761
15985762
15985763
15985764
15985820
15985821
15985822
15985874
15986768
15991535
15991568
15995523
16019956
16019957
16019975
16019976
16019992
16035193
16035194
16035195
16036840
16036841
16037237
16037502
16037866
16037934
16038163
16038526
16039427
16039428
16039429
16040232
16040295
16040493
16040586
16043493
16043674
16045221
16045622
16045623
16045624
16045716
16046428
16048151
16048152
16048258
16049405
16049947
16054987
16057040
16058096
16058661
16061525
16062624
16062700
16062701
16062702
16062703
16062825
16062826
16066475
16066478
16066479
16066481
16066749
16066815
16067139
16067142
16069325
16069388
16069389
16069390
16069391
16069983
16069988
16069990
16069995
16070015
16070016
16070031
16070160
16070161
16070247
16070248
16071225
16071226
16071271
16071322
16071685
16071686
16071688
16078197
16078198
16078199
16078200
16079104
16079169
16079170
16079221
16079500
16081873
16082292
16082294
16082772
16083830
16083831
16083832
16083833
16084052
16084058
16084059
16084061
16084714
16086554
16086681
16087369
16087371
16087372
16087378
16087387
16087477
16087478
16087490
16087491
16087865
16087885
16088173
16088174
16088441
16088442
16088443
16088454
16091491
16091492
16091493
16091494
16091495
16091496
16091747
16091760
16091761
16091762
16091763
16091764
16091765
16092492
16094226
16095449
16095450
16095601
16095617
16095618
16096500
16096501
16096504
16096505
16098071
16098085
16098095
16098132
16098533
16098550
16101785
16102133
16102142
16103135
16106712
16106718
16107514
16107516
16107517
16107518
16107519
16107521
16110073
16110774
16110775
16110796
16111080
16111082
16111103
16111104
16111644
16111645
16111647
16111648
16111649
16111650
16112128
16112130
16112133
16112134
16112135
16112136
16114681
16114972
16115208
16115209
16115321
16115565
16115581
16115582
16115866
16116680
16116681
16117262
16117263
16117393
16117394
16119738
16120725
16120759
16120763
16120819
16120820
16120834
16120838
16120839
16120932
16122158
16122159
16126791
16127942
16127943
16127975
16131344
16133887
16137972
16138377
16139117
16139285
16142244
16142276
16142565
16143171
16143176
16143599
16143769
16144110
16144156
16144157
16144209
16144241
16144366
16144372
16144387
16144453
16144578
16144609
16144713
16144770
16144788
16144880
16144926
16144956
16144976
16145095
16145104
16145149
16145192
16145361
16145385
16145386
16145407
16145438
16145619
16145630
16145661
16145784
16145836
16145837
16145895
16145940
16145953
16146100
16146109
16146145
16146161
16146168
16146188
16146244
16146322
16146342
16146348
16146453
16146488
16146489
16146544
16146553
16146569
16146604
16146620
16146740
16146844
16146845
16146900
16146933
16146940
16147019
16147025
16147044
16147097
16147114
16147229
16147231
16147351
16147353
16147373
16147376
16147389
16147407
16147416
16147440
16147442
16147447
16147601
16147660
16147665
16147692
16147749
16147760
16147814
16147889
16147959
16147969
16148020
16148055
16148056
16148068
16148185
16148195
16148387
16148466
16148498
16148524
16148586
16148805
16148848
16148866
16148867
16148892
16148939
16148963
16148977
16148999
16149005
16149022
16149070
16149075
16149142
16149173
16149251
16149296
16149510
16149610
16149613
16149648
16149655
16149665
16149683
16149694
16149768
16149770
16149835
16149895
16149970
16149996
16150020
16150086
16150153
16150206
16150209
16150223
16150241
16150368
16150375
16150376
16150403
16150447
16150456
16150586
16150610
16150618
16150621
16150674
16150679
16150724
16150778
16150836
16150840
16150844
16150936
16151132
16151144
16151240
16151249
16151269
16151270
16151350
16151378
16151384
16151523
16151539
16151611
16151626
16151628
16151671
16151713
16151717
16151728
16151730
16151802
16151847
16151881
16151918
16151932
16151972
16151978
16152011
16152045
16152063
16152080
16152097
16152188
16152280
16152323
16152341
16152354
16152359
16152398
16152423
16152455
16152476
16152582
16152590
16152595
16152600
16152601
16152607
16152759
16152766
16152774
16152779
16152798
16152855
16152859
16152954
16152962
16153002
16153069
16153106
16153118
16153140
16153148
16153188
16153302
16153336
16153356
16153376
16153409
16153444
16153445
16153479
16153481
16153484
16153491
16153531
16153552
16153569
16153577
16153592
16153647
16153665
16153698
16153708
16153737
16153764
16153771
16153792
16153828
16153863
16153914
16153948
16153973
16154017
16154019
16154046
16154107
16154153
16154160
16154162
16154249
16154293
16154360
16154405
16154466
16154476
16154483
16154522
16154586
16154596
16154782
16154816
16154817
16154834
16154850
16154858
16154864
16154869
16154870
16154908
16155043
16155107
16155225
16155480
16155553
16155649
16155832
16155958
16156162
16156169
16156447
16156644
16156800
16156816
16156829
16156858
16156928
16156940
16157037
16157086
16157129
16157233
16157259
16157284
16157324
16157387
16157433
16157452
16157459
16157502
16157508
16157517
16157554
16157568
16157577
16157609
16157614
16157737
16157908
16157965
16157977
16157993
16158040
16158191
16158245
16158246
16158260
16158264
16158266
16158267
16158497
16165962
16167755
16167764
16169640
16170704
16171680
16172900
16172901
16175205
16175801
16177600
16177601
16177602
16177653
16177949
16177950
16180304
16181451
16181650
16181655
16181659
16182128
16182130
16182131
16186881
16186882
16186884
16186888
16186892
16186893
16186897
16186898
16186900
16186986
16198627
16199174
16201154
16201383
16201560
16201877
16201886
16201895
16201909
16201929
16201944
16201965
16201984
16202043
16210720
16210721
16210722
16211032
16211037
16211038
16211039
16211337
16211884
16211941
16211955
16211984
16211986
16211987
16211988
16212087
16212424
16212486
16212626
16212688
16212773
16212774
16212803
16212804
16212805
16212959
16212960
16212966
16213095
16213096
16213406
16213408
16213476
16213544
16213545
16213546
16213640
16213748
16213812
16213872
16214822
16215247
16216211
16216212
16216213
16216214
16216343
16216344
16216472
16216474
16216475
16216724
16216946
16216990
16217112
16217535
16217536
16217605
16217703
16217738
16218488
16218550
16218585
16218587
16218892
16218894
16218895
16219125
16219172
16219204
16219248
16219265
16219342
16219368
16219398
16219407
16219440
16219508
16219567
16219579
16219580
16219583
16219584
16219668
16219991
16220000
16220012
16220033
16220059
16220668
16221798
16286242
16394588
16395197
16395247
16395390
16395583
16395800
16395877
16396030
16396070
16396531
16396597
16396929
16396936
16396944
16396960
16396965
16397046
16397055
16397062
16397066
16397070
16397081
16397084
16397105
16397110
16397116
16397255
16397469
16397565
16397782
16397797
16398287
16398303
16398330
16398531
16400250
16401170
16401316
16401533
16401564
16401577
16401839
16401915
16402439
16405538
16406234
16410502
16493921
16493925
16494462
16638213
16638216
16638226
16656095
16656175
16656176
16656260
16657977
16658218
16658323
16658453
16662633
16663020
16663386
16663750
16663763
16663827
16663872
16663873
16663874
16663983
16663987
16664000
16664001
16664002
16664086
16664089
16664217
16664478
16665043
16678124
16680003
16680170
16680243
16680560
16680919
16680920
16680923
16681015
16681017
16681536
16717659
16717660
16718442
16719467
16719468
16719578
16719771
16719772
16719792
16719997
16719998
16720236
16720237
16720342
16721013
16724676
16724794
16724800
16725083
16725724
16726320
16726528
16726581
16726582
16726583
16726664
16726719
16727144
16727374
16727534
16727535
16727536
16727827
16728279
16728280
16731813
16732474
16732628
16733494
16737647
16738001
16738681
16738688
16738689
16738690
16738691
16738694
16738700
16738702
16738707
16739319
16739402
16739403
16739429
16739544
16739545
16739578
16739579
16739580
16739612
16739834
16739894
16739895
16740916
16740917
16740919
16740970
16741027
16741058
16741198
16741212
16741263
16743089
16743183
16743245
16743246
16743358
16743621
16743787
16743788
16743836
16743838
16743967
16744019
16744186
16744187
16744344
16744503
16744504
16744505
16744506
16744509
16744643
16744772
16744837
16744945
16745108
16745109
16745274
16745294
16748661
16748763
16748797
16748798
16749014
16749109
16749110
16749167
16749168
16749169
16749170
16749273
16749275
16749281
16749385
16749386
16749387
16749389
16749501
16750023
16750024
16750026
16750125
16750129
16750892
16750904
16752556
16753470
16753471
16753550
16754228
16754229
16754230
16754231
16755561
16755562
16755808
16756247
16756256
16756570
16756684
16756810
16757412
16757520
16757553
16757554
16757555
16757556
16757688
16757696
16757753
16757795
16758032
16758034
16758055
16758060
16758151
16758185
16758204
16760431
16760534
16760538
16763243
17747669
17747691
17750872
17750873
17750874
17750876
17750877
17750880
17751002
17751024
17751026
17751028
17751029
17752641
17752812
17752897
17753098
17753099
17753100
17753101
17753215
17753216
17753217
17753218
17753339
17753340
17753341
17753463
17753586
17753587
17753692
17753739
17753954
17753980
17753989
17753995
17754004
17754029
17754064
17754069
17754190
17754245
17755384
17755807
17756475
17756476
17756572
17756696
17756738
17756759
17756760
17756761
17757245
17757258
17757260
17757261
17757269
17757439
17758272
17758273
17758274
17758381
17758606
17759232
17759233
17759353
17759354
17759355
17759467
17759575
17760369
17774938
17775418
17783972
17796822
17805712
17805713
17824874
17837297
17854871
17865388
17865390
17875008
17879674
17887049
17899262
17911697
17952929
17960473
17968736
17973953
17998586
17998793
17998795
17998796
17998802
17998932
18172963
18186221
18314828
18316873
18329471
18329473
18329475
18334291
18334292
18334294
18334295
18334297
18334298
18336619
18336627
18336640
18336683
18336685
18336686
18336687
18336688
18336689
18336691
18336696
18336697
18336698
18336699
18336700
18336701
18336702
18336703
18336706
18336854
18336855
18343935
18343955
18343957
18345556
18345798
18345845
18346191
18346212
18346487
18348325
18349952
18352454
18352464
18356910
18359776
18362556
18372047
18373914
18374200
18381320
18381321
18381322
18381323
18381324
18381327
18381329
18381330
18381334
18381338
18381339
18381341
18381343
18381344
18381345
18381346
18381347
18381348
18381349
18381350
18381351
18381352
18381354
18381355
18381356
18381357
18381358
18381359
18390978
18390979
18391552
18392195
18392537
18392544
18393342
18394458
18394460
18394841
18394842
18394850
18394871
18395084
18395509
18395512
18395513
18395993
18396014
18396016
18396036
18396178
18396267
18396271
18396272
18396273
18396274
18396521
18396865
18397201
18397676
18397812
18397813
18397815
18397821
18397822
18397823
18401344
18405966
18408204
18411140
18411231
18411251
18411966
18417383
18430397
18436566
18444066
18458129
18458584
18465617
18465924
18472074
18472085
18477661
18506531
18506538
18512723
18513131
18516769
18522292
18522788
18526941
18526942
18526943
18533419
18533439
18533874
18533875
18533883
18533916
18533922
18533942
18533955
18533959
18533960
18533978
18533981
18533983
18533990
18533991
18533998
18534002
18534014
18534017
18534020
18534034
18534049
18534054
18534055
18534065
18534070
18534076
18534079
18534095
18534096
18534099
18534101
18534103
18534111
18534119
18534125
18534134
18534141
18534142
18534144
18534157
18534161
18534173
18534190
18534193
18534205
18534219
18534254
18534256
18534258
18534279
18534291
18534293
18534296
18534374
18534379
18534396
18534418
18534438
18534441
18538297
18538321
18539475
18541785
18551495
18595310
18596361
18598724
18598879
18599220
18599221
18599443
18600110
18600476
18600494
18600968
18601055
18601056
18601057
18601063
18601395
18601396
18601397
18601585
18601800
18602122
18602123
18602519
18602648
18602653
18602699
18602700
18602744
18602896
18602992
18603327
18604508
18604510
18604512
18604513
18604515
18604516
18604517
18604518
18604519
18604520
18604524
18604528
18604925
18604926
18605668
18606290
18606408
18606713
18606969
18607237
18607238
18607239
18607357
18607958
18608301
18608306
18608320
18608321
18608411
18609029
18609030
18609510
18610484
18610485
18610486
18610487
18610488
18610489
18610490
18610491
18610492
18610493
18610600
18610684
18610695
18610872
18611133
18615836
18618148
18618149
18618152
18618529
18623805
18628319
18628323
18628332
18631713
18632083
18632084
18632306
18632905
18632918
18632920
18632922
18633348
18634847
18635015
18635133
18635134
18635171
18635180
18635302
18635303
18635304
18636001
18637452
18637453
18637670
18637695
18637697
18637776
18637782
18637783
18637865
18637866
18637867
18637868
18637869
18637994
18638037
18638038
18638039
18638129
18638133
18638434
18638453
18638671
18639276
18639333
18639549
18639550
18639803
18639941
18640195
18640448
18640449
18640481
18640719
18640902
18641171
18641172
18641174
18641319
18641445
18641492
18641493
18641494
18641495
18641670
18641798
18641799
18641805
18641811
18641813
18641914
18641917
18641918
18641935
18642438
18642955
18642957
18642958
18643019
18643020
18643021
18643432
18643458
18643549
18643586
18643855
18643904
18644131
18644338
18644881
18645217
18645680
18645681
18646170
18646774
18646869
18647110
18647750
18647752
18648372
18648382
18648714
18648715
18648927
18648928
18648929
18648930
18648931
18649154
18649324
18650115
18650118
18650119
18650120
18650121
18650122
18650123
18650126
18650127
18650128
18650129
18650132
18650133
18650134
18650135
18650136
18650137
18650140
18650141
18650142
18650143
18650144
18650145
18650146
18650147
18650148
18650149
18650150
18650342
18650744
18650745
18650857
18650859
18650860
18650861
18650862
18650864
18650865
18651617
18651618
18651619
18651620
18651621
18651622
18651647
18651786
18651911
18651912
18651917
18652381
18652383
18652384
18652483
18652485
18652523
18652627
18652737
18653244
18653354
18653436
18653437
18654014
18654015
18654016
18654017
18654018
18654075
18654122
18654123
18654125
18654131
18654246
18654381
18654465
18654542
18655460
18655461
18655752
18655829
18655830
18655831
18655832
18655833
18655835
18655836
18655838
18655839
18656075
18656110
18656113
18656117
18657654
18657655
18657656
18657657
18657674
18657738
18658034
18658035
18658057
18658246
18658256
18658257
18658258
18658489
18658698
18658705
18658710
18658720
18659449
18660033
18660039
18660593
18660831
18661008
18661011
18661012
18661014
18661016
18661142
18661214
18661216
18661225
18661226
18661227
18661231
18661236
18661321
18661325
18662832
18662833
18662888
18663723
18663847
18663848
18663855
18664059
18664068
18664158
18664159
18664161
18664204
18664205
18664227
18664228
18664351
18664352
18664596
18664774
18664776
18664777
18664850
18664939
18665149
18665150
18665151
18665152
18665164
18665298
18665385
18665396
18665788
18666405
18666628
18666629
18666630
18666631
18666639
18666640
18666641
18666642
18666643
18666644
18666645
18666755
18666807
18666944
18667001
18667084
18667086
18667087
18667088
18667089
18667394
18667413
18670684
18677007
18680345
18680719
18682001
18683842
18683843
18702776
18702976
18709973
18710116
18711285
18714693
18715716
18716519
18717574
18719662
18719664
18721074
18721095
18721104
18724264
18724288
18724289
18724290
18724291
18729262
18729292
18729300
18729306
18730058
18730696
18730707
18736575
18737229
18740497
18740501
18740502
18740506
18755257
18755978
18761744
18762510
18769605
18772499
18781500
18781501
18781504
18783722
18784475
18787896
18805102
18805104
18805105
18805107
18805108
18805109
18805110
18805112
18805113
18805114
18805124
18823307
18916448
18919357
18924016
18924714
18926855
18926862
18929475
18932627
18932696
18932701
18932704
18932708
18938462
18942116
18942760
18942762
18943107
18945960
18954183
18954480
18954481
18958652
18974248
18974249
18974258
18980641
18981096
18981099
18981100
18987083
18988265
18990784
18997486
18999047
18999053
18999285
19001249
19002458
19012515
19012522
19012530
19018451
19019091
19020706
19022556
19026055
19028318
19028325
19029883
19030320
19035075
19035548
19037241
19041908
19046669
19048705
19048706
19065149
19065387
19065710
19068854
19068855
19069601
19069604
19074301
19076332
19076343
19076362
19077146
19078074
19080040
19166612
19350193
19365684
19373513
19381551
19385340
19386566
19418679
19418680
19418684
19418689
19418690
19421362
19422995
19427623
19593419
19597219
19597220
19597221
19597222
19597223
19597225
19597226
19597227
19597228
19597230
19598258
19602252
19602254
19612470
19690552
19697073
19699870
19737036
19737126
19747140
19753648
19758219
19758223
19758224
19761809
19766671
19767735
19770717
19770719
19770757
19781398
19794849
19811131
19814647
19817922
19820918
19824025
19828304
19828306
19829719
19831157
19845627
19849220
19849221
19850729
19860665
19861244
19866396
19866479
19867953
19891141
19893109
19913962
19920053
19937134
19956016
19956018
19956022
19958317
19959915
19960421
19963560
19963564
19966805
19966806
19971388
19977434
19977674
19979228
19980794
19982206
19991269
19991963
19991989
20026270
20030910
20030934
20030940
20031572
20054865
20054867
20054930
20054940
20054977
20055035
20055383
20055384
20055592
20056559
20056660
20056675
20056718
20056723
20056755
20062377
20080736
20081112
20081113
20081982
20085177
20095977
20097438
20098117
20111689
20111690
20111697
20111798
20111855
20111867
20111891
20111955
20111997
20156601
20159657
20161706
20183955
20190865
20195716
20195779
20195788
20195798
20205203
20211640
20211652
20212960
20220670
20231053
20250302
20250308
20258845
20273380
20279539
20280951
20280954
20289994
20289998
20292593
20297984
20299972
20300816
20309788
20317386
20330345
20334491
20334493
20334497
20346525
20360831
20360832
20365615
20370777
20377362
20377363
20377364
20379454
20379455
20389298
20401355
20405945
20439372
20440125
20445354
20447781
20456019
20461833
20466001
20472012
20475249
20477523
20479399
20480790
20485499
20487695
20488507
20501391
20501394
20508410
20509325
20511733
20512988
20514168
20515137
20529862
20531975
20539543
20553668
20553674
20575885
20576697
20577433
20577435
20577436
20577437
20577438
20577440
20577441
20578455
20584064
20584076
20584081
20584082
20584083
20584084
20584086
20584088
20588207
20592099
20596480
20598554
20598616
20598909
20598920
20599066
20599067
20600539
20600543
20600544
20602944
20603763
20603774
20603775
20603876
20603877
20605442
20605444
20609600
20609706
20610699
20610700
20610960
20611022
20611030
20611629
20612047
20612048
20612986
20613115
20613131
20614551
20614553
20615570
20617120
20619130
20622940
20622945
20623907
20623951
20625623
20625633
20626125
20632032
20633731
20637819
20637820
20637821
20637822
20637823
20637849
20638454
20638504
20638545
20638634
20638733
20638742
20638747
20638749
20638905
20638967
20639030
20639031
20639489
20639490
20639491
20639662
20640007
20642862
20644509
20645014
20648618
20649093
20650094
20652766
20653468
20654321
20656185
20658664
20659528
20666905
20668037
20668249
20668265
20668328
20675304
20675475
20676511
20676514
20676517
20676518
20676520
20676521
20676522
20676523
20676524
20676526
20676529
20676530
20676531
20676532
20676533
20676537
20676541
20676542
20676545
20676547
20676551
20676554
20676555
20676556
20676557
20676561
20676562
20677801
20678872
20678873
20682073
20682074
20682079
20682080
20682081
20682082
20682083
20682084
20682085
20682089
20682091
20682092
20682212
20683632
20683788
20686762
20686776
20688901
20688902
20688904
20688925
20688926
20688927
20688930
20689652
20690191
20690193
20692296
20692350
20695399
20696320
20700283
20703204
20703207
20705954
20705956
20705957
20705968
20705972
20705979
20705981
20705988
20706000
20706001
20706002
20706023
20706057
20707644
20707657
20709193
20711529
20711530
20711569
20711571
20714491
20715118
20717005
20718013
20718014
20720051
20721376
20721389
20721413
20721694
20723664
20725746
20725796
20725815
20727088
20727090
20727091
20727903
20728407
20734067
20734069
20739014
20739017
20739018
20739022
20739032
20739033
20739040
20739041
20739043
20739049
20739050
20739051
20739057
20739216
20740659
20740660
20744090
20751291
20753266
20753604
20756445
20756459
20758205
20758224
20758226
20758372
20758374
20758377
20759828
20760303
20764114
20764115
20764116
20764117
20765008
20766406
20768264
20768265
20768266
20768271
20768275
20768276
20770207
20771213
20776707
20778043
20779346
20788508
20788567
20793102
20793104
20793734
20796098
20802088
20802116
20805368
20806779
20810065
20810259
20810260
20810261
20810262
20810263
20810264
20810608
20810612
20812346
20812348
20812350
20816582
20818501
20818648
20820696
20823700
20823701
20826135
20826365
20829700
20831668
20831669
20831670
20831671
20831672
20831679
20831713
20832630
20832631
20832784
20832935
20833507
20835706
20835707
20836500
20836757
20839100
20841988
20843073
20843074
20843075
20843252
20843309
20843398
20843399
20845992
20846248
20846791
20846792
20846929
20846930
20846931
20846978
20846979
20846989
20846990
20847416
20847417
20847499
20847505
20848915
20849008
20849130
20849188
20849203
20849403
20871281
20975268
20978399
20978568
20978571
20979039
20979724
20980025
20980728
21015965
21019441
21019459
21020159
21021532
21021641
21026819
21029188
21029317
21036261
21037537
21039540
21039542
21039570
21039633
21040938
21043531
21043532
21043533
21043534
21043551
21043569
21044342
21044343
21044344
21044346
21044347
21053791
21054093
21057650
21063707
21072073
21072074
21080042
21080043
21091332
21093395
21097687
21106281
21106285
21107889
21110721
21113507
21114947
21115252
21115539
21115540
21115541
21115602
21115851
21115852
21115980
21116036
21116037
21116396
21116397
21116418
21116419
21116717
21116729
21116730
21116870
21116871
21117001
21117156
21117157
21117205
21117331
21117332
21117363
21117525
21117974
21118342
21118343
21118741
21118742
21118955
21119020
21119048
21119049
21119830
21119841
21120113
21120114
21120286
21120336
21120337
21120349
21120433
21120522
21120523
21120721
21120757
21120791
21120793
21120827
21120829
21120877
21120878
21120879
21120880
21120926
21121052
21121053
21121067
21121143
21121144
21121201
21121202
21121203
21121205
21121206
21121207
21121273
21121275
21121284
21121310
21121358
21121359
21121386
21121436
21121510
21121566
21121617
21121618
21121761
21121885
21121886
21121887
21121888
21122524
21122636
21122726
21122937
21122960
21122988
21122989
21123006
21123007
21123012
21123015
21123028
21123034
21123035
21123040
21123108
21123109
21123124
21123125
21123547
21123711
21123867
21123984
21123985
21123988
21124034
21124035
21124225
21124402
21124403
21124404
21124405
21124437
21124617
21124633
21124634
21124644
21124776
21125049
21125166
21125213
21125571
21125624
21125650
21125672
21125673
21125674
21125686
21125687
21125688
21125689
21125690
21125692
21125724
21125725
21125788
21125789
21125920
21125990
21125991
21126007
21126035
21126085
21126112
21126113
21126151
21126173
21126247
21126291
21126292
21126411
21126412
21126413
21126414
21126419
21126420
21126472
21126473
21126474
21126491
21126492
21126493
21126494
21126495
21126521
21126524
21126534
21126535
21126537
21126538
21126598
21126613
21126619
21126673
21127636
21127637
21128449
21128450
21128475
21128476
21128954
21128955
21130195
21131487
21131491
21135536
21136954
21136960
21137014
21137019
21137020
21138400
21138796
21139461
21139462
21139463
21139465
21139466
21139469
21139562
21139623
21139624
21139696
21139697
21139705
21139706
21139713
21139717
21139829
21139858
21139859
21139864
21139901
21139907
21139908
21139909
21139991
21139992
21140024
21140115
21140144
21140436
21140437
21140438
21140439
21140440
21140442
21140449
21140493
21140494
21140640
21140641
21140642
21140661
21140662
21140663
21140664
21140684
21140710
21141002
21141003
21141025
21141044
21141045
21141166
21141285
21141320
21144996
21144999
21145006
21145024
21145026
21145033
21145034
21145035
21145052
21145053
21145058
21145059
21145106
21145132
21145156
21145172
21145173
21145218
21145219
21145250
21145251
21145269
21145270
21145274
21145289
21145290
21145293
21145305
21145314
21145315
21145360
21145361
21145362
21145426
21145488
21145521
21145745
21145746
21145918
21145919
21145920
21145921
21145993
21146969
21146970
21146989
21150557
21150559
21151036
21154612
21154613
21155064
21155373
21155393
21155398
21155407
21155408
21155412
21155426
21155495
21155514
21155517
21155520
21155538
21155539
21155540
21155541
21155587
21155590
21155593
21155603
21155621
21155651
21155664
21155772
21155774
21155775
21155782
21155814
21155828
21157548
21158721
21158725
21158751
21158809
21158813
21158814
21158815
21159107
21159108
21159616
21159617
21159639
21177224
21177259
21183545
21196904
21196908
21196909
21200180
21204215
21204218
21204219
21204220
21205757
21206006
21206008
21225463
21226157
21245255
21248533
21252248
21252257
21252322
21253887
21253929
21254620
21254629
21254638
21254641
21255848
21255879
21256193
21260247
21260249
21260916
21260917
21260920
21260921
21260923
21260924
21260925
21260926
21260934
21260935
21274316
21274317
21275138
21276335
21297525
21299402
21299403
21299923
21301318
21302164
21302165
21302166
21302172
21302250
21303990
21305777
21306027
21306169
21307660
21307661
21307666
21307667
21307668
21307669
21307676
21307677
21307679
21307709
21307710
21307711
21307726
21307873
21307874
21307875
21307876
21307877
21307879
21307882
21307885
21307886
21307887
21307889
21307890
21307891
21307892
21307893
21307909
21307911
21308223
21308539
21309973
21310460
21310461
21310487
21310488
21310489
21310490
21310491
21310492
21310494
21311249
21316884
21316902
21316904
21316929
21318908
21334747
21334757
21334767
21335678
21335679
21335693
21336145
21336146
21339252
21339253
21339255
21339256
21339726
21340294
21340295
21340453
21340501
21340823
21343383
21343386
21348483
21348484
21349623
21349634
21352010
21353469
21353718
21355827
21356187
21356507
21359152
21359348
21360467
21361048
21363445
21365853
21365854
21365855
21365857
21365860
21365861
21387436
21387437
21387438
21387439
21387440
21387441
21389567
21397176
21402735
21412779
21414366
21422573
21441662
21441663
21441674
21441681
21441693
21455511
21456137
21456138
21456139
21456140
21471253
21476018
21483510
21490015
21490020
21490060
21490062
21505226
21516144
21517384
21521808
21537108
21547869
21547871
21550177
21550211
21550229
21550390
21550415
21550446
21550644
21550669
21550670
21550786
21550799
21550802
21550807
21550862
21550874
21550881
21550884
21550923
21551341
21572943
21572944
21572945
21572946
21572947
21572948
21572949
21572950
21572951
21572952
21572953
21572954
21572955
21572956
21572957
21572958
21572960
21572961
21572962
21572963
21572968
21572969
21572970
21572971
21572972
21572973
21572974
21572984
21572985
21572988
21572994
21572999
21573014
21573015
21573016
21573017
21573018
21573019
21573020
21573021
21573035
21573036
21573095
21573096
21573098
21573100
21573101
21573128
21573256
21573258
21573263
21573398
21573399
21573503
21573504
21573888
21574022
21574023
21574032
21574033
21574034
21574728
21574729
21574734
21574735
21574736
21574909
21574910
21575062
21575063
21575272
21575358
21575359
21575403
21575643
21575644
21576098
21576104
21576217
21576421
21576422
21576423
21576424
21576425
21576426
21576427
21576428
21576429
21576430
21576431
21576432
21576865
21576866
21576867
21576868
21577136
21577142
21577143
21577146
21577631
21577632
21577703
21577704
21577705
21577706
21577708
21577710
21577764
21577768
21577769
21578230
21578231
21578260
21578261
21578263
21578264
21578265
21578266
21578268
21578637
21578638
21578642
21578657
21578658
21578659
21578789
21578790
21578905
21578907
21579143
21579644
21579645
21579646
21579844
21579845
21579846
21579849
21579850
21579855
21579856
21579863
21579937
21580283
21580284
21580285
21580286
21580287
21580288
21580290
21580292
21580344
21580345
21580589
21580747
21580749
21580753
21581130
21581131
21581132
21581133
21581134
21581135
21581136
21581137
21581138
21581139
21581140
21581141
21581142
21581143
21581144
21581145
21581146
21581147
21581148
21581151
21581152
21582315
21582316
21582408
21582409
21582413
21582444
21582445
21582446
21583213
21583214
21583277
21583992
21583993
21585123
21585605
21585606
21585607
21585608
21585609
21585610
21585618
21585620
21585961
21586032
21586324
21586325
21586327
21586348
21586349
21586487
21586489
21586490
21586492
21586506
21586780
21587694
21587695
21587696
21588062
21588508
21588509
21588510
21588511
21588513
21589114
21589116
21589185
21589186
21589188
21589205
21589206
21589215
21589524
21589525
21589526
21589527
21589640
21589641
21589642
21589643
21589644
21589645
21589646
21589647
21589648
21589649
21589650
21589651
21589652
21589653
21589654
21589655
21589656
21589657
21589658
21589659
21589660
21589661
21589662
21589663
21589664
21589665
21589666
21589667
21589668
21589669
21589670
21589672
21589674
21589675
21589676
21589677
21590062
21590063
21590106
21590153
21590154
21590161
21590162
21590165
21590183
21590189
21590292
21590295
21590296
21590297
21590298
21590939
21590940
21590942
21590944
21590946
21590992
21590993
21591408
21591409
21591410
21591411
21591574
21591620
21592481
21592751
21592753
21592754
21592755
21592836
21592837
21593088
21593197
21593198
21593521
21593689
21593708
21593709
21593710
21593797
21593798
21593799
21593800
21594296
21594298
21594370
21594373
21594374
21594416
21594421
21594642
21594643
21594644
21594645
21594666
21594667
21594668
21594669
21594673
21594674
21595963
21595971
21595972
21595976
21595977
21596064
21596065
21596200
21596275
21596276
21596277
21596280
21596338
21596339
21596340
21596341
21596642
21596846
21596847
21596848
21596849
21596850
21596851
21596852
21596853
21596889
21597108
21597299
21597300
21597301
21597302
21599449
21599450
21599451
21599452
21599453
21599454
21599455
21599456
21599457
21599458
21599459
21599460
21599461
21599462
21599567
21599568
21599569
21599570
21599571
21599572
21599573
21599574
21599575
21599576
21599577
21599578
21599579
21599580
21599581
21599582
21599583
21599584
21599585
21599599
21599600
21599601
21599602
21599603
21599604
21599605
21599606
21599607
21599608
21599609
21599610
21599611
21600127
21600128
21600129
21600130
21600131
21600205
21600422
21600424
21600436
21600441
21600442
21600443
21600444
21600445
21600446
21600448
21600449
21600450
21600452
21600581
21600582
21600956
21600994
21600995
21601117
21601118
21601119
21601120
21601152
21601195
21601196
21601243
21601245
21601247
21601249
21601253
21601854
21601855
21601856
21601857
21601866
21601985
21601990
21601991
21602252
21602331
21602382
21602383
21602426
21602427
21602428
21602429
21602431
21602432
21602433
21602434
21602435
21602436
21602437
21602438
21602439
21602440
21602441
21602442
21602443
21602444
21602445
21602446
21602447
21602448
21602449
21602450
21603807
21603808
21603809
21603810
21603811
21603812
21603813
21603814
21603815
21604003
21604004
21604246
21604371
21604418
21604419
21604430
21604432
21604434
21604862
21604863
21604864
21604865
21604866
21604867
21605732
21605733
21605734
21605735
21605736
21605737
21605738
21605739
21605740
21605741
21605746
21606196
21606197
21606462
21606463
21606523
21606607
21606773
21606775
21606876
21606986
21606987
21606988
21606989
21606990
21606991
21606992
21606993
21606994
21606995
21606996
21606997
21606998
21606999
21607000
21607001
21607002
21607003
21607004
21607005
21607006
21607007
21607009
21607010
21607015
21607016
21607085
21607086
21607088
21607089
21607090
21607091
21607092
21607093
21607198
21607200
21607201
21607202
21607203
21607204
21607205
21607206
21607207
21607208
21607209
21607210
21607211
21607245
21607273
21607385
21607386
21607387
21607388
21607389
21607390
21607391
21607392
21607513
21607514
21607515
21607516
21607643
21607644
21607645
21607646
21607647
21607648
21607649
21607650
21607651
21607652
21607653
21607654
21607655
21607656
21607730
21607824
21607908
21608338
21608339
21608340
21608471
21608472
21608564
21608565
21608566
21608567
21608568
21608569
21608570
21608571
21608573
21608574
21608575
21608576
21608577
21608578
21608580
21608581
21608582
21608583
21608584
21608585
21608948
21608950
21608953
21608954
21608955
21608956
21608958
21609383
21609651
21610069
21617235
21625578
21625605
21625608
21625609
21625610
21625649
21625820
21625821
21626018
21626019
21626020
21626021
21626022
21626023
21626024
21626025
21626026
21626027
21626028
21626029
21626030
21626031
21626032
21626033
21626034
21626035
21626036
21626037
21626038
21626318
21626319
21626516
21626517
21626518
21626519
21626630
21626943
21626946
21626947
21626948
21626949
21626950
21627369
21627370
21627371
21627372
21627373
21627374
21627375
21627865
21627866
21627867
21627868
21627869
21627870
21627871
21627874
21627877
21627878
21627880
21627881
21628022
21628023
21628421
21628422
21628532
21628533
21628535
21628904
21628909
21628935
21628936
21628937
21629125
21629126
21629822
21629823
21629824
21629825
21629826
21629827
21629828
21629829
21629832
21629834
21629942
21629943
21629944
21629947
21629948
21629997
21630031
21630032
21630033
21630034
21630218
21630220
21630295
21630301
21630339
21630448
21630498
21630499
21630500
21630501
21630504
21630505
21630506
21630507
21630508
21630509
21630510
21630511
21630512
21630513
21630514
21630515
21630516
21630517
21630518
21630519
21630520
21630521
21630522
21630523
21630524
21630525
21630526
21630527
21630528
21630529
21630530
21630531
21630532
21630533
21630534
21630535
21630536
21630623
21630624
21630625
21630626
21630627
21630703
21630704
21630707
21630708
21630711
21630713
21630714
21631399
21631400
21631401
21631402
21631405
21631545
21631547
21631818
21631837
21631977
21632093
21632130
21632131
21632132
21632133
21632134
21632135
21632136
21632137
21632138
21632139
21632141
21632142
21632143
21632145
21632146
21632502
21632503
21632916
21632980
21632987
21633006
21633009
21633010
21633011
21633012
21633016
21633017
21633022
21633023
21633024
21633025
21633026
21633027
21633031
21633032
21633033
21633037
21633038
21633041
21633266
21633267
21633268
21633269
21633270
21633271
21633291
21633293
21633294
21633312
21633340
21633341
21633343
21633357
21633358
21633359
21633361
21633362
21633363
21633364
21633366
21633367
21633368
21633369
21633370
21633371
21633372
21633373
21633374
21633375
21633376
21633377
21633378
21633379
21633648
21633649
21633650
21633651
21633652
21633666
21633667
21633668
21633669
21633670
21633731
21633732
21634076
21634077
21634078
21634080
21634148
21634150
21634187
21634188
21634189
21634190
21634338
21634339
21634390
21634391
21634421
21634422
21634423
21634424
21634425
21634426
21634427
21634553
21634699
21634700
21634701
21634702
21634709
21634720
21634885
21634886
21634887
21635038
21635039
21635040
21635041
21635042
21635043
21635044
21635045
21635046
21635047
21635048
21635049
21635052
21635053
21635142
21635159
21635342
21635343
21635344
21635345
21635346
21635521
21635522
21635523
21635524
21635572
21635573
21635574
21635776
21635777
21635778
21636127
21636128
21636193
21636343
21636344
21636383
21636927
21636928
21636929
21636930
21636931
21636932
21636934
21637036
21637037
21637044
21637048
21637049
21637050
21637717
21637718
21637719
21637720
21637721
21637722
21637723
21637724
21637725
21637726
21637727
21637728
21637729
21637959
21637960
21637962
21637963
21637966
21637967
21638022
21638023
21638024
21638026
21638027
21638028
21638029
21638032
21638034
21638035
21638036
21638400
21638401
21639839
21646006
21659245
21662013
21662042
21663623
21668360
21668361
21668362
21668389
21668390
21668391
21668392
21668429
21668431
21668434
21668435
21668437
21668859
21668860
21668861
21668862
21668863
21668864
21668865
21668866
21668867
21668868
21668869
21668870
21668871
21668926
21668927
21668928
21668929
21668930
21668931
21668932
21668933
21668934
21668935
21668936
21668937
21668938
21668939
21668940
21668941
21668942
21668943
21668945
21668946
21668948
21668949
21668950
21668983
21668984
21669174
21669635
21669636
21669637
21669638
21669639
21669640
21669641
21669642
21669643
21669997
21669999
21670000
21670482
21670483
21670484
21670518
21670519
21670520
21670521
21670522
21670523
21670524
21670525
21670822
21670842
21670843
21670953
21671012
21671337
21671367
21671368
21671369
21671370
21671371
21671372
21671373
21671374
21671375
21671395
21671396
21671399
21671820
21671821
21671915
21672233
21672446
21672447
21672448
21672449
21672450
21672451
21672452
21672457
21672458
21672459
21672460
21673228
21673257
21673259
21673260
21673868
21673869
21673870
21673871
21673872
21673874
21673876
21674500
21676027
21676028
21676035
21676036
21676044
21676074
21676472
21676590
21676591
21676592
21676595
21676596
21676852
21676853
21677942
21678292
21678293
21678295
21678297
21678300
21678304
21678310
21678407
21678408
21678409
21679369
21679370
21679371
21679372
21679885
21679886
21681062
21681141
21681142
21681143
21681151
21681152
21681153
21681160
21681161
21681162
21681234
21681252
21681253
21681254
21681255
21681256
21681257
21681258
21681264
21681289
21681290
21681291
21681292
21681293
21681294
21681295
21681296
21681303
21681703
21681704
21681705
21681706
21681707
21681821
21681822
21683149
21686215
21687896
21687915
21689287
21691497
21698873
21711129
21711896
21712214
21714516
21714551
21714554
21714576
21720359
21720363
21721274
21721736
21722229
21722347
21722482
21722483
21722576
21722577
21722580
21722581
21722685
21722686
21722687
21722688
21722689
21722746
21723220
21723221
21724258
21724494
21724927
21724928
21725493
21725494
21725581
21725582
21725583
21726059
21726060
21726063
21726064
21726066
21726132
21726504
21726505
21726858
21726859
21726861
21726862
21726863
21726864
21726865
21726866
21727137
21727138
21727139
21727140
21727141
21727142
21727143
21727144
21727145
21727146
21727147
21727148
21727149
21727150
21727151
21727152
21727153
21727154
21727155
21727156
21727345
21727346
21727347
21727348
21727349
21727355
21727356
21727357
21727358
21727359
21727376
21727378
21728102
21728103
21728157
21728446
21729089
21729183
21729184
21729247
21729354
21729355
21729361
21729362
21729416
21729417
21729418
21729419
21729420
21729421
21729424
21729425
21729426
21729427
21729428
21729429
21729697
21729698
21729699
21729700
21729837
21729838
21729839
21729840
21729841
21729842
21729843
21729844
21729861
21730103
21730104
21730105
21730106
21730107
21730108
21730109
21730847
21730848
21730849
21731179
21731181
21731185
21731186
21731187
21731204
21732410
21732411
21732412
21732413
21732414
21732418
21732420
21732422
21732423
21732426
21732427
21732428
21732429
21732441
21732442
21732443
21732444
21732445
21732446
21732928
21732929
21732930
21752099
21754533
21761929
21762482
21762483
21762484
21762529
21762530
21762743
21762744
21762745
21762746
21763296
21763325
21763494
21763495
21763631
21763632
21763633
21763634
21763635
21763636
21764163
21764164
21764165
21764166
21764167
21764168
21764169
21764170
21764499
21764507
21765592
21765780
21765781
21765782
21765783
21765784
21765785
21765786
21765787
21767181
21767183
21767189
21768116
21768117
21768118
21768119
21768463
21768744
21769543
21769702
21769706
21769707
21770301
21770606
21770832
21770833
21770834
21770835
21770864
21770885
21771330
21771331
21771332
21771333
21771334
21771339
21771340
21771530
21771531
21771532
21771533
21771581
21771582
21771583
21771584
21771585
21772035
21772036
21772597
21772599
21772600
21772602
21772605
21772761
21772788
21772870
21775202
21775354
21775647
21778596
21782162
21782492
21782493
21782494
21787897
21787898
21788148
21788149
21788156
21789100
21789102
21789103
21789104
21789105
21789114
21789115
21789116
21789117
21789118
21789119
21789508
21789512
21790251
21790253
21790254
21796114
21813875
21813876
21813877
21813878
21813879
21813880
21813881
21813882
21815978
21816351
21816750
21819206
21822366
21822368
21827015
21828632
21829472
21832656
21845293
21847333
21849117
21852692
21853939
21856229
21863252
21863253
21864169
21868524
21868678
21872006
21872826
21872827
21872891
21872893
21872894
21880554
21880557
21881160
21881396
21881651
21882112
21882189
21882195
21882196
21883404
21883405
21885759
21885770
21885800
21888961
21889574
21893925
21896270
21896415
21904275
21909112
21910300
21910567
21910891
21910893
21910930
21916033
21918311
21918499
21924743
21924840
21924842
21924868
21932395
21932711
21932943
21941303
21944082
21947023
21947033
21947305
21947306
21947312
21947318
21947319
21948992
21948993
21954312
21954935
21954962
21966337
21966888
21967285
21967655
21968121
21968540
21968543
21968545
21969379
21969408
21969457
21969458
21970049
21970480
21970481
21971125
21971126
21972248
21977847
21977907
21982957
21982963
21983255
21986583
21987806
21989525
21989780
21999266
22006118
22011442
22013413
22013416
22016773
22016777
22016782
22024162
22027282
22052964
22057571
22082371
22082372
22082627
22086196
22086232
22086239
22088745
22088773
22090776
22090779
22090780
22090786
22090790
22090829
22091547
22094536
22094571
22094575
22094582
22099301
22102212
22107386
22107397
22107435
22107444
22114556
22114583
22114608
22114636
22124201
22129381
22129469
22129475
22134443
22136297
22138185
22138725
22145311
22146484
22149487
22149657
22159176
22159190
22159226
22159227
22166391
22166398
22166406
22166427
22169192
22169386
22172474
22173764
22174319
22174379
22175154
22177535
22178869
22183125
22183154
22184256
22184323
22209656
22209801
22210346
22211218
22211252
22211467
22211631
22211632
22211662
22211682
22211739
22211740
22211741
22211742
22211743
22211746
22211747
22211823
22211824
22211825
22211826
22211827
22211828
22211829
22211830
22211897
22211898
22211899
22212029
22212030
22212084
22212085
22212087
22212526
22212527
22212585
22212616
22212662
22212666
22212814
22212819
22212823
22212824
22212825
22212826
22212827
22212828
22212829
22212830
22212831
22212832
22212833
22212834
22212835
22212836
22212837
22212840
22212841
22212842
22212843
22212844
22212845
22212846
22212847
22212848
22212849
22212889
22212890
22212891
22212894
22212895
22212896
22212899
22212906
22212935
22212938
22212940
22212941
22212943
22212950
22212970
22212972
22212978
22212985
22212986
22212993
22212995
22213032
22213037
22213087
22213099
22213106
22213407
22213418
22213478
22213756
22213799
22213802
22213960
22214056
22214133
22214135
22214154
22214210
22214220
22214221
22214223
22214225
22214235
22214284
22214285
22214286
22214287
22214288
22214293
22214295
22214297
22214300
22214302
22214304
22214332
22214334
22214336
22214338
22214347
22214351
22214361
22214369
22214402
22214404
22214405
22214406
22214407
22214409
22214410
22214411
22214412
22214413
22214415
22214426
22214444
22214449
22214450
22214451
22214452
22214453
22214456
22214647
22214655
22214842
22214844
22214845
22214846
22214850
22214857
22214858
22214876
22214877
22214880
22214886
22214899
22214900
22214901
22214902
22214903
22214904
22214905
22214906
22214907
22214908
22214909
22214910
22214911
22214912
22214913
22214920
22214921
22214929
22214930
22214933
22214934
22214935
22214936
22214937
22214938
22214942
22214945
22214953
22214954
22214960
22215008
22215009
22215010
22215025
22215047
22215049
22215108
22215139
22215146
22215147
22215148
22215149
22215227
22215380
22215382
22215402
22215428
22215429
22215443
22215444
22215455
22215456
22215465
22215466
22215467
22215468
22215469
22215470
22215472
22215477
22215478
22215479
22215483
22215486
22215495
22215551
22215563
22215567
22215579
22215583
22215589
22215591
22215609
22215614
22215615
22215695
22215889
22215937
22215968
22215986
22215988
22215995
22216010
22216011
22216012
22216013
22216014
22216023
22216024
22216039
22216110
22216134
22216289
22216396
22216406
22216419
22216520
22216556
22216557
22216566
22216616
22216624
22216646
22216647
22216769
22216941
22216942
22216943
22216944
22216945
22216955
22217206
22217423
22217467
22217468
22217469
22217470
22217471
22217472
22217473
22217474
22217475
22217476
22217477
22217478
22217479
22217480
22217481
22217494
22226449
22226451
22227641
22229138
22235267
22235268
22235270
22237788
22239434
22244411
22244475
22247537
22247539
22263340
22266652
22266942
22266944
22267140
22271855
22274890
22278218
22278468
22278469
22278470
22287779
22287793
22287802
22294589
22294590
22294591
22294596
22294597
22294598
22294599
22294600
22294601
22294606
22294610
22294611
22294612
22294613
22294615
22294617
22294618
22294670
22294781
22294782
22294783
22294784
22294785
22294786
22294787
22294788
22294789
22294790
22294896
22295124
22295125
22295132
22295138
22295231
22296280
22296522
22296526
22296527
22296791
22296836
22297116
22297898
22297977
22297978
22298141
22298579
22298586
22298591
22298962
22308816
22308817
22308819
22311283
22315804
22316415
22316427
22316429
22316437
22320076
22325996
22328216
22336424
22341053
22352738
22358730
22368366
22368367
22368368
22368369
22369835
22372931
22385702
22391885
22402684
22415848
22415850
22415851
22415852
22415863
22416292
22417616
22420922
22448409
22457492
22461927
22461942
22462143
22463826
22465256
22465259
22475938
22486473
22486786
22486796
22486801
22489279
22489280
22489281
22491096
22491663
22494824
22494825
22495205
22495206
22501106
22507565
22507580
22507741
22524158
22524169
22524200
22524215
22524334
22524354
22524379
22524501
22524534
22524535
22524624
22524634
22524637
22555907
22555908
22555912
22566363
22568360
22571156
22590857
22593306
22597360
22603847
22603887
22609086
22619178
22625306
22625562
22627910
22639343
22643289
22647646
22648777
22660029
22660030
22660031
22660032
22660035
22660039
22660041
22660042
22660043
22660044
22660047
22660048
22660049
22660050
22664568
22673026
22695708
22696389
22696390
22706768
22719440
22719441
22723407
22723630
22728369
22728389
22728848
22735106
22787884
22788161
22788194
22788195
22788229
22788341
22788759
22789179
22789180
22791772
22792051
22792069
22792105
22792329
22792332
22792828
22793454
22793455
22793847
22793957
22793960
22795064
22795065
22795066
22795067
22795074
22795085
22795545
22795726
22796170
22797326
22797712
22799077
22799402
22800170
22801224
22803038
22803073
22803095
22803851
22804138
22804139
22804140
22804206
22805053
22805057
22806356
22806413
22806646
22806647
22806751
22806765
22807037
22808056
22808162
22808163
22808347
22808794
22809026
22809372
22809374
22809546
22809927
22809990
22810087
22810827
22810828
22810848
22811161
22811162
22811262
22811263
22811311
22811340
22811341
22811342
22811380
22811510
22811988
22812164
22812843
22812908
22813085
22813088
22813376
22813518
22813581
22814079
22814080
22814082
22814094
22814096
22814098
22814148
22814150
22814680
22814779
22814907
22814908
22814909
22815166
22816185
22816405
22816406
22816603
22817677
22817847
22818394
22818512
22819942
22820859
22820975
22821031
22821032
22821197
22821285
22821287
22821288
22821812
22822398
22822817
22823183
22823460
22824218
22824539
22824787
22825318
22825841
22826194
22826204
22826301
22826319
22827006
22827183
22827627
22827628
22827811
22827812
22831855
22832403
22833524
22833549
22833559
22833579
22833594
22833604
22833605
22833661
22833668
22833669
22833670
22833672
22833673
22833674
22833675
22833676
22833677
22833678
22833680
22833681
22836365
22836366
22836602
22837095
22837617
22837729
22838517
22839061
22839084
22839127
22839258
22839261
22839300
22839301
22839363
22840433
22841397
22841408
22841504
22841505
22841546
22841875
22841932
22841937
22842016
22842062
22842064
22842065
22842097
22842227
22842572
22842730
22842731
22842732
22842734
22842735
22842878
22842880
22842882
22842883
22842884
22842886
22842888
22843628
22843673
22843674
22843676
22843677
22843685
22844328
22844353
22844379
22844381
22844385
22844798
22844799
22844854
22844868
22844870
22844875
22845135
22845518
22845535
22845703
22845705
22846196
22846199
22846329
22846619
22846649
22846783
22847930
22847931
22848009
22848229
22848230
22849184
22849770
22849771
22849955
22849973
22850106
22850352
22850356
22850406
22850439
22850575
22850576
22850658
22851075
22851126
22851614
22851615
22851616
22851770
22852252
22852314
22852315
22852316
22852334
22852470
22852812
22853164
22853167
22853262
22853263
22853266
22853267
22853319
22853370
22853506
22853569
22853599
22853601
22853712
22853714
22853907
22853908
22854257
22854268
22854638
22854691
22854696
22855132
22855182
22855277
22855281
22855282
22855288
22855599
22856327
22857103
22857107
22857543
22857548
22857648
22857687
22857796
22857800
22857804
22857806
22857807
22857914
22857917
22857918
22857980
22858205
22858211
22858390
22858538
22858541
22858542
22858548
22858549
22858550
22858638
22858640
22859539
22859540
22859545
22859546
22859758
22859759
22860116
22860172
22860173
22860175
22860176
22860492
22860548
22860549
22860554
22861866
22861907
22861932
22862049
22862055
22862056
22862058
22862059
22862195
22862196
22862197
22862198
22862339
22862341
22862342
22862343
22862344
22862345
22862346
22862639
22863353
22863355
22863364
22863365
22863366
22863367
22863368
22863370
22863372
22863373
22863374
22863375
22863376
22863377
22863378
22863383
22864038
22864550
22865378
22865513
22865528
22865612
22866026
22866144
22866145
22866435
22866479
22866540
22866543
22866547
22866551
22866555
22866649
22866771
22866779
22867636
22867637
22867646
22867647
22867788
22867790
22868175
22868496
22868658
22868661
22868663
22869913
22870052
22870372
22870374
22870694
22870722
22870723
22871871
22871872
22871878
22872020
22872060
22872217
22872258
22872313
22872508
22872937
22872938
22872939
22872940
22872948
22872949
22872950
22872952
22872953
22872954
22873065
22873066
22873131
22873140
22873513
22873514
22873853
22873856
22873857
22874142
22874556
22874561
22874756
22874757
22874824
22875014
22875297
22875302
22875319
22875320
22875355
22875614
22875615
22875617
22875637
22875864
22876210
22876211
22876711
22876962
22877135
22877137
22877139
22877147
22878123
22878184
22878190
22878203
22878208
22878297
22878311
22878318
22878319
22878324
22878369
22878813
22879000
22879001
22879192
22879297
22879779
22880302
22880525
22880768
22880769
22880770
22880771
22880772
22880773
22880817
22880818
22880819
22880821
22880922
22881289
22881407
22881449
22881451
22881456
22881710
22881715
22881719
22881726
22881742
22881744
22881746
22881842
22882169
22882784
22882786
22882839
22883207
22883841
22883842
22884043
22884047
22884048
22884049
22884050
22884051
22884052
22884053
22884054
22884055
22884853
22884854
22885209
22885210
22885211
22885212
22885214
22885266
22885267
22885287
22885288
22885289
22885301
22885880
22885881
22886035
22886932
22886979
22886988
22886989
22886990
22886992
22886999
22887047
22887053
22887054
22887080
22887082
22887083
22887100
22887127
22887138
22887151
22887158
22887159
22887173
22887174
22887175
22887177
22887180
22887181
22887183
22887190
22887194
22887195
22887196
22887197
22887203
22887208
22887209
22887210
22887213
22887220
22887221
22887231
22887244
22887245
22887246
22887249
22887250
22887251
22887254
22887267
22887268
22887270
22887271
22887277
22887278
22887279
22887281
22887288
22887292
22887294
22887295
22887297
22887298
22887299
22887300
22887302
22887304
22887309
22887311
22887312
22887313
22887316
22887318
22887319
22887320
22887321
22887322
22889059
22892778
22892887
22894591
22895144
22897750
22897751
22899149
22899187
22904280
22907755
22907760
22908918
22912570
22914963
22941454
22941459
22941526
22941602
22941681
22942420
22942423
22945306
22946602
22947700
22947864
22948009
22950330
22950725
22952043
22952044
22952048
22952049
22952050
22952707
22955630
22955632
22956588
22956593
22956594
22957096
22957590
22957591
22959714
22961682
22964470
22965063
22965102
22965127
22965267
22965271
22966860
22967410
22967427
22967938
22969211
22971907
22974874
22974875
22974878
22974879
22974880
22975514
22975994
22977036
22979804
22979805
22979808
22979809
22979810
22979812
22979815
22982053
22982055
22982985
22986441
22986442
22986443
22986444
22986445
22986446
22986447
22986559
22994808
22994809
23002339
23019048
23050391
23050404
23052637
23052645
23052650
23063599
23071683
23071684
23077007
23080694
23090671
23093110
23093111
23093114
23093119
23115735
23115737
23115738
23115742
23115744
23115748
23115750
23115756
23115757
23145047
23173766
23173767
23175956
23177036
23178717
23183284
23183290
23185215
23207115
23223708
23234107
23234110
23234111
23234114
23234115
23234148
23234197
23234251
23234252
23234518
23234519
23234520
23234522
23234523
23234524
23234526
23234527
23234529
23234530
23234531
23235487
23235488
23235489
23235490
23235491
23235492
23235499
23235501
23235834
23235835
23236052
23236053
23236054
23236055
23236056
23236057
23236128
23236129
23236130
23236147
23236904
23236905
23236906
23236907
23236908
23237389
23237390
23237391
23237392
23237393
23237394
23237395
23237492
23237493
23237494
23237495
23237496
23237497
23237498
23237499
23237500
23237501
23237502
23237503
23237504
23237505
23237506
23237507
23237508
23237531
23237532
23237533
23237830
23237831
23237834
23237835
23237910
23237911
23237925
23237926
23237927
23237930
23238441
23238442
23238443
23238504
23238505
23238508
23238509
23238510
23238511
23238512
23238645
23238646
23238647
23238648
23238652
23238723
23238746
23238747
23238748
23238752
23238776
23238780
23238908
23238909
23239043
23239045
23239371
23239372
23239405
23239783
23239784
23239785
23239786
23239787
23239788
23240033
23240034
23240188
23240189
23240254
23240257
23240443
23240446
23240512
23240525
23240526
23240527
23240528
23240529
23240530
23240531
23240532
23240582
23240583
23240584
23240585
23240586
23240587
23240588
23240589
23240590
23240591
23240592
23240593
23240594
23240595
23240596
23240597
23240598
23240599
23240600
23240601
23240602
23240603
23240675
23240676
23240677
23240678
23240680
23240681
23240682
23240683
23240684
23240685
23240693
23240794
23240952
23241097
23241229
23241237
23241464
23241465
23241681
23241751
23241905
23241906
23241913
23241914
23241991
23242006
23242009
23242010
23242147
23242310
23242950
23242951
23242952
23242953
23242954
23242957
23242958
23242959
23242960
23242961
23242962
23242963
23242964
23242966
23242967
23242968
23242969
23242970
23242971
23242972
23242973
23243237
23243788
23243791
23243792
23243815
23243816
23243935
23243936
23243937
23244069
23244070
23244071
23244079
23244137
23244138
23244139
23244140
23244141
23244142
23244290
23244482
23244522
23244523
23244524
23244525
23244527
23244528
23244529
23244540
23244541
23244546
23244547
23244549
23244555
23244556
23244557
23245074
23245075
23245076
23245077
23245078
23245079
23245203
23245299
23245421
23245862
23246150
23246983
23247648
23247649
23247650
23247651
23247652
23247653
23247654
23247655
23247656
23247678
23247680
23247901
23247905
23247984
23247987
23248136
23248137
23248402
23248403
23248404
23248405
23248408
23248409
23248410
23248411
23248651
23248652
23248975
23249185
23249233
23249234
23249246
23249247
23249248
23249249
23249255
23249274
23249275
23249276
23249277
23249280
23249305
23249306
23249309
23249310
23249311
23249312
23249313
23249314
23249315
23249316
23249317
23249318
23249319
23249320
23249328
23249329
23249338
23249339
23249340
23249341
23249342
23249343
23249344
23249345
23249346
23249347
23249348
23249350
23249351
23249352
23249353
23249356
23249357
23249358
23249454
23249649
23249773
23249907
23249909
23249947
23250169
23250170
23250171
23250172
23250173
23250174
23250175
23250390
23250391
23250392
23250690
23250805
23250808
23251730
23251735
23251736
23251749
23251955
23252273
23252274
23252308
23252312
23252315
23252316
23252317
23252324
23252329
23252330
23252608
23253086
23253087
23253088
23253089
23253090
23253091
23253092
23253093
23253094
23253126
23253168
23253169
23253170
23253171
23253172
23253383
23253384
23253955
23253956
23253957
23253958
23254294
23254295
23254296
23254392
23254400
23254684
23254685
23254686
23254696
23254708
23254755
23254756
23254757
23255305
23255306
23255627
23255632
23255633
23255634
23255635
23255636
23255637
23256531
23256532
23256932
23256934
23256947
23257389
23257393
23257487
23257488
23257699
23258598
23258604
23258605
23258606
23258607
23258608
23258609
23258613
23258772
23258788
23258789
23258790
23259258
23259531
23259532
23259533
23259534
23259722
23259723
23259724
23259725
23259728
23259729
23259730
23259731
23259983
23260211
23260212
23260213
23260450
23260821
23261035
23261036
23261037
23261038
23261039
23261040
23261041
23261042
23261046
23261047
23261057
23261109
23261110
23261111
23261112
23261114
23261115
23261805
23261808
23261809
23261810
23261812
23261813
23261814
23261815
23261816
23261817
23261823
23261826
23261828
23261838
23261839
23261843
23261845
23261858
23261859
23261860
23263013
23264190
23265498
23265585
23266984
23267079
23267143
23267391
23268072
23268762
23269953
23269989
23271667
23271774
23272613
23272614
23274369
23275224
23275736
23275954
23275955
23275960
23276185
23276186
23276193
23276411
23276581
23276626
23276773
23278725
23278915
23299069
23304457
23304469
23304501
23304527
23304571
23304668
23304723
23306082
23317979
23322580
23322988
23332379
23332380
23332387
23332390
23358719
23363775
23364674
23370795
23370817
23374206
23374291
23377115
23377127
23377208
23380358
23380360
23380361
23380362
23380465
23380466
23380467
23383156
23387608
23389099
23390043
23390115
23391553
23392841
23392843
23392861
23392918
23392919
23392971
23394737
23396156
23396810
23397590
23397591
23397613
23397976
23398516
23398527
23398535
23398536
23398537
23401500
23404590
23404591
23419734
23420274
23420286
23421143
23421194
23421195
23421196
23421197
23421198
23421199
23421200
23421201
23421202
23421204
23421205
23422546
23422693
23424002
23424019
23424086
23424151
23425742
23431615
23431617
23431626
23431645
23432884
23443653
23443654
23456240
23461879
23466231
23470708
23502661
23506334
23510792
23517772
23518252
23518334
23518375
23519639
23519718
23520132
23522045
23531600
23531603
23531609
23531829
23533247
23541139
23543211
23543212
23543214
23543215
23546779
23546788
23546789
23546792
23546794
23546795
23546797
23546799
23546800
23546804
23547659
23548123
23556185
23557854
23558721
23561656
23562476
23564032
23565776
23568080
23569192
23569207
23572080
23572363
23572736
23572740
23583495
23583621
23583863
23583864
23583995
23584108
23584586
23585794
23585885
23586000
23586090
23591662
23594651
23594652
23615209
23615231
23615232
23615240
23615271
23615276
23615277
23615288
23615304
23615324
23615346
23615357
23615358
23615363
23615403
23615404
23615418
23615443
23615473
23615550
23616120
23616132
23616133
23616411
23617478
23618071
23618366
23618942
23618943
23619276
23619805
23620985
23624080
23624090
23624104
23624105
23624107
23624171
23624548
23624576
23624609
23624643
23625127
23625419
23625570
23628203
23628326
23628406
23628524
23628525
23628590
23628609
23628947
23628948
23629244
23629648
23631584
23631752
23631844
23634559
23634561
23634562
23634564
23634749
23634896
23635328
23636274
23636276
23636278
23636280
23636407
23636409
23636477
23638288
23638944
23639756
23640044
23640751
23642362
23642571
23643291
23643513
23643514
23643617
23643618
23643698
23644326
23644334
23644577
23644578
23647687
23649647
23649682
23649869
23649941
23651798
23653535
23656132
23656133
23656134
23656319
23656322
23656323
23657810
23657840
23657844
23657846
23657858
23657859
23657860
23659294
23659484
23659969
23660158
23661141
23661142
23661679
23724507
23724605
23724607
23724695
23726093
23726357
23726359
23727177
23727252
23727375
23727376
23727377
23727378
23727425
23727426
23727427
23727502
23729931
23729932
23730047
23730048
23730049
23730050
23730090
23730207
23730209
23730659
23731197
23731198
23733071
23736122
23739589
23739689
23760142
23764889
23765177
23765421
23786384
23789058
23800103
23820291
23852648
23853864
23856845
23857014
23863209
23900072
23906924
23909062
23911490
23913125
23932750
23937749
23959903
23997068
24011705
24014604
24015355
24017879
24022305
24022813
24042862
24047327
24049284
24049751
24051167
24071561
24077487
24079020
24100590
24106086
24121293
24128201
24130496
24133871
24157250
24158034
24167042
24178736
24202676
24202677
24206417
24207195
24207196
24208883
24209792
24209803
24209805
24209806
24209866
24211937
24212046
24212060
24212080
24212115
24212124
24212125
24212139
24212143
24212150
24212151
24213370
24213371
24214967
24263832
24263833
24263834
24263835
24263836
24263843
24263850
24263857
24263862
24263864
24728612
24728677
24728695
24740901
24741478
24741479
24741688
24741796
24744429
24744463
24744464
24744465
24744592
24744593
24744622
24744750
24744751
24744752
24744753
24744754
24745388
24745389
24745390
24745517
24745674
24745675
24748351
24748815
24748816
24748906
24748907
24748998
24748999
24749002
24749086
24749087
24749088
24749090
24749191
24750099
24750101
24750102
24750145
24750146
24750216
24750217
24750260
24750323
24750324
24750432
24750433
24750907
24750908
24750909
24750910
24751125
24751126
24751273
24751274
24751275
24751416
24751717
24752826
24755524
24755531
24763254
24763257
24763922
24764185
24766335
24767497
24767542
24767586
24767587
24767588
24767657
24767658
24767698
24768543
24768571
24769934
24770123
24770478
24770624
24770700
24770811
24770812
24771812
24772879
24773236
24773294
24773295
24773296
24775400
24776258
24776277
24776995
24779682
24780682
24783419
24786928
24787732
24787831
24788005
24788006
24794349
24794353
24794354
24794355
24794356
24794357
24794358
24794359
24794360
24794361
24795258
24795387
24795389
24796229
24796358
24796370
24798720
24798746
24798809
24798810
24799028
24799029
24799030
24799588
24799754
24801866
24801872
24801873
24801874
24801877
24801878
24801879
24801893
24801898
24801899
24801900
24801901
24801912
24801913
24801917
24802013
24802014
24802025
24802026
24802027
24802050
24802063
24802064
24802067
24802068
24802070
24802075
24802076
24802129
24802138
24802139
24802142
24802143
24802144
24802149
24802151
24802153
24802155
24802156
24802157
24802159
24802160
24802162
24802163
24802164
24802166
24802168
24802185
24802186
24802190
24802240
24802254
24802260
24802277
24802278
24802279
24802281
24802282
24802284
24802287
24802290
24802291
24802292
24802294
24802297
24802302
24802303
24802306
24802307
24802308
24802309
24802344
24802345
24802373
24802374
24802376
24802377
24802378
24802379
24802380
24802381
24802382
24802383
24802384
24802385
24802386
24802387
24802389
24802390
24802391
24802392
24802393
24802394
24802398
24802399
24802400
24802404
24802405
24802406
24802407
24802412
24802413
24802436
24802437
24802438
24802439
24802445
24802454
24802455
24802456
24802457
24802459
24802460
24802461
24802462
24802464
24802471
24802472
24802473
24802474
24802499
24802505
24802507
24802509
24802515
24802524
24802525
24802526
24802527
24802529
24802530
24802531
24802549
24802553
24802564
24802565
24803869
24803871
24804009
24804010
24804011
24804013
24804014
24804178
24804179
24804180
24804181
24804182
24804183
24804184
24804346
24806749
24806750
24807161
24807163
24807166
24807357
24808092
24808245
24808247
24808433
24808484
24808975
24809033
24809034
24809099
24809324
24809326
24809328
24811641
24811642
24812250
24812251
24812252
24812253
24812885
24812886
24812887
24812895
24813015
24813143
24813144
24813146
24813245
24813283
24813502
24813945
24814048
24814197
24814607
24814731
24814864
24814885
24814947
24814949
24814961
24815009
24820129
24820561
24822390
24822629
24822792
24824402
24824547
24825969
24826242
24826243
24826308
24826309
24826310
24826311
24826989
24827596
24827597
24827705
24827706
24827707
24827708
24828118
24829404
24832034
24832036
24832091
24832111
24832734
24838361
24838386
24838689
24844146
24846076
24848420
24849373
24850451
24850616
24851309
24851310
24852496
24852599
24852600
24852601
24852602
24853772
24853840
24854659
24854660
24855447
24856159
24856160
24857495
24857774
24858007
24858130
24858131
24858142
24858280
24858314
24858316
24859073
24859074
24859075
24859211
24859212
24861702
24861831
24862077
24862078
24862591
24862701
24863926
24864952
24864953
24864954
24865127
24865128
24865129
24865527
24865529
24865904
24866092
24866093
24866094
24866095
24866260
24866265
24866424
24866425
24866427
24866428
24866500
24866594
24866764
24866768
24873770
24873771
24873785
24874132
24875309
24875310
24878958
24879701
24879702
24879712
24879794
24879857
24879886
24879887
24879916
24881152
24881895
24881896
24882919
24882962
24882964
24883117
24883155
24883426
24883457
24883458
24884140
24884405
24884659
24885318
24885319
24885734
24886222
24886447
24887395
24887396
24888361
24888533
24888534
24888535
24892720
24892722
24892726
24892728
24892744
24892825
24894474
24894475
24894582
24895147
24895150
24895590
24897656
24897798
24897800
24898023
24898202
24898638
24899634
24905430
24905485
24905486
24905552
24905617
24906322
24906326
24906327
24936096
24936128
24936866
24939164
24939310
24941268
24948859
24949504
24949662
24949663
24949895
24949960
24950631
24950816
24951109
24951110
24954383
24960741
24961603
24961963
24963040
24968996
24970939
24971455
24971465
24972074
24972646
24973334
24974151
24974903
24978517
24978602
24978603
24982678
24983780
24988530
24988531
24998371
24999047
24999048
24999051
25001952
25008017
25009792
25009793
25009794
25009940
25010114
25010115
25010225
25010293
25010466
25010467
25010637
25010638
25010639
25011741
25015883
25016122
25016141
25016386
25016389
25018360
25018428
25021190
25021541
25021697
25021704
25022046
25022204
25022345
25022417
25022418
25022875
25023459
25023460
25029669
25029670
25029671
25032566
25032978
25032979
25032980
25032981
25033060
25033061
25033128
25033131
25034461
25045615
25047658
25050060
25051133
25052621
25052622
25052623
25052643
25052645
25052718
25053310
25053311
25053312
25053492
25053510
25053694
25053762
25054949
25054950
25055151
25056997
25057253
25057254
25058097
25058157
25058196
25060184
25060424
25060425
25060426
25060427
25060428
25060429
25060684
25060685
25060686
25060687
25060932
25060933
25060934
25060935
25061191
25061192
25061193
25061194
25061207
25061208
25061209
25061232
25061445
25061446
25061447
25061448
25061460
25061461
25061462
25061463
25061694
25061695
25061696
25061697
25061698
25061699
25061700
25061716
25061717
25061953
25061959
25061960
25061961
25061962
25061963
25061964
25061980
25061981
25061982
25062236
25062237
25062238
25062239
25062507
25062508
25062509
25062510
25062777
25062778
25062779
25062780
25063036
25065346
25066262
25066263
25067541
25069113
25069171
25069228
25069229
25069230
25069285
25069287
25069288
25074412
25074413
25075949
25075990
25076057
25076066
25076244
25079977
25080023
25080101
25081295
25084330
25085302
25085915
25085916
25085917
25085918
25085926
25087634
25087663
25087684
25098607
25101143
25101144
25101145
25101146
25104875
25105285
25105302
25105362
25105425
25107477
25107685
25107983
25107986
25108317
25108373
25111338
25111446
25111711
25111712
25112216
25112217
25112323
25112695
25113109
25113110
25113111
25113112
25113612
25120703
25128505
25128683
25134172
25134284
25134285
25134796
25134797
25134798
25134799
25136104
25136426
25136583
25136584
25136746
25137431
25137433
25138547
25139527
25139803
25140005
25140006
25140159
25140162
25140258
25140259
25140399
25140550
25140659
25140685
25140806
25140894
25144132
25144836
25144837
25146235
25146480
25146491
25146492
25146866
25147221
25147451
25147465
25147491
25147492
25147493
25147494
25147495
25147545
25147786
25147787
25147788
25147803
25148837
25148838
25148839
25148912
25149392
25151757
25152384
25152385
25152577
25154992
25154993
25155261
25155262
25155523
25157483
25157484
25157485
25157486
25157786
25157787
25158101
25158102
25158375
25158641
25158642
25158898
25158899
25159158
25159159
25159160
25161007
25163992
25164059
25166628
25169248
25169387
25169866
25169868
25170083
25170084
25170285
25170287
25170288
25170289
25170440
25170441
25170476
25170658
25170659
25170856
25170857
25171095
25171096
25171097
25171299
25171300
25171301
25171302
25171496
25171497
25171509
25171510
25171511
25171512
25171705
25171719
25171721
25171905
25171917
25171921
25171934
25171935
25171936
25172357
25175177
25175179
25178075
25178491
25178493
25178629
25178780
25179073
25180552
25181308
25181322
25181323
25181351
25181663
25181664
25181665
25182175
25182176
25182466
25182467
25182786
25182788
25183217
25184804
25184805
25184806
25184807
25184949
25185461
25185729
25186001
25186277
25187886
25191553
25191560
25192883
25192884
25193251
25193252
25193339
25193340
25193439
25193440
25193548
25193754
25193767
25193768
25193769
25193770
25193857
25193858
25193871
25193872
25193875
25193876
25193943
25193946
25193947
25193952
25193964
25193965
25193966
25193967
25193968
25193969
25193970
25194037
25194038
25194039
25194040
25194043
25194048
25194049
25194050
25194061
25194064
25194065
25194069
25194070
25194071
25194150
25194177
25194179
25194279
25194280
25194282
25194283
25194284
25194287
25194391
25194607
25194800
25194806
25195353
25195489
25198747
25200331
25200343
25200370
25200440
25200678
25200703
25200774
25200795
25200972
25201058
25201129
25201172
25201270
25201373
25201676
25201701
25201702
25201714
25201857
25201864
25201873
25201877
25201920
25201998
25202225
25202364
25202446
25202489
25202535
25202590
25202643
25202770
25202823
25202866
25202878
25202887
25202930
25202965
25202989
25202995
25203095
25203409
25203470
25203658
25203687
25203737
25203969
25203970
25206501
25206502
25206503
25206504
25207145
25207146
25207147
25207921
25208065
25208493
25208697
25208698
25208993
25209241
25209274
25209457
25209586
25209587
25209628
25209639
25209799
25209941
25210174
25210214
25210215
25213929
25215296
25215569
25220907
25223060
25223343
25223375
25223674
25223767
25223768
25223769
25223859
25223860
25223861
25223961
25224180
25228157
25228160
25228162
25228280
25228282
25228283
25228408
25228409
25228672
25228734
25228838
25229040
25229157
25229276
25229396
25229469
25229562
25231235
25231241
25231309
25232316
25232491
25232680
25232871
25232872
25232873
25232874
25233220
25233383
25233553
25234544
25235746
25235747
25235749
25239994
25240002
25240142
25240289
25240291
25240300
25240304
25240345
25240461
25240536
25240561
25240632
25240654
25240691
25240692
25240733
25240738
25240759
25240762
25240804
25240820
25240825
25240826
25240832
25240836
25240853
25240870
25240878
25240884
25240892
25240893
25240922
25240932
25240942
25240946
25240951
25240959
25241078
25241087
25241095
25241340
25241406
25241430
25241432
25241437
25241450
25241513
25241541
25241750
25242732
25242733
25242800
25242801
25242829
25242850
25242851
25242852
25242854
25242855
25242857
25242888
25242906
25242958
25242960
25243015
25243018
25243859
25243937
25243943
25243963
25244009
25244031
25244114
25244208
25244216
25244226
25244236
25244273
25244365
25244497
25244526
25244557
25244648
25244649
25244737
25244771
25244811
25245080
25245144
25245202
25245281
25245327
25245410
25245511
25245593
25245598
25245607
25245784
25245837
25245871
25245970
25246105
25250737
25250791
25254391
25257164
25257394
25257628
25258175
25258176
25258416
25258417
25258418
25258781
25259008
25259109
25259110
25259688
25259689
25260522
25263522
25263527
25265492
25265639
25265642
25265643
25265822
25265915
25266131
25267094
25267173
25269012
25269357
25269358
25269359
25269362
25269363
25269364
25269706
25269710
25270032
25270339
25270340
25271548
25273695
25273817
25278136
25278139
25322846
25322854
25322894
25322895
25322898
25322942
25322953
25323020
25323050
25323112
25323127
25323128
25323129
25323130
25358026
25371431
25371436
25375355
25375400
25421644
25421649
25422135
25422138
25423511
25423757
25423759
25423761
25424745
25425433
25425438
25425439
25425440
25425441
25425482
25425483
25425515
25425533
25425534
25425538
25426706
25499201
25519229
25519230
25519232
25558568
25570935
25570940
25619904
25619909
25619912
25630394
25630404
25630410
25632757
25702814
25702815
25702816
25702817
25702827
25717089
25718565
25718566
25749648
25749649
25749697
25749698
25749895
25750118
25758352
25759866
25759868
25764044
25764045
25764046
25764047
25767197
25767883
25774544
25774546
25774549
25774570
25789452
25791493
25791629
25791630
25791631
25791639
25791641
25791642
25795188
25795189
25795190
25796438
25796445
25796474
25796475
25796499
25796500
25796501
25796502
25796535
25796555
25796586
25797049
25797305
25798099
25806051
25806084
25807943
25880679
26080957
26082331
26082866
26087947
26175763
26175765
26176445
26176446
26176683
26183448
26202461
26202690
26236799
26236819
26236820
26251612
26263938
26263971
26264113
26264114
26264115
26280917
26296498
26296499
26322091
26322093
26369107
26369110
26385569
26470263
26470288
26470289
26470292
26470295
26470344
26470345
26470348
26470350
26470373
26470397
26470402
26470406
26470411
26470417
26470418
26470419
26470421
26470423
26470425
26470426
26470430
26470433
26470435
26470437
26470439
26470440
26470476
26470479
26470481
26470514
26470516
26470518
26470520
26470522
26470523
26470525
26470535
26470546
26470548
26470550
26470552
26470586
26470587
26470590
26470591
26470598
26470600
26470604
26470605
26470608
26470610
26470611
26470624
26470626
26470628
26470631
26470634
26470635
26470636
26470637
26470698
26470702
26470704
26470707
26470719
26470722
26470725
26470737
26470745
26470746
26470748
26470751
26470759
26470764
26470772
26470773
26470786
26470788
26470789
26470790
26470793
26470799
26470801
26470802
26470832
26470895
26470904
26470905
26470907
26470909
26470912
26470913
26470921
26470922
26470924
26470926
26470950
26470951
26470952
26470953
26470955
26470957
26470963
26470966
26470969
26470972
26470973
26471086
26475771
26476148
26484933
26491658
26491667
26512254
26681876
26722743
26723216
26879262
26879548
26914449
26914451
26914453
26914455
26914763
26917343
26917483
26917484
26966621
26966765
26966777
26967478
26967488
26967491
26967494
26985708
26985978
26985981
27059063
27059065
27060195
27060201
27088928
27088931
27191376
27266932
27266934
27432893
27443344
27460035
27469877
27506902
27506903
27506904
27507142
27507143
27543407
27545441
27545443
27545493
27549706
27550597
27551520
27551524
27556865
27556866
27556883
27678266
27678271
28125543
28387184
28407703
28407748
28434939
28457631
28765037
28838312
29417710
29417712
29417714
29417715
29921421
29921593
29921903
29921906
29921916
29922153
29922155
29922157
29922159
29933688
29933694
29933703
29935714
29935719
29943552
29943556
29949643
29949648
29969980
29969984
29970192
29970200
29970323
29970331
29970483
29970783
29970787
29970789
29970792
29971011
29971107
29971110
29971253
29971270
29971273
29971278
29971815
29971819
29971857
29971860
29971863
29971865
29972254
29972261
29972743
29972801
29972804
29973127
29973156
29973160
29973177
29973180
29973183
29973398
29973404
29973407
29973413
29973415
29973774
29973804
29975048
29975418
29975837
29975840
29975846
29975864
29976886
29976887
29976898
29976940
29976994
29977043
29977049
29977180
29977248
29977784
29977791
29977795
29980060
29980065
29980075
29980572
29980580
29980586
29980589
29980650
29980656
29980855
29980904
29982343
29982418
29982565
29982569
29982805
29982807
29982854
29982856
29983198
29983204
29983207
29983213
29983255
29983506
29983507
29983518
29983632
29983789
29984409
29984412
29984436
29984442
29984447
29984452
29984461
29984464
29984466
29984494
29985285
29985307
29985310
29985326
29985330
29985436
29985441
29985449
29985496
29985498
29985509
29985520
29985541
29985666
29985674
29985689
29985783
29986427
29986432
29987096
29987099
29987265
29987268
29987279
29987282
29987285
29987330
29987437
29987447
29987449
29987559
29987596
29987604
29987607
29987619
29987624
29987626
29987633
29987648
29987836
29987850
29987853
33699241
34173590
34174531
34174611
34181529
34365235
34365241
34365248
36687886
36688078
36688888
36688889
36690510
36690627
36690628
36690629
36690630
36690637
36690955
37981169
37981173
38356416
38361552
38362747
38362755
38988601
38989237
38989251
38989254
39355208
39355225
39355310
39355319
39355341
39355379
39355421
39355472
39355483
39355488
39355491
39355506
39355557
39355571
39355581
39355624
39355627
39355630
39355633
39355636
39355655
39355659
39355660
39355689
39355709
39355713
39355717
40152798
40418929
40418932
40424360
40424380
40424562
40424768
40424771
40426983
40426987
40426988
40426990
40427318
40427320
40428212
40428213
40428466
40429020
40429021
40429022
40429229
40429907
40463421
40463522
40467848
40467849
40467850
40467854
40467866
40467868
40467872
40467873
40467889
40467894
40467931
40467994
40467995
40468122
40468123
40469235
40469236
40470385
40470527
40470528
40470529
40473131
40473132
40473141
40473183
40473184
40473185
40475156
40476316
40477531
40479717
40482672
40482673
40484564
40486038
40486039
40486048
40486049
40486426
40486427
40486428
40487969
40487971
40487972
40488269
40488270
40488272
40488274
40488396
40488457
40488502
40488503
40488831
40488832
40488845
40488846
40488847
40488848
40488850
40488851
40488852
40488854
40489113
40489118
40489119
40489120
40489121
40489122
40489130
40489138
40489140
40489151
40489283
40489284
40489285
40489286
40491074
40491075
40491191
40491686
40492269
40492270
40493164
40493166
40493491
40493492
40493810
40493811
40493910
40493911
40494137
40494138
40495987
40495988
40495989
40495990
40496686
40498263
40498264
40498265
40501101
40501102
40501447
40502048
40502050
40502052
40503061
40503122
40503123
40503124
40503681
40503682
40505196
40506504
40506505
40506506
40506513
40506514
40507665
40511021
40517977
40522813
40525961
40525962
40532918
40549451
40549452
40550316
40553536
40553543
40553545
40554037
40556472
40558987
40559002
40560152
40565718
40565727
40565751
40565755
40589622
40589624
40592500
40592521
40597664
40597665
40597666
40597667
40617445
40627331
40630489
40630490
40630509
40630510
40634137
40634138
40649176
40654318
40773661
40773662
40773663
40775262
40776159
40776260
40778149
40778150
40783886
40783887
40785048
40785232
40785783
40785784
40785785
40785786
40805799
40806063
40806064
40806065
40806590
40806612
40806739
40807615
40807616
40817258
40817259
40817262
40818491
40818492
40818493
40818494
40837297
40837299
40837301
40837303
40837387
40837388
40837390
40884442
40928508
40928509
40928510
40949412
40967892
40968860
40968864
41057020
41057021
41057022
41057023
41094362
41094363
41094364
41094365
41094367
41094370
41094373
41094391
41094395
41094586
41094588
41137711
41137712
41137716
41137740
41137743
41137745
41137755
41137758
41154418
41154420
41154424
41154427
41188021
41188024
41300907
41300909
41302861
41302862
41302863
41302864
41302865
41302870
41302871
41302872
41302873
41302874
41302875
41302876
41302877
41302878
41302879
41302880
41302881
41302882
41302889
41302890
41302891
41302892
41374182
41374186
41374188
41782184
42013937
42013938
42051894
42064918
42219954
42224063
42224064
42224069
42224070
42224071
42224072
42224073
42224074
42228213
42228214
42228215
42399168
42399169
42399171
42399173
42433491
42433492
42433493
42433494
42433539
42433540
42433541
42433542
42498194
42498195
42498196
42545704
42552636
42552662
42552694
42552697
42552711
42552712
42552713
42552714
42552736
42552739
42552748
42553504
42553506
42553510
42553511
42553512
42553514
42553516
42553518
42553520
42553522
42553523
42554688
42558458
42559829
42559830
42559831
42559886
42559887
42559888
42559889
42560111
42560112
42560113
42560114
42560115
42560119
42560120
42560121
42560122
42560123
42560124
42560552
42560776
42560784
42560785
42560788
42560789
42560796
42580057
42580058
42580059
42580060
42580302
42580303
42580304
42580307
42580308
42580309
42580310
42580311
42580312
42580313
42580319
42580333
42580340
42580342
42580343
42580354
42580355
42580386
42580388
42580389
42596924
42597106
42597360
42597361
42597613
42597614
42597615
42597616
42598317
42598544
42598545
42598546
42598917
42598918
42598921
42598922
42599017
42599018
42599767
42599768
42600010
42600011
42601395
42604818
42604819
42604821
42604861
42609007
42609008
42609161
42609162
42609165
42609170
42609786
42609810
42609822
42609823
42609824
42609825
42609826
42609827
42610133
42610134
42610583
42611604
42611705
42611817
42611820
42612216
42612623
42612624
42612625
42612626
42623131
42623132
42623133
42624114
42624116
42624207
42624208
42624210
42624211
42624299
42624301
42624302
42624303
42624707
42624708
42624710
42625287
42625288
42625368
42626523
42626588
42626680
42626695
42626822
42626847
42627167
42627210
42627311
42627315
42627630
42627693
42627725
42627738
42628611
42628615
42628616
42631426
42631427
42631428
42631429
42631466
42631467
42631468
42631469
42631470
42631471
42631533
42631534
42631535
42631536
42631537
42631538
42631643
42631644
42631645
42631646
42631647
42631648
42631742
42631743
42631744
42631745
42631746
42631747
42631847
42631848
42631849
42631850
42631851
42631852
42631960
42631961
42631962
42631963
42631964
42631965
42632077
42632078
42632079
42632080
42632081
42632082
42632194
42632195
42632196
42632197
42632198
42632199
42632302
42632303
42632304
42632305
42632306
42632307
42632434
42632435
42632436
42632437
42632438
42632439
42632554
42632555
42632556
42632557
42636959
42637090
42638090
42638298
42638456
42639977
42641361
42642697
42642741
43425906
43792736
43792759
43792763
43792767
43793329
43793385
43793419
43793444
43793481
43793491
43793584
43793589
43793600
43793619
43793624
43793628
43793639
43793647
43793725
43793773
43793782
43793823
43793864
43793965
43793986
43834500
43834501
43835046
43835097
43835681
43915210
44118893
44119309
44119313
44119431
44119522
44119524
44119525
44119620
44119773
44119778
44119780
44119781
44119864
44119908
44119912
44120039
44120049
44120050
44120051
44120052
44120053
44120059
44120068
44120115
44120163
44123373
44123460
44123487
44126756
44126861
44126989
44127108
44127125
44129768
44129871
44130948
44130995
44130996
44130998
44131114
44131116
44131235
44131345
44131346
44131431
44131802
44132411
44134490
44134939
44134986
44135550
44135592
44136301
44137749
44138196
44138487
44138488
44138613
44139019
44139021
44139142
44139261
44139751
44139906
44140831
44140834
44140938
44140942
44140943
44140957
44140958
44140959
44140963
44141685
44144823
44145795
44146249
44146457
44147628
44148106
44148600
44149386
44149862
44150232
44151537
44152414
44152846
44153497
44153872
44156193
44156438
44157186
44157430
44157664
44157665
44158049
44158859
44176417
44178227
44178808
44179145
44179771
44181445
44182624
44182626
44182628
44185177
44185178
44185231
44185714
44186755
44188268
44188699
44188700
44189394
44190298
44191159
44191262
44191322
44191324
44191385
44191387
44191676
44191790
44192106
44192107
44192163
44192458
44192459
44194608
44195242
44195243
44195422
44195449
44195450
44195451
44195725
44198001
44201247
44202132
44203210
44203878
44204923
44205099
44205100
44206418
44206768
44207096
44208031
44208304
44208514
44208515
44208516
44208519
44208691
44208719
44210505
44210506
44212715
44216750
44219738
44219739
44219740
44222784
44224001
44224049
44224056
44225119
44225120
44225826
44226462
44226463
44226464
44226667
44227067
44227283
44227285
44228788
44228993
44229007
44229008
44229080
44229082
44229083
44229111
44229173
44229174
44229233
44237225
44237262
44237271
44237332
44237343
44237391
44238321
44238482
44238496
44238630
44239232
44239412
44239561
44239562
44239563
44239760
44239762
44239763
44240089
44240327
44240978
44242899
44242900
44242901
44242902
44242903
44242904
44242943
44242944
44242945
44242946
44243105
44243106
44243107
44243108
44243109
44244618
44245356
44245357
44245358
44245361
44246477
44246480
44246482
44246650
44247801
44247802
44248050
44248162
44249528
44249634
44249635
44251529
44253454
44255008
44255010
44263853
44263856
44263857
44263858
44263859
44263860
44263861
44263862
44263864
44263865
44265953
44266093
44266141
44266254
44269524
44271610
44271694
44271861
44272195
44272680
44272737
44272790
44273176
44273197
44273217
44274128
44274194
44274497
44275046
44275086
44275213
44278591
44278596
44278661
44278663
44278785
44278813
44278844
44279132
44282262
44282505
44283129
44283359
44283376
44283528
44283699
44283866
44284701
44287062
44287063
44288225
44289593
44289714
44289724
44289920
44290695
44291346
44291452
44291610
44291707
44291708
44291809
44291888
44291889
44291902
44291903
44291912
44291913
44293683
44293737
44294587
44294599
44294904
44294925
44294948
44296186
44297610
44297991
44299182
44299231
44300089
44302550
44302564
44302565
44302940
44302946
44303633
44304839
44304972
44305687
44306737
44306799
44306854
44309424
44310299
44310312
44310388
44310389
44310408
44310676
44310696
44310724
44310741
44313074
44313182
44313326
44313337
44313388
44313544
44315820
44315821
44319509
44319556
44321795
44328578
44328781
44328785
44334984
44335037
44335418
44335486
44335487
44336410
44336412
44336427
44336429
44336498
44338932
44338934
44339830
44340449
44340540
44341501
44341525
44341881
44343219
44344232
44344285
44346028
44346166
44346203
44346222
44346223
44346231
44346248
44346265
44346266
44347191
44347227
44350821
44351263
44351432
44351435
44351449
44353645
44354315
44354328
44354842
44356346
44358309
44358328
44358380
44360593
44361392
44361429
44363149
44363325
44365164
44366372
44366495
44366502
44366508
44366512
44366643
44366648
44366683
44366684
44366782
44366783
44366803
44366824
44366900
44366936
44367977
44371437
44372507
44372582
44372601
44372602
44373687
44373722
44373921
44373969
44375880
44375883
44375888
44375890
44376711
44376717
44376718
44382538
44382539
44383117
44383391
44383393
44383395
44384318
44386049
44387162
44387940
44388302
44389767
44389818
44395331
44395332
44395363
44395367
44396725
44398163
44401137
44401683
44401736
44401786
44401798
44401843
44401919
44402217
44402625
44403871
44403872
44403879
44403892
44403902
44403909
44403912
44403913
44403924
44405116
44405117
44405128
44408489
44409053
44409178
44409179
44409180
44409204
44409250
44409283
44420311
44420320
44420335
44420336
44420340
44420344
44420352
44420358
44420363
44420456
44421782
44423073
44423082
44429583
44429584
44429586
44429588
44429590
44429591
44429593
44429594
44429597
44429599
44429605
44429606
44429607
44429870
44430847
44430848
44430850
44430854
44430858
44430863
44430864
44430865
44431268
44433850
44437563
44437565
44437569
44437583
44437903
44450831
44450877
44450935
44450957
44450999
44451052
44455680
44455714
44455716
44456530
44456859
44457535
44457547
44462511
44462730
44464192
44465655
44467571
44467794
44468701
44468841
44472447
44472449
44472831
44473138
44473139
44473693
44476349
44476351
44477820
44477899
44481560
44512540
44512698
44512699
44512702
44513015
44513020
44513021
44513070
44513350
44513351
44513353
44513354
44513804
44513806
44514119
44516371
44516373
44516374
44517786
44518038
44518157
44518284
44518432
44518433
44518434
44518466
44518575
44518576
44518577
44518731
44518732
44518733
44518903
44519636
44519878
44519879
44520707
44521261
44521263
44521353
44521420
44521460
44521673
44538215
44538847
44538848
44538938
44538939
44538941
44538942
44538943
44538944
44538945
44540000
44540097
44541166
44541168
44543340
44543342
44544433
44544529
44544531
44544532
44544536
44544637
44544736
44544738
44544739
44544843
44544844
44544938
44545432
44545433
44548660
44551095
44551618
44551619
44551620
44551621
44552406
44556751
44556834
44556835
44557196
44557260
44557261
44557337
44557338
44557370
44557371
44557439
44557466
44557467
44557509
44557592
44557672
44557739
44557740
44557811
44557881
44557882
44558393
44558399
44558874
44558875
44558885
44560080
44560081
44561021
44561023
44561585
44561586
44564531
44564532
44564533
44564535
44564539
44567462
44567463
44567980
44576718
44576719
44576720
44577441
44577442
44579946
44579949
44583544
44584093
44586968
44586969
44586970
44588002
44588022
44588262
44588263
44588354
44588355
44588381
44588383
44588420
44588421
44588422
44588731
44589109
44589475
44589476
44589902
44589903
44593657
44593658
44596432
44598600
44598601
44598644
44598696
44598697
44598698
44601131
44601589
44602369
44602451
44603556
44603769
44603771
44604015
44604060
44604061
44604070
44604071
44604839
44604841
44605262
44606609
44606674
44606840
44606841
44606842
44606843
44606844
44606845
44607018
44607022
44607200
44607202
44607366
44607367
44607440
44607542
44607543
44608559
44608560
44608717
44608718
44610428
44610781
44610782
44610783
44610784
44610895
44610896
44610897
44610898
44610900
44610901
44611013
44611014
44611015
44611016
44611019
44611131
44611132
44611133
44611135
44611262
44611263
44611309
44611310
44611401
44611402
44611403
44611404
44611450
44611452
44611453
44611538
44611539
44611540
44611586
44611588
44611726
44611856
44612418
44612783
44612784
44612785
44614685
44620948
44620953
44626127
44629605
44629752
44629780
44629812
44629813
44629814
44629908
44629916
44629923
44629946
44629948
44629950
44629952
44629953
44629954
44629955
44629957
44629958
44629963
44629966
44629990
44629997
44630013
44630014
44630015
44630016
44630021
44630032
44630033
44630048
44630334
44630346
44630352
44630390
44630412
44630447
44631285
44631322
44631424
44631451
44631479
44632049
44632277
44632449
44632450
44632451
44632497
44633663
44634088
44634089
44634213
44634214
44634215
44634345
44634346
44655806
44660555
44662620
44717046
44717047
44717159
44717408
44717410
44717415
44717416
44717417
44717420
44717699
44717700
44717759
44717767
44721781
44721853
44722424
44722448
44723292
44723594
44724102
44724142
44724322
44724546
44725021
44725091
44725237
44725355
44725593
44726266
44726302
44754938
44754940
44754945
44754946
44814400
44815028
44815781
44815782
44815951
44815952
44817415
44817446
44819225
44819403
44819404
44819572
44819573
44819749
44825244
44828484
44891336
45022349
45033162
45033547
45037042
45038086
45038095
45038146
45038147
45038214
45038216
45038218
45038278
45038289
45038318
45038319
45038594
45038625
45038776
45038802
45038818
45038819
45038823
45038824
45038825
45038826
45038827
45038839
45038943
45038944
45038951
45039209
45039229
45039283
45039313
45039322
45039356
45039359
45039363
45039580
45039641
45039680
45039681
45039682
45039743
45039746
45039747
45039793
45039795
45039803
45039819
45039903
45039917
45039974
45040036
45040042
45040049
45040052
45040053
45040065
45040066
45040072
45040081
45040083
45040086
45040088
45040093
45040197
45040200
45040240
45040369
45040370
45040394
45040396
45040429
45040431
45040474
45040476
45040487
45040488
45040518
45040519
45040555
45040592
45046070
45046071
45046072
45047857
45048566
45048597
45048599
45048803
45048812
45048876
45049042
45049155
45049157
45049158
45049176
45049540
45049545
45049546
45049638
45050053
45050062
45050065
45050075
45050089
45050091
45050094
45050096
45050100
45050104
45050116
45050128
45050157
45050158
45050167
45050178
45050184
45050204
45050207
45050214
45050222
45050229
45050230
45050237
45050394
45050432
45050433
45050504
45050521
45050522
45050578
45050628
45050632
45050652
45050666
45050667
45050669
45050670
45050671
45050672
45050674
45050678
45050679
45050682
45050683
45050684
45050686
45050687
45050688
45050690
45050691
45050692
45050706
45050709
45050711
45050712
45050714
45050716
45050717
45050722
45050861
45052094
45052211
45071559
45071561
45078899
45078900
45079006
45079007
45079008
45079014
45079015
45079018
45079023
45079029
45079031
45079032
45082814
45082874
45083278
45084708
45084709
45085096
45085143
45085407
45085677
45085724
45085741
45088580
45089776
45090760
45090842
45090991
45090999
45091000
45091002
45091003
45091008
45091020
45091167
45091168
45091223
45091520
45093295
45093299
45093300
45093453
45093627
45093628
45093661
45093662
45093675
45093695
45093699
45093700
45093701
45093702
45093703
45093778
45093782
45094092
45094117
45094397
45100487
45100496
45100516
45100518
45100520
45100757
45100758
45100759
45100760
45100845
45101577
45101578
45101713
45102051
45102401
45102413
45102472
45102546
45102851
45102874
45102875
45103501
45103603
45104421
45104521
45104522
45104627
45107374
45109757
45109765
45109770
45109778
45109780
45109790
45109800
45109803
45109807
45109825
45112130
45112263
45112704
45112773
45112822
45112823
45113421
45113554
45113555
45113557
45113677
45113713
45113808
45113814
45113815
45113947
45116611
45119029
45119125
45120061
45137812
45137813
45137815
45137816
45139302
45139303
45139304
45139305
45139306
45139365
45139490
45139491
45139493
45139494
45139495
45139496
45139497
45139498
45139550
45139670
45139671
45139672
45139673
45139674
45140320
45141310
45146244
45155963
45155964
45155990
45156028
45156133
45253971
45253991
45254001
45254007
45257128
45257406
45258046
45259172
45266535
45266677
45266781
45266782
45266785
45266786
45266787
45266788
45266789
45266790
45266791
45266803
45266804
45266807
45266810
45266811
45266812
45266819
45266821
45266823
45266824
45266825
45266829
45266830
45266831
45266834
45266835
45266836
45266843
45266844
45266845
45266846
45266858
45266859
45266860
45266861
45266862
45266863
45266864
45266865
45266868
45266894
45266908
45273176
45273840
45273851
45273915
45273916
45273917
45273932
45273933
45273934
45273965
45273966
45273967
45273982
45273984
45273985
45273993
45273994
45273997
45274017
45274018
45274168
45274169
45274170
45281231
45281236
45357295
45357372
45357373
45357375
45357378
45357401
45357723
45358319
45358320
45358446
45358447
45358455
45358756
45358897
45359700
45359866
45359990
45359991
45360059
45360249
45375951
45376875
45376877
45378568
45378732
45379014
45479484
45479892
45480556
45480557
45480564
45480566
45480568
45480569
45480570
45480571
45480572
45480573
45480574
45480575
45480576
45480577
45480578
45480579
45480580
45480581
45480582
45480584
45480585
45480586
45480589
45480590
45480591
45480593
45480594
45480596
45480597
45480598
45480599
45480600
45480601
45480602
45480605
45480606
45480607
45480608
45480610
45480611
45480612
45480614
45480615
45480616
45480625
45480626
45480627
45480628
45480635
45480642
45480647
45480651
45481165
45484068
45484069
45484072
45486846
45486850
45486851
45486852
45489687
45489773
45489774
45490000
45490388
45926599
45933549
45933565
45933629
45933633
45933792
45933798
45933876
45933887
45933889
45933901
45934310
45934311
45934315
46173156
46173227
46173228
46173254
46173377
46173511
46173706
46173707
46173715
46173716
46173723
46173726
46173727
46173729
46173743
46173899
46173942
46174043
46174044
46174048
46174147
46175909
46176801
46178245
46179633
46180499
46184899
46184998
46185172
46185424
46185671
46185672
46185673
46185674
46185675
46185676
46185932
46185933
46185934
46185935
46185936
46185937
46186195
46186196
46186197
46186198
46186215
46186216
46186473
46186719
46186720
46186721
46186722
46186723
46186724
46186725
46186726
46186727
46186817
46186823
46187028
46187770
46187946
46188130
46188310
46188479
46189901
46190302
46190834
46190835
46191749
46191839
46191840
46191841
46191842
46191992
46191993
46191994
46191995
46192136
46192137
46192140
46193088
46193466
46193467
46194359
46194499
46199493
46201136
46201173
46204250
46209971
46209972
46209973
46209974
46209975
46210099
46210100
46210101
46210102
46210103
46210238
46210239
46210676
46210698
46210699
46210840
46210841
46210953
46217146
46217193
46218578
46218909
46218910
46218911
46219097
46219098
46222183
46224495
46224566
46224568
46224569
46224570
46224571
46224574
46224575
46224576
46224577
46224578
46224579
46224582
46224585
46224586
46224590
46224603
46226516
46226523
46228268
46229568
46229569
46231420
46232350
46233428
46233430
46236375
46236376
46236486
46236487
46236623
46236624
46236625
46236626
46236904
46236905
46237020
46237021
46237022
46237145
46237146
46237147
46237285
46237286
46237287
46237288
46237432
46237562
46237563
46237564
46237678
46237679
46237680
46237681
46237806
46237807
46237808
46237906
46237907
46237935
46238047
46238069
46238070
46238071
46238187
46238188
46242082
46242635
46243582
46243583
46243584
46374550
46702747
46703575
46705331
46705338
46705341
46705343
46737726
46779857
46779858
46779861
46779862
46779863
46779864
46779865
46779870
46779874
46779876
46779877
46779879
46779881
46779886
46779887
46779890
46779904
46779908
46779911
46779953
46779997
46779998
46780029
46780030
46780032
46780034
46780042
46780043
46780059
46780114
46780115
46780118
46780123
46780124
46780169
46780245
46780329
46780330
46780331
46780334
46780335
46780336
46780337
46780339
46780414
46780436
46780440
46780441
46780513
46780606
46780614
46780620
46780678
46780680
46780682
46780683
46780684
46780685
46780688
46780689
46780691
46780701
46780702
46780704
46780720
46780723
46780726
46780734
46780750
46780786
46780789
46780791
46780844
46780904
46780905
46780966
46780967
46781078
46781105
46781223
46781226
46781551
46781610
46781611
46781617
46781665
46781666
46781992
46782038
46782101
46782156
46782175
46782179
46782206
46782213
46782215
46782222
46782224
46782250
46782255
46782280
46782311
46782313
46782318
46782321
46782322
46782323
46782337
46782338
46782339
46782404
46782494
46782497
46782498
46782501
46782504
46782505
46782506
46782508
46782514
46782516
46782517
46782519
46782520
46782522
46782527
46782534
46782535
46782536
46782537
46782539
46782541
46782543
46782546
46782555
46782556
46782557
46782616
46782619
46782620
46782625
46782626
46782693
46782701
46782732
46782738
46782739
46782749
46782750
46782789
46782909
46782954
46783003
46783005
46783006
46783009
46783010
46783012
46783015
46783016
46783017
46783018
46783021
46783023
46783024
46783025
46783030
46783032
46783033
46783036
46783054
46783069
46783115
46783117
46783131
46783133
46783134
46783143
46783145
46783153
46783155
46783368
46783422
46783435
46783442
46783443
46783450
46783454
46783455
46783458
46783460
46783462
46783464
46783465
46783468
46783474
46783483
46783484
46783486
46783487
46783488
46783489
46783490
46783492
46783493
46783496
46783497
46783498
46783499
46783500
46783503
46783504
46783507
46783508
46783513
46783514
46783515
46783521
46783522
46783579
46783585
46783613
46783627
46783642
46783645
46783646
46783652
46783659
46783660
46783665
46783669
46783671
46783695
46783732
46783735
46830378
46831352
46831353
46831354
46831626
46831924
46831925
46832199
46832471
46832472
46832473
46832762
46833059
46833060
46833314
46833315
46833331
46833332
46833617
46834069
46836188
46837170
46837291
46837292
46837521
46837522
46837662
46838920
46838921
46838922
46839061
46839086
46839087
46839088
46839217
46839218
46841959
46842900
46842901
46842902
46842903
46842904
46842935
46842936
46842937
46842938
46842962
46842963
46842987
46845575
46845585
46846494
46848026
46848876
46853078
46853079
46853080
46853238
46853883
46854510
46855828
46855988
46856090
46862217
46862532
46863232
46863234
46866728
46868030
46868168
46868317
46868319
46868729
46870495
46872117
46873242
46873826
46873895
46873926
46873941
46874029
46874252
46874318
46874649
46874735
46874771
46874793
46874940
46874996
46874998
46875019
46875033
46875052
46875066
46875076
46875083
46875298
46875541
46875794
46876048
46876237
46876255
46876359
46876634
46876826
46876838
46876921
46876922
46876985
46877328
46877610
46878379
46878392
46878410
46878412
46878425
46878435
46878459
46878466
46878478
46878483
46878513
46878525
46878526
46878527
46878532
46878537
46878540
46878549
46878553
46878556
46878563
46878576
46878577
46878581
46878583
46878592
46878593
46878594
46878595
46878601
46878602
46878608
46879700
46879701
46885357
46885358
46888419
46888421
46894240
46894241
46894371
46894430
46894431
46894560
46894857
46895307
46895308
46895309
46895441
46895442
46895443
46895573
46895574
46895698
46895699
46895700
46895701
46895815
46895816
46895817
46895944
46895945
46895946
46896069
46896070
46896071
46896202
46896516
46897093
46897877
46900173
46903720
46903758
46905143
46905145
46905147
46905149
46905151
46905197
46905198
46905199
46905200
46905267
46906049
46906050
46906051
46906052
46906053
46906054
46906055
46906057
46906058
46906060
46906074
46906083
46906084
46906085
46906086
46906102
46906103
46907020
46909693
46909694
46912130
46912656
46914233
46914365
46914366
46914549
46914639
46914718
46914721
46914891
46915713
46915714
46915715
46915716
46916270
46916361
46916362
46916363
46916401
46916402
46916403
46916404
46916405
46916406
46916407
46916802
46916803
46916845
46919303
46919726
46926086
46926110
46926115
46926116
46926125
46926130
46926166
46926184
46926200
46926201
46926206
46926222
46926223
46926282
46926309
46926328
46926542
46928188
46928229
46929394
46929605
46929606
46930300
46931125
46931126
46931127
46931141
46931142
46931153
46931154
46931155
46931156
46931157
46931158
46931161
46931167
46934064
46936177
46936178
46936190
46936192
46936227
46936233
46936284
46936294
46936322
46936329
46936333
46936358
46936364
46936379
46936383
46936396
46936397
46936431
46936435
46936460
46936472
46936481
46936484
46936503
46936504
46936506
46936517
46936528
46936555
46936577
46936599
46936600
46936603
46936607
46936626
46936629
46936635
46936664
46936712
46936749
46936810
46936813
46936814
46936841
46936842
46936892
46936904
46936918
46937000
46937007
46937064
46937084
46937109
46937999
46938000
46938051
46938168
46940462
46943423
46943425
46943428
46944384
46945471
46945683
46945686
46945887
46946949
46947170
46948829
49764355
49765423
49765594
49765595
49765814
49765821
49765822
49766226
49766505
49773720
49777225
49780013
49780017
49780181
49780215
49780301
49780302
49780303
49780304
49780386
49780527
49780528
49780529
49780751
49780974
49781171
49781172
49781385
49782430
49782433
49782742
49782744
49783447
49788579
49791953
49791967
49792018
49792020
49792041
49792042
49792043
49792050
49792052
49792053
49792054
49792055
49792065
49792066
49792916
49793786
49793787
49794168
49794169
49794170
49794242
49794243
49794244
49794312
49794373
49794491
49795070
49800387
49800388
49800669
49802033
49802034
49802035
49802036
49802320
49802321
49802606
49802607
49802939
49802948
49803234
49803235
49803519
49803520
49803521
49803810
49803811
49803812
49804101
49804102
49804402
49804403
49804692
49817540
49818077
49818091
49818092
49818170
49818171
49818558
49818974
49819355
49819864
49820613
49820768
49820769
49820770
49820771
49822387
49822388
49823271
49824722
49824888
49825057
49825078
49825264
49825415
49825502
49825545
49827048
49827049
49834537
49834538
49835786
49835791
49835797
49835799
49835804
49835805
49835810
49835960
49835961
49836981
49837617
49837850
49837892
49842450
49842451
49842563
49843720
49843721
49843880
49843881
49843882
49845139
49846064
49848076
49849966
49850195
49852297
49852300
49852306
49852313
49852321
49852343
49852370
49852371
49852394
49852395
49852396
49852400
49852401
49852402
49852405
49852406
49852407
49852409
49852415
49852416
49852424
49852447
49852448
49852449
49852451
49852452
49852453
49852672
49855585
49855586
49855777
49855779
49856353
49856695
49857179
49857438
49857665
49858031
49859482
49859580
49859581
49859588
49859615
49859616
49859685
49859735
49859736
49863522
49864523
49864581
49864582
49864583
49864584
49864585
49864586
49866242
49866380
49866461
49866646
49866671
49866679
49866702
49866753
49866876
49866911
49867058
49867059
49867144
49867145
49867192
49867201
49867276
49867586
49867603
49867626
49867627
49867715
49867840
49867849
49867863
49871697
49871698
49873657
49873664
49873666
49873672
49873679
49873680
49873684
49873685
49873686
49873689
49873690
49873694
49873695
49873697
49873704
50898380
50898382
50898386
50898552
50901481
50904880
50904881
50905177
50905190
50905407
50906161
50906375
50906376
50906519
50906520
50906728
50906729
50906730
50906936
50907019
50907020
50907021
50907326
50908570
50908841
50909794
50909801
50909802
50909804
50909805
50909806
50909807
50909809
50909810
50909811
50909813
50909814
50909826
50909828
50909841
50909842
50909843
50909844
50909845
50909846
50909861
50914217
50915246
50915522
50916091
50916288
50917010
50917011
50917012
50917198
50917199
50917201
50917202
50917382
50917383
50917556
50917557
50917723
50924348
50930791
50936727
50936912
50937051
50937055
50938612
50938613
50939543
50942033
50942681
50987233
50987946
50989068
50989078
50989564
50989822
50989823
50989824
50989835
50989991
50990058
50990150
50990154
50990218
50990219
50990220
50990584
50990586
50990598
50990603
50990604
50990897
50990898
50990899
50990995
50990998
50991370
50991456
50991457
50991540
50991541
50991636
50991727
50991837
50992085
50992086
50992178
50992179
50992275
50992277
50992371
50992372
50992596
50992751
50993487
51000416
51000476
51000480
51003661
51003750
51029544
51029545
51029546
51033840
51033841
51039206
51039207
51039208
51039209
51039503
51039706
51039707
51041535
51050191
51050429
51051310
51051564
51051829
51055627
51055816
51055823
51055827
51055838
51055839
51055856
51055860
51055880
51055888
51055889
51055892
51055894
51055895
51055900
51055903
51055904
51055905
51055912
51055923
51055924
51055938
51055941
51055942
51055946
51055954
51055960
51055973
51055980
51056064
51056065
51056066
51056108
51062564
51062566
51062568
51062577
51063134
51063281
51063283
51064137
51064147
51066617
51066624
51066627
51066635
51066636
51066637
51066639
51066640
51136362
51136403
51340635
51340636
51340637
51340638
51340639
51340642
51340643
51340644
51340651
51340652
51340655
51340656
51340657
51340659
51340661
51340662
51340664
51340669
51340682
51340684
51342097
51346135
51346186
51349455
51349456
51349457
51349458
51349459
51349599
51349600
51349601
51349602
51349603
51349604
51350702
51350942
51351014
51351134
51351428
51351570
51351650
51351655
51351664
51351665
51351666
51351670
51351673
51351674
51351675
51351677
51351681
51351682
51351690
51351691
51351693
51351696
51351714
51351715
51351724
51351725
51351730
51351731
51351732
51351733
51351734
51351735
51351736
51351738
51351739
51351740
51351741
51351742
51351759
51351760
51351761
51351763
51351764
51351766
51351767
51351768
51351769
51351770
51351775
51351800
51351801
51351802
51351803
51351804
51351805
51351808
51351809
51351810
51351813
51351814
51351815
51351816
51351817
51352722
51353906
51354619
51354620
51355198
51355199
51355535
51355808
51355809
51355811
51356662
51356996
51356997
51357218
51360252
51360307
51360308
51371090
51371223
51371789
51377959
51379899
51382682
51386961
51387190
51387329
51396624
51396779
51397471
51397472
51397484
51398009
51398010
51398011
51398012
51403113
51403114
51403115
51403116
51403117
51403813
51403814
51403833
51403835
51403837
51403839
51403916
51403917
51403918
51403919
51403925
51403926
51404070
51404081
51404082
51404083
51404088
51404090
51404248
51404249
51404250
51404251
51404257
51404258
51404259
51404260
51404264
51404265
51404266
51404316
51404317
51404318
51404319
51405417
51405418
51407469
51407979
51408709
51408710
51408711
51408712
51408720
51408721
51410139
51410515
51410588
51410589
51411326
51411327
51411328
51415028
51415029
51415626
51415627
51419223
51419225
51419229
51419231
51419893
51419894
51419895
51425678
51425679
51426578
51432961
51432962
51432963
51432964
51439559
51439568
51443454
51443455
51466549
51466551
51466552
51466553
51471203
51471204
51471377
51471378
51471379
51471380
51471381
51471382
51471383
51471384
51488153
51488154
51522153
51522154
51522155
51522156
51542667
51542675
51548332
51548334
51553614
51553615
51576595
51576810
51578623
51579139
51579421
51653641
51666880
51666888
51666889
51666890
51666891
51666961
51666962
51667020
51667021
51667022
51667023
51669198
51669431
51673063
51673064
51681901
51682099
51682100
51683431
51693618
51693619
51693620
51693621
51722243
51730242
51776847
51777068
51777072
51777247
51777301
51777307
51777308
51777325
51777338
51777342
51870558
51870560
51921893
51921894
51921895
51921896
52083990
52193524
52193526
52193528
52193530
52325692
52325693
52325694
52325695
52912381
52912588
52912625
52912718
52912720
52914458
52914495
52914796
52916235
52916236
52916240
52916451
52916568
52916942
52916943
52916944
52916945
52916946
52918393
52918419
52918436
52918441
52918454
52920387
52921575
52921582
52921583
52921591
52921594
52921598
52921601
52921602
52921604
52921605
52921608
52921609
52921610
52921611
52921613
52921614
52921615
52921616
52921617
52921627
52921629
52921630
52921638
52921639
52921646
52921647
52921648
52921649
52921650
52921651
52921652
52921653
52921654
52921655
52921656
52921658
52921662
52921664
52921666
52921667
52921668
52921669
52921670
52921671
52932060
52932114
52936999
52937698
52939419
52939789
52940099
52940105
52940123
52940142
52940172
52940180
52940183
52940189
52940192
52940203
52940204
52940205
52940236
52940237
52940241
52943607
52945409
52946143
52951209
52951315
52951419
52952132
52953063
52982871
52993118
53230018
53230089
53230383
53230477
53230541
53231975
53231976
53233772
53235684
53235923
53239687
53239691
53239692
53239694
53239695
53239697
53239698
53239699
53239700
53239701
53239702
53239703
53239704
53239705
53239706
53239707
53239708
53239712
53239713
53239714
53239715
53239716
53239717
53239718
53239719
53239720
53239727
53239729
53239730
53239731
53239732
53239751
53239752
53239753
53239754
53239755
53239756
53239757
53239758
53239769
53239770
53239771
53239783
53239787
53239789
53239796
53239797
53239800
53242469
53242665
53242795
53242796
53242801
53242932
53243541
53243543
53243629
53243668
53243760
53243821
53243894
53244926
53244927
53244995
53244996
53244997
53244998
53245058
53245124
53245125
53245126
53245190
53245191
53245192
53245193
53245666
53245668
53245669
53245670
53245671
53245672
53248401
53248679
53249955
53253442
53253496
53254632
53254633
53254718
53254764
53254799
53254842
53254879
53254880
53254882
53257391
53257392
53257393
53257394
53260276
53260510
53260836
53260837
53262282
53262285
53262293
53262298
53262300
53262301
53262307
53262315
53262323
53262324
53262326
53262329
53262334
53262335
53262338
53262340
53262341
53262344
53262349
53262352
53262355
53262359
53262362
53262364
53262369
53262373
53262374
53262376
53262379
53262380
53262382
53262385
53262389
53262392
53262393
53262394
53297452
53297634
53298323
53301823
53301851
53301853
53302099
53304254
53304737
53305691
53305846
53306664
53308499
53308503
53308504
53308519
53308523
53308525
53308530
53308776
53309459
53309461
53309463
53309604
53309606
53309918
53309999
53310645
53310776
53313333
53316372
53316373
53316374
53319094
53319148
53321135
53322463
53324146
53324362
53327729
53330298
53339705
53340321
53341273
53342912
53344373
53348277
53348312
53349279
53349391
53349392
53349501
53349503
53349504
53353899
53356679
53356680
53356681
53356682
53356684
53356685
53356686
53356688
53356699
53356701
53356702
53356709
53356710
53356711
53356712
53356727
53356728
53356729
53356730
53356731
53356732
53356733
53359039
53359688
53359950
53359951
53359952
53360922
53362891
53362942
53364407
53372004
53372005
53372006
53372142
53372143
53372144
53372274
53372275
53372409
53372410
53372535
53372536
53372537
53372538
53372539
53372661
53372665
53375654
53379033
53381144
53381145
53381146
53382056
53382067
53382068
53382137
53384295
53384296
53384297
53384298
53384299
53384321
53384328
53384329
53384332
53384333
53384335
53384336
53384337
53384338
53384339
53384354
53384355
53384356
53384357
53384358
53384359
53384360
53384361
53384362
53384363
53384364
53384365
53384389
53384393
53384394
53384396
53384402
53384404
53384417
53384425
53384427
53384428
53384429
53384430
53384432
53384434
53384435
53384542
53384595
53384596
53384890
53384916
53384917
53384918
53386024
53386624
53386649
53386666
53386667
53386668
53386669
53387705
53387706
53387862
53388234
53388914
53388915
53388916
53389280
53389281
53389357
53390899
53392127
53392809
53393427
53393462
53393533
53393537
53393574
53393593
53393620
53393646
53393662
53393674
53393680
53393765
53393774
53395429
53398705
53420567
53420572
53420573
53420723
53427149
53430916
53431985
53432420
53439184
53439319
53442192
53443208
53461407
53461951
53461954
53462000
53462003
53462050
53462387
53462848
53462852
53462878
53462884
53462888
53463453
53463511
53463519
53463592
53463607
53463616
53463659
53463699
53463702
53463734
53463800
53466083
53466320
53467430
53467432
53467504
53467507
53467649
53467651
53467653
53467709
53467712
53467855
53468301
53468506
53468507
53468508
53468509
53468510
53468789
53468790
53468896
53468901
53469299
53469538
53469724
53469725
53469726
53469727
53470544
53471160
53473773
53477568
53477581
53477582
53477583
53477585
53477588
53477589
53477592
53477593
53477602
53477603
53477604
53477605
53477618
53477619
53477620
53477621
53477622
53477623
53477625
53477629
53477630
53477640
53477647
53477649
53477650
53477668
53477669
53477706
53477710
53477711
53477720
53477740
53477741
53477742
53477771
53477780
53477814
53477853
53477854
53477857
53477859
53477860
53477861
53477864
53477865
53477866
53477867
53477868
53477869
53477871
53477872
53477874
53477875
53477876
53477878
53477879
53477882
53477883
53477884
53477899
53481024
53481573
53481574
53481575
53481986
53482529
53483807
53484086
53484087
53484088
53485980
53486224
53486342
53486343
53486344
53486349
53486364
53486764
53487870
53487899
53488167
53493155
53493157
53493711
53493712
53496352
53632415
53634046
53635452
53637084
53637863
53638193
53638645
53638646
53638647
53638648
53638677
53638802
53639017
53639018
53639132
53639133
53640231
53640232
53640233
53640234
53643032
53643051
53643098
53643696
53644370
53644544
53644733
53645503
53646039
53646216
53646217
53646218
53646220
53646221
53646222
53646347
53647030
53648227
53649273
53649673
53649680
53651085
53651086
53651505
53651783
53653059
53653122
53653499
53653500
53653525
53653917
53655074
53655244
53655245
53656352
53657400
53657401
53657402
53657403
53660053
53660393
53660714
53661004
53661141
53661287
53661711
53662325
53662354
53662857
53662858
53663988
53664374
53664375
53664376
53664377
53664872
53664873
53664874
53664875
53664876
53664877
53664878
53664879
53664880
53664881
53664882
53664883
53664884
53664885
53665562
53666061
53666376
53667096
53667098
53667752
53667891
53667892
53668078
53668643
53669244
53669279
53670228
53670598
53670599
53671870
53672307
53672498
53672809
53672810
53673088
53674231
53675565
53675856
53676251
53676252
53677807
53677986
53678047
53678048
53678896
53679056
53679123
53680143
53680814
53681212
53681232
53681435
53681436
53681437
53681438
53681439
53681937
53683362
53684123
53684503
53684504
53684505
53684546
53684719
53684720
53684721
53685499
53685657
53685658
53686052
53686053
53686845
53686886
53686887
53686890
53688201
53688273
53688274
53688404
53688414
53688686
53688773
53688813
53689077
53689078
53689573
53689711
53690296
53692518
53692519
53692970
53693239
53693475
53693710
53693711
53694337
53696787
53696967
53697119
53697297
53697298
53697299
53697780
53697781
53698374
53699822
53700195
53700264
53700446
53701068
53701510
53701511
53701918
53701949
53702389
53703814
53703905
53704018
53704718
53704911
53705097
53705621
53705711
53705999
53707214
53707243
53707471
53708515
53708516
53708546
53709115
53709287
53709831
53710497
53710880
53710881
53712736
53713406
53714179
53714573
53715340
53715341
53715355
53715591
53716210
53716211
53716235
53716266
53716434
53716703
53717454
53719156
53719414
53720324
53720325
53720326
53720327
53720419
53720420
53720421
53720422
53720638
53720639
53720640
53720670
53721133
53721134
53722241
53723119
53723972
53723973
53724483
53724877
53725218
53725334
53725371
53725917
53726704
53727625
53727771
53727772
53727926
53728929
53729536
53729537
53732539
53732668
53732738
53732739
53732756
53732757
53732758
53732759
53732760
53732761
53732762
53732763
53732808
53732820
53733475
53733476
53734702
53734822
53735274
53735275
53735634
53735905
53735954
53735955
53736136
53736197
53736198
53736212
53736438
53736772
53737917
53738085
53738934
53738935
53738976
53739578
53739834
53739835
53740363
53741337
53742549
53743124
53743156
53743372
53743959
53744713
53744714
53745092
53745932
53746243
53746244
53746501
53746502
53746652
53746653
53746678
53747013
53748178
53748193
53748486
53748487
53748488
53748489
53748490
53748491
53748492
53748805
53749208
53749394
53749703
53750228
53750767
53751560
53751571
53751942
53751989
53752502
53752503
53753130
53753339
53753402
53753644
53753671
53753672
53753757
53753758
53755576
53755822
53756397
53756426
53756518
53756707
53756885
53757236
53757237
53757308
53757761
53758251
53758352
53758873
53758985
53759117
53759118
53761192
53761541
53761542
53761543
53761544
53761545
53761546
53761547
53761548
53761866
53761867
53762037
53762897
53763858
53763859
53763860
53764494
53764495
53766604
53766685
53767746
53767814
53768393
53769218
53770261
53771608
53771993
53772644
53773567
53774188
53774444
53775013
53775014
53775051
53775052
53775539
53775591
53777041
53777159
53777519
53777789
53777790
53777791
53777909
53778333
53778848
53779066
53779557
53779835
53780248
53780562
53780576
53780577
53780578
53780579
53780580
53781690
53782419
53782586
53783024
53783443
53784026
53784065
53784194
53784474
53784580
53785063
53785320
53786285
53787018
53787019
53787020
53787021
53787201
53787397
53787768
53788624
53789103
53791650
53792603
53794201
53795215
53795216
53795217
53795218
53795219
53795220
53795221
53795313
53795314
53795333
53795334
53795429
53795518
53796106
53796367
53796600
53796977
53796978
53797604
53797924
53798261
53798845
53799656
53799657
53799752
53801540
53802103
53802214
53802215
53802216
53802378
53802815
53802990
53803472
53804582
53805352
53805475
53806020
53806021
53806192
53808602
53809848
53810551
53810552
53810898
53810946
53810986
53810987
53811248
53811249
53811250
53811562
53812405
53813373
53814997
53815858
53817652
53818002
53818447
53818929
53819578
53819922
53820557
53820881
53820882
53822015
53822042
53823170
53823563
53823795
53824141
53825874
53826054
53826512
53827428
53827584
53828135
53828229
53828877
53829582
53829868
53829920
53830241
53830244
53831469
53831690
53831779
53832022
53832121
53832478
53832479
53832671
53832672
53834652
53835447
53837787
53839230
53839686
53839712
53839849
53839850
53840114
53840115
53840180
53840576
53841231
53841232
53841925
53842312
53842313
53842760
53842761
53843104
53844516
53844517
53844533
53844534
53844535
53844536
53846616
53846733
53846992
53847109
53847381
53847382
53847997
53847998
53848026
53848036
53848596
53849650
53849711
53849769
53849909
53850676
53850809
53851428
53851434
53852078
53852111
53852241
53852252
53852457
53852879
53852982
53854893
53855589
53855665
53856323
53856908
53857340
53857531
53857906
53859066
53859139
53859154
53860312
53860356
53861120
53861214
53861636
53862435
53862467
53862861
53863101
53864980
53865173
53865721
53866693
53866836
53866837
53866838
53868330
53868331
53868386
53868634
53868635
53868636
53868637
53868638
53868639
53868947
53868998
53869821
53870030
53870929
53871929
53871972
53871973
53871974
53871975
53871976
53871978
53871979
53871980
53872724
53873404
53874117
53874294
53876409
53876492
53876892
53877958
53877959
53877998
53878077
53879370
53879659
53880183
53880294
53880295
53880296
53883512
53883513
53884049
53884050
53884581
53884818
53885366
53885409
53886313
53886521
53887246
53887848
53887994
53888153
53888154
53888155
53888489
53888491
53888492
53889093
53890092
53891043
53891044
53891599
53892347
53893132
53893133
53893277
53894148
53894294
53894697
53895610
53895611
53896714
53896715
53896716
53896717
53896718
53896760
53896859
53896874
53897412
53897413
53897633
53898593
53899459
53899460
53900505
53900857
53901016
53901017
53901018
53901301
53901302
53901466
53901728
53901807
53902389
53903679
53903855
53905125
53905567
53906163
53906240
53906815
53906888
53906889
53907325
53907776
53908238
53908409
53908682
53908683
53908812
53908813
53909278
53909922
53910139
53910140
53910304
53910654
53910655
53910656
53912236
53912263
53912564
53912897
53913978
53913979
53914222
53914675
53915477
53915483
53915574
53915575
53915872
53916362
53916363
53917401
53918071
53918072
53918520
53918744
53918857
53919941
53919942
53920144
53920973
53922441
53922442
53922493
53922494
53923410
53923411
53923836
53924592
53926335
53926336
53926579
53927499
53927944
53927977
53928913
53929437
53930239
53930321
53931492
53931493
53932077
53932554
53932555
53932664
53932738
53934366
53934371
53934430
53934569
53935333
53936100
53937294
53937836
53938834
53940080
53940081
53940082
53940405
53940505
53940506
53940507
53940921
53941163
53943451
53943502
53945054
53945065
53945688
53945792
53946201
53946202
53946203
53946204
53946260
53947069
53947777
53947847
53948072
53948241
53948307
53948308
53948629
53949388
53949389
53949390
53950657
53950658
53950660
53950797
53950798
53950799
53950800
53951395
53951543
53951843
53952056
53952136
53952275
53953071
53953072
53954157
53955461
53955557
53956532
53956533
53956915
53957572
53957573
53957574
53957575
53957576
53957577
53957578
53957579
53957580
53957581
53957582
53957583
53957584
53957585
53957586
53958002
53958344
53958623
53958828
53959427
53959537
53960554
53962678
53962721
53963132
53963939
53964090
53965194
53965195
53965196
53965197
53965656
53965657
53966164
53966215
53966394
53966548
53966810
53966982
53967465
53967551
53967552
53967553
53967870
53968220
53968489
53968490
53968491
53968492
53968493
53968879
53969051
53969101
53971547
53971756
53972203
53972840
53972841
53973055
53974042
53974377
53974498
53975301
53975928
53977632
53977796
53977797
53977798
53977799
53980177
53980190
53980989
53981725
53982121
53982186
53983412
53983413
53983768
53983830
53984233
53985067
53985068
53985069
53985070
53985071
53985072
53985073
53986073
53986374
53987107
53987247
53987602
53987940
53988607
53988630
53989035
53989233
53989857
53989882
53990002
53990003
53990004
53990349
53991029
53992488
53992489
53993663
53993863
53993895
53994381
53994748
53995541
53995916
53996524
53996656
53996760
53996761
53997374
53997555
53997734
53998124
53998613
53998895
53999873
54002028
54002467
54004744
54004745
54005468
54005469
54005470
54005471
54005636
54005637
54005638
54005639
54006111
54006112
54006130
54006321
54006547
54007147
54007788
54008132
54008327
54008536
54008731
54009531
54009894
54010269
54011120
54011344
54011345
54011346
54011467
54011468
54011469
54011470
54011650
54011660
54012965
54013998
54014128
54014803
54015200
54016460
54016462
54017484
54019141
54020815
54021182
54021865
54023488
54024010
54024011
54024866
54027025
54027208
54027526
54027944
54028876
54028877
54028878
54029194
54029245
54029606
54030445
54030804
54031129
54031209
54032099
54032151
54032152
54032573
54033044
54033176
54033411
54034101
54034232
54034612
54035993
54036885
54037303
54037836
54038092
54038093
54038094
54038227
54038974
54038975
54040077
54040176
54040662
54040953
54041042
54041627
54041760
54041761
54041775
54041802
54042484
54042822
54043159
54043455
54043549
54043550
54043612
54044429
54044430
54044734
54044965
54045554
54046641
54047185
54047308
54047903
54049154
54049155
54050136
54051232
54051482
54051596
54052084
54052785
54053537
54054284
54054378
54054626
54054732
54055066
54055445
54055446
54057089
54057234
54057983
54058767
54058993
54059190
54059266
54060294
54060751
54060752
54060754
54060864
54061767
54061952
54062844
54063011
54063012
54063014
54063016
54063114
54063168
54063179
54063239
54063653
54063769
54063785
54064908
54065073
54065261
54065307
54066626
54066665
54067596
54067736
54068544
54069260
54069425
54069725
54070869
54071695
54071781
54072100
54072359
54072614
54073396
54074059
54075063
54075157
54075287
54075672
54075793
54076031
54076391
54076601
54077027
54077139
54077318
54078284
54078355
54078377
54078477
54078489
54080885
54080902
54081535
54081536
54081537
54082426
54082596
54085551
54085834
54086231
54086996
54087281
54087631
54087632
54088551
54089292
54089293
54089294
54089295
54089296
54089297
54089360
54089957
54090387
54090979
54091509
54091510
54091874
54091875
54091876
54091877
54091878
54091884
54091885
54092133
54092155
54093361
54093392
54093958
54094073
54094345
54094355
54094432
54094962
54095601
54095711
54095712
54095713
54095979
54096004
54097069
54097359
54098970
54100196
54100278
54100591
54100940
54101480
54102222
54102610
54102611
54102612
54102718
54103060
54103846
54104796
54105704
54106170
54106980
54106981
54107097
54107098
54107582
54107805
54108514
54108785
54108786
54108791
54111383
54111518
54111655
54111774
54111948
54112621
54112622
54114589
54114781
54114828
54114855
54114856
54114857
54114858
54114958
54115128
54115367
54115700
54116265
54116496
54116668
54116734
54116735
54117297
54117809
54117993
54118793
54118794
54118795
54118797
54118798
54118799
54118800
54118801
54118802
54119299
54119300
54119495
54119844
54120006
54120007
54120661
54120672
54120673
54121271
54121709
54121710
54121711
54121712
54122455
54123654
54123807
54123808
54124362
54124363
54124418
54125151
54126009
54126242
54127386
54127387
54127635
54129005
54129607
54129978
54130119
54131403
54132372
54132506
54132507
54132788
54133533
54133534
54133547
54133581
54133582
54133858
54133925
54134078
54134238
54134660
54134849
54134850
54135186
54135738
54135746
54135893
54136054
54136926
54136958
54138230
54138231
54138488
54141397
54141638
54142770
54143440
54143581
54145363
54145612
54145651
54146429
54146447
54146531
54146641
54146681
54146682
54147076
54147077
54147078
54147079
54147328
54147329
54147330
54147997
54147999
54148000
54148435
54148436
54148616
54148635
54148725
54149221
54149222
54149223
54150060
54150328
54150673
54151462
54152199
54152200
54152797
54153048
54153281
54153299
54153321
54153455
54154468
54154492
54154590
54155297
54156077
54156441
54156592
54157541
54157542
54157543
54157904
54158369
54158370
54159311
54159312
54159313
54159314
54159315
54159316
54161274
54161589
54161590
54161602
54161603
54163208
54163209
54163649
54163768
54164462
54164611
54166163
54166221
54168097
54168537
54168538
54168539
54169951
54170885
54170994
54170995
54170996
54170997
54170998
54171668
54171670
54171671
54171947
54172413
54172988
54172989
54173360
54173361
54173755
54173879
54174498
54175412
54175434
54176500
54177368
54177386
54177387
54177388
54177480
54178180
54180331
54180797
54180858
54180904
54180913
54181432
54181439
54181968
54181969
54181970
54182272
54182721
54183949
54186133
54186599
54186872
54186953
54187749
54188673
54188932
54190957
54190964
54190965
54192124
54193838
54194637
54195167
54196971
54197196
54197197
54197198
54198093
54198094
54198190
54199624
54199791
54200688
54200838
54201288
54201289
54201290
54201291
54201727
54201728
54201729
54201730
54201731
54201732
54201733
54201734
54201735
54201736
54201737
54201738
54201739
54201740
54201741
54202145
54203882
54203883
54203976
54205830
54206476
54207937
54208422
54208973
54208982
54209429
54209450
54209627
54210060
54210459
54210694
54210985
54211230
54211231
54211433
54211957
54211958
54212199
54212975
54213098
54213179
54213600
54213640
54214536
54214537
54214538
54214539
54214576
54214762
54214900
54214901
54215769
54215770
54215889
54215890
54215895
54215896
54215897
54215898
54215899
54215901
54217883
54218807
54219044
54220188
54220320
54221661
54221675
54221695
54223261
54223404
54223827
54223833
54224860
54227150
54227301
54227719
54228213
54228628
54229037
54229232
54229533
54229890
54230056
54230575
54230821
54233036
54233381
54235519
54235785
54236070
54236374
54238576
54240024
54240068
54240069
54240286
54241281
54241518
54242572
54242573
54243238
54245269
54245579
54246362
54246589
54247313
54247398
54247610
54247938
54249019
54249020
54249196
54249492
54250818
54251149
54251935
54251936
54252056
54253079
54253556
54253557
54253558
54253685
54253836
54254770
54254771
54255333
54255335
54255366
54257322
54257323
54257389
54257390
54257493
54259037
54259200
54259201
54259202
54259885
54260190
54260348
54260369
54263294
54264098
54265606
54265607
54266932
54266933
54266996
54267064
54267673
54268469
54268475
54270986
54271087
54272908
54273113
54273115
54273174
54273954
54274005
54274772
54275068
54275504
54275705
54275706
54275928
54276136
54276208
54276209
54276210
54276391
54276544
54276545
54277734
54277735
54278349
54278350
54278351
54278684
54279511
54279897
54279898
54279899
54281332
54282982
54283468
54283469
54284176
54285092
54285639
54286473
54286474
54286475
54286539
54286868
54288094
54288611
54288642
54288820
54288869
54289119
54289757
54290223
54290224
54290566
54291005
54291272
54291273
54291404
54291890
54291891
54292430
54292929
54293242
54293686
54294182
54294446
54295716
54296053
54296360
54296361
54296368
54296735
54297102
54297347
54297884
54298159
54298709
54299108
54299165
54299219
54299929
54300994
54301302
54301303
54301304
54301978
54303245
54303246
54303285
54303858
54303859
54305316
54305317
54306448
54306449
54306637
54307043
54307044
54307138
54307621
54307867
54308012
54308061
54308830
54309742
54312553
54312554
54314272
54314445
54315399
54315931
54316915
54316918
54316919
54316920
54316921
54316922
54316923
54316924
54316925
54316926
54316927
54316928
54316929
54316930
54316931
54316932
54317003
54317188
54318548
54318602
54319253
54319275
54319278
54319350
54319451
54319655
54319848
54319991
54320142
54320338
54320339
54320340
54320341
54320393
54320950
54321501
54321502
54321503
54321691
54323481
54323665
54323669
54323724
54324136
54324745
54324779
54326578
54326579
54326901
54327362
54328550
54328551
54328552
54328923
54329396
54330279
54330280
54331172
54332333
54332334
54332335
54332962
54333303
54334513
54335121
54335635
54335646
54336358
54336367
54337666
54337777
54337893
54338110
54338228
54339536
54339649
54339690
54341356
54341392
54341952
54341953
54343214
54343319
54344209
54344929
54345072
54345637
54345675
54345809
54346230
54346231
54347385
54347403
54347842
54347843
54348165
54350603
54350607
54350893
54351036
54351478
54351934
54352439
54353738
54353949
54354043
54354665
54354680
54355181
54355397
54355398
54356185
54356911
54358386
54358387
54358673
54358720
54359453
54359454
54359513
54359775
54360058
54360059
54360226
54360485
54360486
54360644
54360645
54361181
54361182
54361613
54363318
54363528
54363603
54364383
54365131
54365793
54365876
54365885
54366261
54366690
54366708
54366709
54366939
54366940
54366941
54366942
54367745
54367892
54369016
54369116
54369552
54369829
54369830
54369831
54370080
54370163
54371909
54371996
54371997
54372506
54374612
54375201
54375262
54376111
54377210
54377211
54377212
54377213
54377878
54378061
54378063
54378064
54378139
54378259
54378843
54381762
54382137
54382772
54383291
54383337
54383338
54383339
54383810
54383813
54383814
54384866
54385298
54385299
54385393
54385605
54385761
54386736
54386815
54388577
54388885
54389263
54389321
54390165
54390610
54390611
54390612
54392295
54392306
54392942
54392991
54393334
54393382
54394531
54394532
54394919
54395123
54395124
54395377
54395535
54395536
54395944
54396201
54396834
54397060
54399250
54399380
54399776
54400211
54400726
54400741
54400774
54400775
54400917
54401577
54401625
54401702
54401703
54402415
54402471
54402497
54403365
54403552
54403628
54403629
54405010
54406070
54406071
54406387
54407177
54407318
54407723
54408175
54408970
54409650
54409937
54410149
54410915
54410916
54410937
54412151
54412155
54412162
54412163
54413216
54413217
54413218
54413219
54413340
54413661
54413853
54413965
54417114
54418711
54418975
54419855
54420082
54420752
54421297
54421824
54421987
54423251
54423490
54423503
54424145
54424190
54424258
54424671
54424672
54424674
54425340
54425341
54426070
54426190
54427316
54427478
54428227
54428425
54429367
54429589
54429591
54429592
54429868
54430132
54430133
54430678
54430871
54431387
54431498
54431571
54431672
54432078
54432850
54433829
54434203
54434204
54434556
54434629
54434630
54434631
54435235
54435926
54436132
54436634
54436797
54437043
54437778
54438697
54438968
54439574
54439975
54440954
54441516
54441517
54441991
54441992
54441993
54443445
54444131
54444464
54444465
54444522
54444857
54444956
54445181
54445182
54445555
54446561
54446585
54447930
54450142
54450143
54450399
54451376
54451461
54452180
54452425
54453137
54453502
54453935
54455705
54455706
54456844
54457883
54457884
54457885
54457886
54457909
54457910
54457911
54458777
54458958
54458959
54458960
54459495
54461343
54461344
54461390
54461886
54461997
54462288
54465742
54465743
54465941
54466536
54466639
54466799
54466997
54467540
54468030
54469272
54470970
54472454
54472692
54472869
54472870
54472871
54473728
54475093
54475137
54475138
54476451
54476472
54477438
54478906
54478983
54480037
54480038
54481251
54481367
54481373
54481395
54481588
54482592
54482708
54483116
54483942
54484200
54484201
54484381
54485014
54485508
54486594
54486861
54487093
54488243
54488266
54488379
54489389
54489949
54489950
54490343
54490881
54491169
54491418
54491554
54492218
54492284
54492285
54492433
54493032
54493167
54493418
54493907
54493908
54493909
54494334
54494354
54495041
54495207
54495344
54495345
54495768
54498735
54498886
54498902
54498907
54499199
54499525
54499526
54499710
54499781
54501215
54502052
54502053
54502419
54503201
54503633
54503634
54506578
54507624
54508546
54508547
54508548
54508549
54509254
54509418
54509940
54509941
54510019
54510020
54510021
54510022
54510023
54511176
54511731
54512223
54512547
54513353
54513354
54513693
54513756
54514449
54514462
54515863
54516294
54516295
54517064
54517446
54517447
54518684
54519303
54519424
54519434
54519647
54520585
54522115
54522116
54522117
54522118
54522506
54522507
54523564
54523787
54523788
54523850
54523851
54523852
54523853
54524078
54524443
54525985
54526372
54526633
54527287
54527288
54527504
54527870
54527871
54530679
54530722
54530788
54532502
54532851
54533317
54533397
54534789
54536345
54537732
54539158
54539159
54539719
54539759
54539764
54539765
54540379
54540528
54540529
54541091
54541692
54542179
54543038
54543414
54543415
54543981
54544321
54544343
54544351
54544744
54545473
54545474
54546092
54546960
54547117
54547118
54547403
54547626
54549170
54550224
54550225
54550226
54550862
54550863
54551605
54551606
54551607
54551608
54551629
54551824
54551825
54551858
54551860
54551861
54551863
54551872
54551873
54551874
54552037
54552744
54552892
54552893
54553762
54553763
54553764
54553778
54553798
54554454
54554635
54555003
54555004
54555080
54556323
54556521
54557136
54557467
54557468
54557736
54559369
54559416
54559417
54559720
54559966
54561131
54561132
54561452
54561867
54562019
54562473
54563135
54563136
54563888
54564125
54564126
54564127
54564420
54565198
54565690
54565959
54567100
54567101
54567294
54567635
54569433
54571679
54572099
54572324
54573390
54574001
54576613
54576842
54576844
54577061
54577263
54577264
54577488
54577715
54579825
54580959
54589662
54589663
54589858
54592370
54613537
54613717
54613772
54613776
54672002
54672374
54672375
54672440
54751683
54753440
54753964
54754008
54756501
54756524
54756541
54756542
54756544
54756687
54758567
54758568
54758601
54758613
54758618
54758633
54758649
54758650
54758653
54758680
54758683
54758684
54758700
54758701
54758708
54759158
54759162
54762635
54762819
54765523
54765524
54765525
54768085
54769708
55163717
55219287
55220202
55250310
55250368
55250403
55250674
55252504
55253566
55254158
55254179
55254725
55254797
55266745
55266749
55270111
55270207
55273572
55274606
55277253
55277466
55278096
55281096
55281097
55281423
55281492
55281781
55281782
55281842
55281843
55281844
55281845
55281846
55281923
55282039
55282125
55283908
55283909
55284489
55284490
55284611
55284628
55284715
55284953
55285017
55285703
55286874
55287279
55288704
55288844
55289041
55289045
55289046
55289047
55289075
55289129
55289366
55289399
55289499
55289532
55289608
55289609
55289610
55289611
55289750
55289755
55289756
55289942
55289943
55289944
55289988
55290280
55290354
55290451
55290468
55290471
55290659
55290699
55290829
55290830
55290874
55290875
55290933
55291088
55291089
55291090
55291255
55291422
55291423
55297539
55298232
55298274
55298363
55298364
55298383
55298384
55298592
55299431
55300928
55301021
55301529
55301665
55302324
55302651
55302869
55302948
55303263
55303374
55303377
55303379
55303543
55303727
55303870
56589493
56589969
56591008
56593585
56593586
56593587
56593588
56593732
56594682
56594903
56595605
56595607
56595608
56595611
56596546
56603690
56603691
56604913
56604914
56605891
56606312
56606411
56606416
56606446
56606677
56606821
56607179
56607280
56607444
56607506
56607886
56608020
56608387
56608411
56608449
56608612
56608803
56608838
56608886
56608961
56608980
56609035
56609601
56609660
56609672
56609757
56609822
56609972
56610320
56610332
56610365
56610493
56610804
56611045
56611067
56611143
56611336
56611400
56611490
56611748
56611801
56611864
56612374
56612875
56612948
56613011
56613134
56613137
56613195
56613260
56613261
56613364
56613370
56613390
56613437
56613984
56614012
56614021
56614065
56614256
56614688
56614780
56614962
56615011
56615059
56615140
56615162
56615380
56615502
56615572
56615697
56615784
56615839
56615996
56616045
56616100
56616322
56616479
56616654
56616753
56617285
56617498
56617520
56617534
56617647
56617672
56617737
56617743
56617982
56617992
56617993
56618025
56618213
56618243
56618276
56618520
56618664
56618667
56618939
56618946
56618952
56618957
56619054
56619058
56619096
56619381
56619465
56619566
56619916
56620254
56620333
56620383
56620405
56620439
56620450
56620497
56620663
56620703
56620745
56621319
56621519
56621703
56621726
56621960
56622025
56622076
56622125
56622278
56622352
56622482
56622820
56622886
56622939
56623053
56623144
56623248
56623307
56623574
56623807
56623815
56624236
56624311
56624369
56624589
56624664
56624677
56625049
56625263
56625777
56625850
56626474
56626571
56626576
56626974
56627042
56627048
56627067
56627076
56627081
56627161
56627372
56627390
56627468
56627656
56627718
56627726
56627746
56627877
56627895
56628147
56628243
56628344
56628400
56628572
56628743
56628788
56628839
56629287
56629381
56629621
56629634
56629677
56629724
56629734
56629858
56630007
56630207
56630240
56630281
56630540
56630618
56630640
56630667
56630934
56630942
56631050
56631081
56631123
56631130
56631151
56631156
56631327
56631376
56631433
56631496
56631596
56631646
56631677
56631720
56632024
56632235
56632285
56632371
56632476
56632557
56632603
56632704
56632707
56632831
56632978
56633000
56633004
56633114
56633155
56633458
56633671
56633694
56633732
56633763
56633868
56633919
56634119
56634328
56634421
56634805
56634843
56635056
56635069
56635136
56635229
56635286
56635460
56635617
56635623
56635788
56635828
56635881
56635996
56636116
56636156
56636285
56636313
56636515
56636821
56637214
56637226
56637769
56637924
56638153
56638229
56638251
56638281
56638375
56638600
56638701
56638824
56638835
56638894
56638903
56639147
56639213
56639229
56639444
56642385
56643091
56643092
56646885
56646886
56647052
56647192
56647612
56647904
56648137
56649106
56649108
56650056
56650057
56650058
56650093
56650094
56650095
56650116
56650117
56650419
56650420
56650421
56650422
56650423
56650439
56650446
56650447
56650763
56650764
56650765
56650766
56650767
56651097
56651098
56651099
56651100
56651112
56651127
56651178
56651427
56651458
56651460
56651509
56651800
56652151
56652507
56652829
56653459
56653639
56653900
56654537
56654538
56654550
56654551
56654833
56654878
56654879
56655217
56655813
56655814
56655815
56655816
56655892
56655978
56656911
56657680
56657982
56658125
56659125
56662746
56663751
56664124
56664646
56666909
56667636
56668069
56671539
56672012
56675386
56675776
56677196
56678293
56681578
56681638
56696708
56731703
56763488
56776273
56776292
56833778
56833992
56833993
56833994
56834091
56834092
56834348
56834349
56834450
56834624
56835186
56835843
56835844
56835907
56835908
56835915
56835973
56835974
56835975
56836039
56836040
56836041
56836110
56836111
56836112
56836116
56836117
56836118
56836175
56836176
56836177
56836178
56836240
56836241
56836242
56836243
56836244
56836306
56836307
56836308
56836309
56836310
56836311
56836387
56836388
56836389
56836390
56836461
56836462
56836463
56836464
56836529
56836530
56836531
56836576
56836583
56836584
56836585
56836599
56836600
56836601
56836657
56836663
56836680
56836681
56836682
56836738
56836739
56836740
56836759
56836760
56836761
56836818
56836819
56836837
56836838
56836839
56836876
56836892
56836893
56836908
56836909
56838050
56838051
56838273
56838274
56839477
56839697
56839703
56839704
56839925
56841143
56841647
56842106
56845188
56845208
56845266
56845327
56845359
56845432
56845495
56845603
56845644
56845651
56845654
56845689
56845723
56845780
56845955
56845989
56845990
56845991
56845995
56846008
56846079
56846124
56846125
56846171
56846252
56846259
56846397
56846425
56846482
56846514
56846519
56846584
56846603
56850775
56850776
56850777
56850778
56850869
56851345
56925311
56925715
56925716
56925718
56925830
56926142
56926143
56926144
56926235
56926327
56926863
56927313
56927346
56927347
56927348
56927355
56927358
56927387
56927388
56927396
56927398
56927399
56927431
56927432
56927433
56927435
56927438
56927439
56927440
56927489
56927717
56927718
56927722
56927729
56927739
56927740
56927742
56927750
56927753
56927758
56927771
56927779
56927811
56927821
56927864
56927890
56927891
56927893
56927894
56927895
56927901
56927902
56927913
56927921
56927942
56927979
56927981
56927982
56927983
56927984
56930385
56930557
56930696
56930697
56930698
56930699
56930700
56930701
56930702
56930834
56930835
56930836
56930838
56930839
56930972
56930973
56930974
56930975
56931111
56931112
56931522
56931526
56931663
56932362
56932363
56932364
56932411
56934560
56935031
56940680
56940683
56940684
56940685
56940686
56945244
56945450
56946568
56949659
56950276
56950277
56950278
56951012
56951013
56951014
56955905
56955925
56956358
56956479
56956670
56956722
56956787
56956788
56956840
56956841
56957168
56957336
56957337
56957504
56957669
56957670
56957826
56958321
56958463
56958473
56958486
56958532
56958533
56958534
56958641
56958704
56958812
56960739
56962341
56963263
56964837
56965030
56965248
56965249
56965257
56968122
56968336
56968772
56968990
56969218
56969449
56971429
56971649
56973539
56973689
56973865
56973908
56973927
56973960
56974637
56974720
56976437
56976781
56977719
56977737
56978946
56978986
56979181
56979513
56980459
56980527
56980840
56981135
56981156
56982520
56982814
56983804
56985180
56985374
56986287
56987305
56987986
56988685
56989058
56989395
56990200
56990927
56991003
56992651
56993116
56993153
56993700
56994098
56994516
56994882
56995126
56995238
56995732
56995853
56996207
56996288
56996391
56996480
56996613
56997804
56998274
56998980
56999175
57001108
57002037
57002300
57002316
57003163
57003367
57003609
57003843
57003919
57004322
57004472
57004866
57006357
57006617
57007054
57008700
57008704
57009242
57009325
57010447
57011144
57011308
57011485
57011715
57012935
57013195
57014594
57014941
57015135
57015141
57015336
57015612
57015779
57015805
57016139
57017836
57018364
57018458
57018559
57018598
57019228
57019814
57020087
57020597
57020714
57020844
57021251
57021477
57022372
57022780
57023028
57023835
57024381
57025288
57025439
57026124
57027154
57027265
57027800
57028911
57029056
57029491
57029618
57030003
57030344
57030602
57030906
57031175
57031411
57031677
57031796
57031941
57032685
57033971
57035291
57035652
57036001
57036269
57036742
57037057
57037415
57037928
57038700
57039100
57039305
57040690
57040848
57040899
57042768
57043033
57043244
57043286
57045116
57045410
57045646
57045918
57046035
57046843
57047848
57048724
57050247
57050322
57051214
57052411
57053010
57053026
57053340
57053484
57053749
57054359
57055407
57056328
57056612
57056793
57057775
57060152
57060553
57060649
57061517
57061529
57061649
57061669
57061677
57064784
57065547
57066450
57066936
57068692
57068872
57068879
57070607
57070720
57070881
57072205
57072643
57072873
57073572
57073904
57073917
57074166
57074254
57075763
57076170
57076538
57076605
57076983
57077044
57077674
57077975
57078368
57078739
57079111
57079417
57079817
57080069
57080556
57082287
57082540
57082861
57083016
57084311
57084699
57084751
57085125
57085209
57085509
57085972
57086030
57086287
57086469
57086531
57086563
57087244
57087332
57088325
57088561
57089900
57090283
57090826
57091628
57093208
57093338
57093767
57093915
57094204
57094915
57097023
57097445
57097467
57097684
57097969
57097973
57098139
57098406
57098795
57098859
57099809
57100195
57102106
57102324
57103040
57103145
57104613
57104771
57104919
57105110
57105405
57105886
57106720
57107327
57109162
57109513
57109923
57110213
57110336
57111460
57111524
57111739
57112162
57113202
57113364
57113946
57113962
57114475
57115074
57115448
57116060
57116632
57118019
57118063
57118299
57118345
57119248
57119298
57119450
57120564
57121028
57121214
57121270
57121575
57122041
57122427
57123124
57123326
57123435
57126034
57126247
57127651
57128280
57128329
57128979
57129167
57129718
57129745
57130229
57130951
57131935
57132026
57132499
57134182
57134349
57134509
57134606
57135474
57136556
57136959
57137067
57137632
57140135
57140241
57140747
57141302
57142457
57142881
57143635
57143785
57143957
57144214
57146836
57147395
57147889
57148008
57148199
57148869
57149873
57149920
57150658
57151279
57151958
57152266
57153403
57153537
57155031
57155106
57155318
57155527
57155815
57156059
57156078
57156508
57156881
57157027
57157259
57157544
57157893
57158116
57158291
57158396
57158429
57158532
57158613
57159219
57159594
57159764
57160105
57160150
57160315
57160564
57160619
57160851
57161299
57161775
57162322
57162335
57162738
57163781
57163891
57164183
57165564
57166211
57166478
57166600
57166691
57167071
57167093
57168214
57168224
57168684
57168716
57169063
57169433
57171745
57172008
57172502
57172612
57172679
57173466
57174179
57174784
57176111
57176244
57176265
57176581
57177697
57177780
57179268
57179485
57179612
57179695
57180289
57181456
57182679
57183093
57184071
57184269
57185447
57185720
57187737
57187789
57187831
57188457
57188549
57188671
57189124
57189555
57189632
57189866
57190132
57190499
57192047
57192628
57193742
57194621
57194632
57194870
57195169
57195184
57195345
57195839
57196256
57196387
57196891
57197179
57197748
57198094
57198478
57198574
57198737
57199211
57199466
57199514
57199655
57199997
57200151
57200341
57200741
57201742
57201851
57204534
57204794
57206072
57206675
57206727
57207030
57207312
57207652
57207757
57207962
57208311
57209025
57209095
57209287
57209428
57209691
57210504
57210592
57211287
57212278
57212510
57212716
57213418
57213510
57213630
57214075
57214078
57214280
57215295
57215664
57216220
57216352
57217240
57217971
57218507
57219459
57219964
57220872
57221106
57222322
57222831
57223751
57224802
57225623
57225671
57226900
57228123
57228332
57228404
57228793
57229030
57229673
57231011
57231417
57232196
57232529
57232990
57233652
57233780
57233927
57234094
57234206
57235863
57235890
57236462
57236869
57237110
57237578
57238682
57239359
57239576
57239759
57240138
57242699
57243175
57244459
57244487
57245180
57245300
57245545
57245610
57245869
57247037
57247975
57248427
57248480
57248535
57248899
57249509
57250322
57250444
57250654
57251904
57252379
57252712
57252809
57253780
57254134
57254265
57255848
57256200
57257331
57258377
57258435
57259027
57259416
57260385
57260663
57260952
57261082
57261092
57261560
57263183
57263601
57263732
57264839
57265064
57265202
57265344
57266379
57266917
57267196
57267349
57268101
57268205
57268816
57270571
57272282
57272442
57273157
57273292
57274238
57274474
57274519
57274994
57275096
57275567
57275927
57276116
57276167
57277046
57277321
57277369
57277450
57277993
57278218
57278611
57278881
57279282
57279454
57279614
57279828
57281078
57281548
57282380
57282903
57284273
57284700
57284791
57284866
57285533
57285791
57286483
57286663
57286975
57287703
57288277
57288387
57288587
57289103
57289691
57290602
57290761
57291204
57291450
57291519
57291807
57292823
57293337
57294796
57296136
57296351
57297239
57297756
57298166
57299260
57299368
57299785
57300570
57301258
57301405
57301430
57301537
57301586
57301754
57301925
57302572
57302938
57303224
57303477
57303965
57304441
57305771
57306370
57306975
57307018
57307613
57309160
57309223
57309382
57309775
57310038
57310461
57310643
57310737
57311097
57311582
57311954
57312245
57312650
57313403
57314601
57315660
57316126
57316204
57316337
57317989
57318093
57319196
57319902
57320132
57320712
57320742
57320857
57322650
57323422
57323584
57323653
57323849
57324271
57324825
57324830
57325128
57325271
57325777
57325779
57325820
57325821
57325822
57325865
57325866
57325944
57325950
57325951
57325952
57326038
57326080
57326081
57327404
57331574
57331607
57331611
57331613
57331653
57331655
57331661
57331769
57331819
57331912
57331947
57331949
57332082
57332083
57332084
57332085
57333210
57333294
57333344
57333345
57333489
57333575
57333727
57333728
57333836
57333837
57335517
57335518
57335519
57335520
57335522
57335523
57335524
57335525
57335526
57337437
57337579
57337820
57337917
57338022
57338023
57338024
57338128
57338229
57338419
57338421
57338422
57338423
57339193
57339194
57339199
57339202
57339247
57339313
57339316
57340995
57343202
57343432
57343798
57343892
57343893
57343894
57343992
57343993
57343994
57344538
57345928
57346358
57346506
57346725
57346726
57346768
57346970
57347615
57347809
57347812
57347858
57348292
57348419
57348426
57348787
57349329
57349436
57349724
57349778
57349780
57349823
57350274
57350936
57352072
57353500
57353518
57353560
57353561
57354933
57355923
57356942
57357209
57357663
57357700
57358089
57358095
57358108
57358194
57358404
57358450
57358469
57358481
57358502
57358589
57358602
57358734
57358945
57363293
57363294
57363296
57363297
57363298
57363804
57363805
57363997
57366046
57366047
57366048
57366853
57367233
57368206
57368207
57368208
57369289
57369587
57369632
57369634
57369797
57369868
57369909
57370031
57370084
57370145
57370146
57370148
57370149
57370150
57370683
57370914
57373441
57375610
57375868
57375918
57376616
57376881
57377242
57379208
57379754
57379756
57379757
57379985
57379987
57379988
57380222
57380223
57380437
57380438
57380439
57380539
57380540
57380541
57380542
57380672
57380673
57380674
57380901
57380902
57380903
57381123
57381124
57381344
57381345
57381346
57381563
57381564
57382620
57382632
57383489
57384728
57384974
57386748
57387722
57387723
57389335
57389496
57391680
57394586
57400534
57402417
57404309
57408004
57409189
57412052
57412532
57412533
57413140
57416906
57417072
57417201
57436982
57448738
57449163
57455154
57465297
57466719
57467888
57470701
57471566
57473720
57474151
57476952
57476963
57476964
57482560
57483242
57483528
57483870
57484123
57484491
57485224
57485225
57485956
57488049
57489061
57489975
57493390
57494103
57495094
57495496
57495497
57496880
57496897
57498587
57502115
57503907
57503968
57503982
57504852
57506774
57506795
57509363
57511267
57514591
57514870
57519464
57519732
57519774
57519775
57519776
57519777
57519778
57519779
57519865
57519866
57519967
57519968
57519969
57519970
57519971
57519972
57520051
57520055
57520056
57520141
57521209
57521210
57521211
57521212
57521213
57521214
57521215
57521216
57521628
57521629
57521983
57521985
57521987
57521989
57521991
57522106
57522219
57522222
57522327
57522435
57522436
57522437
57522531
57522550
57522551
57522552
57522553
57522645
57524471
57530350
57536877
57536966
57537058
57539607
57539608
57540238
57540272
57548468
57548469
57548473
57552610
57552651
57553610
57557836
57557845
57557846
57557847
57557848
57557852
57559778
57559791
57559796
57559807
57559809
57559810
57564965
57564974
57567791
57567792
57572422
57572528
57572529
57574038
57574054
57579099
57579811
57579812
57583229
57583603
57583698
57583708
57584207
57584210
57587675
57596262
57596840
57596883
57598371
57598376
57598396
57598398
57598409
57598420
57598424
57598428
57598580
57604586
57611097
57611681
57616986
57616987
57616989
57616994
57620396
57620402
57620404
57620405
57621284
57621285
57621286
57621287
57621288
57621522
57621523
57621524
57624147
57624168
57624197
57624198
57624220
57624249
57624383
57629168
57642148
57642149
57642168
57642176
57642182
57646286
57646395
57660341
57661340
57669278
57669279
57673681
57673688
57673697
57676200
57676205
57676206
57676209
57676222
57676228
57677216
57679722
57679915
57683221
57683987
57683988
57684332
57684720
57688616
57688617
57688619
57688620
57691826
57691841
57693892
57702363
57702364
57702372
57708611
57710143
57710147
57710152
57712819
57712824
57712839
57712850
57712883
57712903
57731045
57731046
57731047
57731048
57731297
57735986
57737981
57737983
57740249
57741002
57745769
57747489
57751761
57751762
57751776
57751816
57751834
57751837
57751854
57751874
57752397
57752398
57756063
57756064
57756090
57756093
57756108
57756109
57759035
57759036
57759064
57763518
57763999
57764000
57764529
57774042
57775944
57776085
57776088
57776124
57776125
57777138
57777141
57777143
57777150
57777240
57783233
57783616
57784477
57784533
57784549
57788621
57789727
57792593
57794934
57797403
57797411
57802238
57802240
57806011
57806014
57806015
57807792
57807794
57809622
57809623
57809628
57809634
57809637
57809649
57809653
57809666
57810885
57810886
57810887
57811483
57811541
57811546
57814394
57814921
57822729
57823250
57823254
57823875
57823876
57824360
57824362
57824378
57824381
57824384
57824391
57824392
57824394
57824395
57824398
57824401
57824421
57824423
57824427
57824432
57824434
57824438
57824464
57824469
57824473
57824481
57824483
57824485
57824496
57824499
57824504
57824524
57824525
57824528
57824530
57824589
57824592
57831837
57832405
57834585
57835668
57850843
57851969
57853590
57859264
57859521
57859680
57859683
57859686
57859690
57859695
57866537
57866563
57866564
57867283
57867292
57867293
57871920
57871921
57871922
57871923
57871924
57871926
57871963
57871965
57871968
57871976
57871977
57873926
57873928
57874644
57879249
57879908
57880227
57883070
57883076
57883079
57883080
57885171
57885174
57885177
57885179
57885188
57887615
57890995
57893141
57893169
57893170
57893174
57893176
57893184
57893191
57893192
57893193
57893250
57893252
57893365
57893366
57900999
57901018
57903951
57910402
57910405
57918893
57920717
57922305
57922307
57928134
57928135
57931999
57932000
57932001
57939200
57939216
57939217
57939237
57940286
57940288
57947332
57954019
57954259
57954262
57954371
57957624
57957630
57957631
57957632
57959402
57959404
57959720
57959722
57959723
57959725
57959728
57959729
57959731
57966013
57972066
57972550
57972554
57972555
57972556
57973135
57975630
57975659
57975671
57975703
57978586
57978587
57979656
57984070
57984071
57984074
57984075
57984080
57984081
57984082
57984083
57984088
57984089
57984102
57984103
57984130
57984131
57997977
57997978
57997979
57997981
57997983
57998340
57998350
57998372
57998442
57998892
58004538
58013641
58013644
58013656
58017494
58018213
58018248
58018251
58018263
58018268
58018269
58019724
58021119
58035458
58035856
58035904
58035910
58037071
58040502
58048521
58049074
58055055
58059594
58059999
58060009
58060664
58060665
58061915
58061916
58061917
58061918
58061922
58061928
58061930
58061933
58061935
58061937
58061939
58061940
58061941
58061961
58061965
58061966
58061967
58061972
58062046
58062047
58062048
58062049
58069220
58069229
58070804
58070806
58078356
58078357
58078882
58083609
58083610
58089225
58090235
58091644
58091673
58091797
58092362
58097808
58097814
58097821
58097837
58097840
58097841
58097842
58102235
58107839
58107841
58107842
58107873
58107880
58108938
58112552
58112565
58122378
58122405
58122811
58122897
58122958
58123156
58123157
58123216
58132950
58132951
58132958
58133142
58142641
58142645
58152531
58153210
58153229
58153230
58158836
58159412
58159418
58159421
58159451
58166110
58166128
58166258
58174484
58177495
58177663
58177667
58177682
58183849
58183850
58183852
58183853
58183855
58183865
58183866
58183868
58183869
58183870
58183871
58186864
58193897
58194056
58212456
58213419
58213425
58213426
58213449
58213457
58213460
58214485
58214574
58214619
58214644
58214731
58220950
58220954
58224024
58226496
58226499
58227022
58233818
58241290
58242529
58242550
58242571
58242594
58252125
58260830
58265149
58265153
58265155
58265160
58265166
58265168
58265178
58265190
58265196
58276208
58277049
58283927
58283928
58283946
58283952
58287896
58287899
58287941
58287945
58288013
58291210
58300638
58301489
58307935
58307937
58307996
58307997
58307999
58308000
58312000
58312001
58312006
58312008
58312009
58319611
58319615
58319654
58319656
58320289
58320970
58325447
58325806
58325982
58325983
58325986
58325989
58325994
58325996
58326007
58329052
58332771
58332827
58333000
58333005
58339160
58340219
58341441
58341442
58341444
58341951
58341956
58341961
58348402
58351750
58351754
58361537
58361812
58361817
58363662
58364588
58364614
58364644
58364757
58364891
58369914
58372544
58372560
58372891
58372893
58372962
58373042
58375743
58375749
58388318
58389360
58392083
58392620
58400421
58402931
58402932
58402934
58413692
58418625
58419241
58419244
58426328
58429894
58429895
58429896
58429897
58429904
58429905
58434201
58434461
58434482
58434495
58435432
58444016
58444030
58444038
58444041
58445404
58451598
58452230
58456000
58463494
58472987
58472989
58475070
58480232
58480235
58480249
58480269
58481202
58481247
58481276
58482138
58488814
58488956
58498266
58498268
58498315
58502627
58503038
58503387
58510366
58510378
58510420
58510423
58521339
58536879
58537563
58537665
58538032
58538082
58538088
58538508
58545358
58545360
58545362
58545368
58545373
58554923
58560055
58572323
58572325
58572332
58572335
58572342
58572348
58587168
58587172
58587173
58587577
58589741
58590346
58590782
58590783
58590813
58591809
58592645
58594768
58595717
58595847
58595959
58597111
58597112
58600099
58603064
58603069
58604183
58606984
58606985
58609215
58611741
58612936
58613204
58618532
58618535
58618556
58618581
58618623
58623658
58623696
58624324
58625795
58625803
58627359
58627360
58627397
58627411
58627412
58627440
58627445
58627455
58630800
58630803
58632751
58632786
58634039
58635183
58636269
58640576
58640577
58640871
58640872
58640874
58640880
58640882
58640898
58640899
58644908
58645386
58645387
58648757
58648955
58654613
58654614
58654615
58654618
58654622
58654624
58654625
58654865
58654866
58654881
58654909
58654913
58655313
58657632
58657634
58658699
58658701
58658702
58658706
58658707
58658708
58658709
58658710
58658711
58658712
58658713
58658714
58658715
58658716
58663412
58664362
58664957
58666249
58666250
58666252
58666255
58666259
58666263
58666264
58666265
58666266
58666267
58666268
58666269
58666272
58666435
58666536
58667520
58667971
58672796
58672833
58676455
58676456
58676458
58676460
58676466
58676467
58676473
58676474
58676480
58676483
58676484
58676486
58676487
58676491
58676492
58676494
58676495
58676496
58676497
58676503
58676510
58676513
58676515
58676516
58676518
58676519
58676522
58676523
58676525
58676537
58676538
58676542
58676543
58676544
58676546
58679763
58680344
58680352
58680356
58680358
58680362
58680366
58680367
58680369
58680370
58681047
58681672
58681759
58681818
58682801
58682818
58682819
58682823
58682824
58687451
58687678
58689674
58693172
58693591
58695682
58696054
58696774
58697245
58697354
58699834
58699843
58700675
58701449
58701450
58701472
58705100
58709682
58713830
58713836
58713839
58715654
58718646
58719458
58719467
58719468
58722243
58723078
58723082
58723106
58723115
58723119
58729342
58729915
58732331
58732486
58734123
58741903
58741911
58741940
58747751
58747828
58751426
58753259
58753592
58753593
58753596
58755852
58756499
58758285
58758292
58760924
58760926
58763125
58763545
58766320
58766983
58766990
58766994
58767012
58769236
58774146
58776090
58776091
58779869
58781868
58782868
58784411
58784412
58784416
58784422
58784423
58784424
58784426
58784429
58784432
58787829
58788136
58788713
58793714
58793716
58793765
58795466
58798222
58798223
58799281
58800162
58803840
58803849
58803857
58805074
58805971
58805972
58805974
58807569
58807811
58807814
58807817
58810733
58810755
58814650
58817190
58817199
58824258
58826112
58826117
58826118
58827470
58830666
58830667
58831415
58831417
58831425
58834016
58834028
58834049
58834052
58834072
58834172
58834173
58836510
58838750
58852881
58852884
58852886
58852892
58854849
58858599
58858600
58858601
58858628
58859075
58859080
58859083
58859089
58859590
58859591
58859594
58859595
58859603
58859608
58859620
58859621
58860455
58860456
58860462
58860464
58860465
58860466
58860467
58863017
58863022
58863023
58863025
58863062
58863064
58863068
58868284
58868286
58868646
58868659
58882398
58884164
58890129
58890134
58890597
58890598
58890599
58892251
58895644
58895816
58895885
58895887
58897828
58898499
58898512
58899201
58899220
58899228
58899252
58903763
58904393
58905858
58905859
58906769
58911471
58915378
58915379
58915691
58918651
58918697
58919188
58919190
58922160
58922329
58922337
58922399
58925481
58925505
58932151
58932189
58932879
58932885
58935288
58935289
58936899
58939971
58939973
58939982
58939984
58939988
58939992
58940001
58940097
58940105
58940110
58940114
58940115
58940116
58940117
58940119
58940124
58940125
58940132
58940137
58940138
58940141
58940142
58940145
58940160
58940164
58940169
58940184
58940191
58940194
58940197
58940204
58940224
58940231
58940239
58940251
58940255
58940258
58940259
58940263
58940270
58940284
58940287
58940294
58940332
58940333
58940334
58940342
58940345
58940346
58940347
58940352
58940356
58940357
58940358
58940372
58940374
58940375
58940380
58940383
58940405
58940419
58940425
58940429
58940432
58940446
58940448
58940476
58940493
58940512
58940516
58940519
58940526
58940529
58940540
58940545
58940550
58940551
58940554
58940559
58940563
58940571
58940576
58940582
58942779
58947905
58948042
58948057
58953930
58957775
58957779
58957787
58958911
58958913
58958914
58958920
58958921
58958922
58958924
58960809
58960831
58964108
58965417
58965424
58969180
58969183
58969189
58969190
58969192
58969193
58969201
58969204
58969205
58969206
58969253
58969552
58969914
58969915
58969916
58969917
58969918
58969919
58969920
58969921
58971239
58971242
58971244
58971247
58971266
58971280
58971281
58971900
58971903
58971904
58971908
58971913
58971914
58971918
58971919
58971920
58971925
58971927
58971931
58971932
58971934
58971936
58971942
58971943
58971945
58971949
58971950
58971951
58973538
58978842
58978903
58979809
58981375
58981476
58981608
58981618
58981619
58981621
58981625
58981627
58981631
58981633
58981645
58981646
58981660
58982599
58982600
58982601
58982604
58982610
58982613
58987580
58988412
59001709
59001715
59001724
59001735
59001891
59002368
59002371
59002374
59002381
59002386
59002392
59002393
59002395
59002634
59002638
59002647
59002653
59002770
59005311
59010119
59010892
59011002
59011027
59011028
59011045
59011081
59012137
59012174
59012797
59015080
59015141
59016528
59016531
59016532
59016533
59016535
59016536
59016537
59017204
59018957
59018978
59030315
59030411
59032761
59033205
59034011
59034012
59034015
59034016
59034019
59034276
59034637
59034638
59035198
59036328
59036406
59036487
59038139
59039288
59039687
59039688
59039689
59039691
59039785
59040208
59040622
59040624
59040691
59042817
59042890
59043050
59044574
59044716
59044717
59044779
59045271
59046450
59046451
59046466
59046467
59046470
59046471
59046472
59046474
59048761
59049223
59049232
59049241
59049243
59049245
59049247
59051697
59051809
59051810
59051819
59051820
59051929
59051957
59051958
59052101
59052234
59052360
59052361
59053230
59053309
59055170
59059664
59059665
59059858
59059868
59059872
59059874
59059877
59059975
59059978
59059979
59059981
59063581
59063582
59063849
59064288
59064289
59064290
59064291
59064293
59064295
59064296
59064298
59064300
59064301
59064303
59064620
59064848
59064854
59064856
59064867
59065476
59065481
59065837
59066905
59066932
59067009
59067464
59073355
59074174
59074175
59074770
59076225
59076848
59078194
59078240
59080310
59080331
59080388
59080389
59080390
59080391
59080399
59080402
59080409
59083320
59083882
59085141
59087704
59087706
59087738
59087751
59088158
59089663
59090846
59094297
59094298
59094331
59094735
59099783
59099797
59099799
59101134
59101286
59101290
59102097
59102118
59102204
59102264
59103601
59103602
59103604
59104722
59104724
59105060
59105061
59105062
59105109
59106366
59106367
59107749
59109198
59109203
59109228
59109229
59109756
59109762
59109771
59109773
59109778
59109780
59110138
59110728
59111040
59116487
59116500
59119160
59119178
59119179
59119272
59119276
59119743
59119813
59123710
59124127
59124132
59125069
59125070
59125085
59125086
59125088
59125195
59128103
59133673
59133690
59133703
59133705
59133718
59133730
59134859
59134860
59136296
59138439
59138444
59140762
59146659
59148004
59149026
59149027
59152487
59152491
59153967
59157764
59157894
59164169
59164170
59164175
59169157
59172547
59172557
59172562
59172580
59172584
59172587
59184439
59185208
59185209
59185624
59187609
59187612
59187613
59187615
59187634
59187635
59187636
59187638
59187639
59187817
59189019
59193628
59197173
59197174
59197177
59197178
59197182
59197183
59197184
59197185
59197693
59197694
59202444
59207817
59207821
59207840
59210538
59216717
59217635
59217639
59217650
59217652
59217654
59217658
59217660
59217832
59217833
59226855
59228766
59229299
59229306
59229564
59229568
59229570
59235420
59235804
59244138
59244144
59244146
59244152
59248824
59248825
59248826
59248827
59248842
59254273
59254276
59256923
59256937
59269854
59269871
59269900
59269904
59269906
59269925
59269935
59270262
59270264
59270342
59271593
59271849
59271853
59272991
59273333
59273343
59273599
59273600
59274298
59274313
59283941
59283944
59289251
59289313
59290342
59294272
59294273
59294274
59302749
59310705
59310962
59310966
59310967
59324415
59330678
59330693
59331135
59331136
59331137
59331138
59335588
59335593
59340015
59340017
59343796
59343824
59345740
59346054
59346958
59346962
59347052
59347055
59348397
59349386
59350242
59350300
59360745
59360925
59360997
59366496
59366497
59366499
59366500
59367477
59378726
59378767
59378771
59379103
59383280
59383285
59383287
59383288
59383294
59383297
59383299
59391548
59392604
59408063
59408069
59408095
59409837
59409926
59409928
59409929
59409930
59409937
59409939
59409947
59411720
59414894
59419888
59419893
59419898
59419899
59419900
59419903
59419904
59420111
59420112
59422778
59423658
59426778
59426792
59432012
59435717
59435876
59435949
59435960
59439952
59441436
59441458
59441475
59441477
59441478
59441489
59441492
59445333
59445339
59445439
59451317
59451319
59451323
59451339
59456673
59460531
59460534
59460535
59460537
59463736
59475537
59475570
59475573
59476548
59476901
59477097
59482975
59482981
59483380
59488611
59488613
59488614
59488615
59489508
59491045
59491047
59491063
59491073
59491089
59491099
59491103
59491108
59491123
59491134
59491137
59491142
59491143
59491146
59491155
59491162
59491201
59491213
59491216
59491223
59491239
59491272
59491278
59491308
59491321
59491329
59491333
59491344
59491360
59491361
59491368
59491373
59491390
59491406
59491413
59492134
59497851
59498666
59503361
59503362
59503370
59503407
59503411
59503899
59503923
59503934
59503942
59503984
59503988
59503994
59504009
59504023
59504024
59504026
59504029
59504055
59504066
59504068
59504078
59504086
59504104
59504113
59504128
59504142
59504154
59510442
59510444
59510450
59510452
59510714
59511066
59512639
59512640
59514403
59515148
59516748
59518658
59518661
59518665
59520608
59520650
59521026
59521047
59521076
59521445
59521514
59525120
59530636
59539440
59540511
59547391
59549981
59550355
59550358
59550360
59550364
59550370
59550381
59550399
59550414
59551619
59552984
59557322
59557323
59557324
59558302
59561892
59561893
59561894
59567379
59571892
59573948
59574097
59574111
59574117
59574122
59575437
59575438
59575439
59575440
59575441
59575442
59582772
59583601
59584430
59585107
59585109
59585112
59593590
59595026
59595027
59596887
59601521
59616040
59620582
59620584
59620593
59620609
59620621
59620623
59620637
59620653
59620954
59622987
59624112
59624113
59624119
59624124
59624125
59624126
59627972
59627973
59627975
59628285
59628286
59628303
59628308
59628312
59628324
59628333
59628334
59628336
59628347
59628348
59628351
59628352
59628356
59628384
59628405
59642117
59642118
59646259
59646263
59646264
59651250
59651545
59651577
59651601
59651622
59658607
59658609
59658611
59658613
59658614
59658615
59658616
59658618
59658620
59658621
59658622
59658631
59658638
59658641
59658642
59658643
59658645
59658649
59658651
59658653
59658655
59658659
59658660
59660207
59660208
59660829
59660830
59660832
59660914
59660916
59661875
59664699
59667435
59667488
59667672
59667894
59672525
59679785
59680068
59680329
59680657
59682560
59684215
59685898
59685899
59685900
59691302
59691303
59691304
59691305
59701735
59701742
59701743
59701744
59701748
59701750
59701752
59701756
59701761
59709382
59712969
59715759
59721007
59721013
59721044
59721059
59721105
59721122
59721138
59722278
59722280
59728433
59731278
59731286
59737005
59738512
59738913
59738914
59738915
59739714
59745656
59745844
59747352
59748371
59748379
59748380
59748417
59748445
59748470
59753279
59753284
59760622
59760908
59762882
59765609
59765751
59765768
59765769
59765776
59766542
59772165
59772166
59772194
59773949
59779296
59782654
59785842
59787119
59789023
59789025
59791436
59795644
59795678
59795767
59795773
59795788
59795798
59795874
59795967
59795990
59796063
59796100
59796130
59796159
59796175
59796294
59796308
59798743
59798932
59798958
59800059
59800061
59800067
59800068
59800069
59800303
59803304
59805009
59813147
59816556
59819470
59819497
59819893
59819894
59821301
59824388
59827948
59828269
59831323
59837284
59837289
59838391
59839423
59839650
59841902
59842201
59842228
59843733
59848374
59854309
59854310
59854313
59855670
59855674
59855677
59859094
59859100
59859106
59859206
59859430
59859730
59859735
59859749
59859767
59859768
59861052
59861090
59861590
59861591
59863604
59863607
59863608
59863609
59867090
59867091
59867092
59867093
59867095
59867096
59867097
59872128
59872147
59872497
59872551
59875236
59876873
59877880
59877881
59878724
59879031
59879032
59879033
59879036
59879037
59879310
59879496
59881414
59881417
59881431
59882484
59882636
59883144
59883534
59883537
59883610
59884308
59884309
59884310
59885070
59885131
59885132
59885133
59885134
59886072
59886107
59890645
59890648
59891177
59891458
59891668
59892437
59892948
59892951
59893355
59893577
59893578
59893966
59893967
59894653
59894662
59894668
59894669
59894676
59894682
59894752
59894754
59897508
59897509
59897510
59897511
59897512
59897515
59897517
59897519
59897520
59897521
59897522
59897523
59897524
59897525
59897526
59897527
59897816
59898250
59898251
59899528
59899631
59899873
59900175
59900178
59900189
59901859
59902972
59902976
59903904
59904076
59904077
59904078
59904080
59904081
59904082
59904083
59904157
59904806
59905485
59905513
59905521
59905589
59905593
59905625
59905657
59905707
59906107
59906108
59907175
59907625
59907631
59907916
59907917
59907918
59908591
59908663
59909266
59909308
59909325
59910849
59911475
59911493
59912513
59912514
59912515
59912516
59913109
59914433
59914474
59914505
59914510
59914573
59914582
59915156
59915555
59915562
59917179
59917625
59917626
59917627
59917628
59917629
59917630
59917631
59918665
59919220
59919476
59920722
59920723
59920724
59920726
59920727
59920728
59920730
59920731
59920791
59920792
59921529
59921534
59921543
59921545
59921547
59921549
59922272
59922401
59922410
59923402
59923403
59925247
59925392
59926885
59927089
59927245
59927254
59927303
59927365
59928040
59928042
59928053
59928056
59928058
59928066
59928068
59928071
59928074
59928077
59928080
59928085
59928132
59928139
59928996
59929025
59932066
59932075
59932076
59932088
59932118
59932119
59937972
59937973
59938448
59938450
59939526
59941598
59942015
59942016
59942022
59942024
59942028
59942036
59943566
59946029
59946336
59948489
59949018
59949400
59949473
59949521
59949838
59949855
59949895
59953253
59953256
59955385
59955387
59961455
59961468
59961479
59961488
59961493
59964121
59964743
59964922
59964923
59965012
59965014
59965103
59967009
59967011
59967012
59967014
59967016
59967017
59967020
59967022
59967023
59967025
59967029
59967032
59967033
59970676
59970685
59970689
59970712
59971315
59971338
59972014
59973639
59973641
59973642
59973644
59973646
59973648
59973650
59973654
59973655
59973660
59973669
59973679
59973683
59973685
59973686
59973687
59973692
59973693
59974126
59974134
59974144
59974636
59975308
59975315
59977498
59979142
59979159
59979180
59979198
59980183
59984268
59984269
59985133
59985138
59987727
59987728
59991073
59992896
59992907
59992914
59992925
59992943
59992945
59992946
59992954
59992958
59992960
59992961
59992965
59992969
59994190
59994191
59994195
59994196
59994197
59994198
59996244
59996247
59996248
59996254
59998670
59999832
60000052
60002747
60002751
60003541
60003542
60004399
60004589
60004591
60004596
60004657
60006626
60006639
60007306
60007321
60007915
60008885
60008886
60010818
60010823
60010830
60012736
60014469
60014675
60014680
60014681
60014692
60015290
60015291
60015294
60016990
60017969
60022977
60022997
60023647
60024013
60024433
60024989
60026212
60026214
60028786
60029645
60029648
60029650
60030079
60030626
60037014
60037020
60038011
60038021
60038028
60038718
60039126
60039136
60039428
60039430
60039431
60039433
60039434
60040040
60040627
60040628
60041095
60041246
60041248
60042689
60042743
60042747
60044292
60044298
60044299
60044300
60044317
60044338
60044339
60044345
60044825
60052844
60052896
60053009
60053046
60055177
60055205
60055938
60055949
60056667
60058137
60058216
60060350
60062255
60062340
60062373
60062375
60062379
60062390
60062727
60066215
60068847
60068952
60068953
60068964
60069762
60070041
60070641
60071691
60072558
60073744
60073747
60074102
60074286
60074373
60074388
60074402
60074413
60074442
60074466
60074517
60074530
60074538
60074540
60074554
60074565
60074567
60074579
60074604
60076846
60076980
60076984
60076989
60076992
60077010
60077015
60077016
60077018
60077019
60077303
60078498
60078499
60078501
60078646
60078648
60078959
60078965
60079260
60080845
60080847
60081616
60081641
60081666
60082265
60082320
60082322
60086771
60086776
60087032
60090445
60091348
60093479
60093480
60096055
60099233
60101208
60101221
60101231
60101799
60101813
60105613
60105619
60105622
60105655
60105658
60107851
60108451
60109607
60109619
60109622
60115744
60115746
60115747
60115748
60115750
60116189
60116227
60116555
60116556
60117267
60119387
60119435
60119448
60119549
60122235
60122238
60122365
60122942
60122947
60122951
60126344
60126680
60126683
60128129
60128133
60128134
60128460
60132584
60132585
60133008
60133976
60135513
60138961
60139084
60145229
60145231
60147029
60151568
60153499
60153500
60154601
60154675
60155230
60155316
60155317
60155840
60160595
60160600
60160665
60160710
60161013
60161024
60161470
60162291
60165449
60165453
60165454
60165455
60165894
60166043
60166073
60166394
60166781
60170742
60170836
60170947
60170949
60194777
60194781
60194874
60194960
60194964
60195060
60195444
60195530
60195531
60195532
60195611
60195612
60195696
60195697
60195698
60195780
60195781
60195782
60196241
60199496
60199647
60199676
60199838
60199839
60200009
60200010
60200170
60200171
60200321
60201990
60201991
60203438
60208843
60208898
60210979
61031012
61057260
61530433
61530434
61679378
62023936
62029521
62030269
62030286
62030825
62030855
62031220
62031785
62034175
62051958
62052488
62053089
62140655
62318336
62319085
62319821
62319823
62320185
62320548
62320549
62320739
62320930
62706878
62706879
63192020
63192566
63653974
64146400
64641457
64642363
64642405
64642593
64642794
64642931
64643292
64643664
64644143
64696933
64697349
64697947
64697954
64698136
64698139
64698153
64698154
64698159
64698160
64698161
64698168
64698338
64698339
64698340
64698341
64698353
64698354
64698355
64698362
64698537
64698545
64698548
64698549
64698743
64698764
64698929
64698936
64698943
64698944
64698945
64698957
64699132
64699134
64699140
64699151
64699152
64699342
64704495
64704679
64704685
64704851
64704860
64704862
64705039
64725268
64727259
64727462
64727854
65097748
65097897
65097949
65129641
65130186
65130368
65130793
65133361
65133876
65141957
65142340
65540546
65540730
65564123
65668237
65668469
65985830
65987529
66337165
66337166
66337896
66338256
66338628
66509127
66509128
66509129
66509130
66509209
66509211
66509215
66509216
66509217
66509218
66509221
66509222
66510920
66524125
66524144
66524456
66524457
66548352
66552389
66552497
66552548
66552549
66553231
66553641
66553642
66554259
66554261
66554790
66555304
66555305
66555917
66555918
66555919
66555920
66557896
66557897
66559178
66559359
66559894
66559911
66560004
66560005
66560143
66560198
66560970
66573156
66573256
66573356
66574838
66574951
66574952
66574984
66574985
66575228
66584496
66589440
66589563
66593786
66596666
66598918
66600013
66600345
66600416
66600491
66600549
66600669
66600781
66600867
66600926
66601611
66605706
66605707
66605795
66606102
66606178
66606609
66608854
66611530
66615917
66615930
66617331
66617728
66617730
66618075
66618221
66622690
66622691
66624255
66624285
66624286
66625084
66625316
66629908
66630300
66631271
66631918
66632324
66632524
66634639
66636131
66636938
66641660
66641697
66641740
66641776
66645190
66645382
66646015
66647373
66647886
66649256
66649258
66649598
66650612
66650747
66653550
66657341
66658604
66658729
66658963
66659031
66659032
66660784
66663199
66663200
66663229
66665602
66665762
66666459
66667354
66669299
66669987
66671959
66672207
66672227
66672365
66672659
66677065
66677068
66677084
66677359
66679574
66683849
66685590
66686600
66686855
66690287
66691910
66692583
66692916
66693873
66695143
66695153
66696125
66696768
66696769
66697241
66697390
66703490
66704774
66709552
66709604
66709605
66709788
66712489
66713683
66714332
66717067
66717076
66717106
66717212
66719014
66720472
66721812
66722182
66723715
66723716
66726720
66728345
66728357
66728358
66728469
66728515
66730019
66732286
66732729
66732858
66732886
66732950
66733053
66733214
66736571
66737520
66739135
66741000
66741742
66741916
66742197
66752963
66761035
66761036
66761515
66761516
66762939
66762940
66764679
66764715
66765200
66765447
66772722
66776125
66776155
66776376
66776760
66776761
66777307
66777497
66780046
66782500
66783390
66787331
66788661
66790567
66790895
66793971
66794013
66795593
66797358
66797492
66797946
66798356
66798379
66798464
66802808
66804219
66804427
66804518
66805097
66806024
66806034
66806047
66806048
66806059
66807172
66808794
66809975
66809982
66809988
66810291
66810357
66823638
66823745
66824763
66825083
66828472
66828473
66828662
66828852
66828860
66831018
66831022
66831165
66831170
66831171
66831602
66832157
66832280
66835988
66836063
66836162
66838111
66838112
66838115
66840745
66840845
66840943
66841174
66842733
66842827
66845557
66846131
66846132
66846134
66849195
66850430
66855081
66860324
66860325
66861021
66861968
66862054
66862189
66862191
66862433
66862434
66862696
66864161
66864680
66866878
66866880
66868418
66868419
66868420
66869212
66869386
66869878
66874354
66880524
66882224
66882244
66883690
66883824
66884076
66884101
66884171
66884173
66884295
66885101
66888889
66889393
66889418
66889540
66889563
66890203
66890284
66890286
66890388
66890389
66890580
66892545
66894626
66895228
66895662
66895671
66897643
66897646
66898479
66899464
66899660
66900452
66901674
66908717
66911232
66911260
66915606
66915692
66916659
66916808
66921550
66922016
66922017
66933301
66933331
66933332
66933600
66954081
66955854
66958854
66959484
66960085
66960717
66961119
66961294
66968625
66968763
66968792
66968873
66969674
66971613
66971615
66985213
66985221
66985368
66985370
66985403
66988114
66988483
66988484
66988485
67003028
67004154
67004155
67004676
67007938
67008482
67008651
67009662
67015481
67015485
67021877
67022979
67024416
67025513
67025814
67032350
67035682
67035685
67036216
67036658
67036661
67038740
67043318
67043467
67044045
67051506
67052741
67052747
67052771
67052772
67053136
67061728
67062861
67062863
67062869
67062870
67062873
67062875
67062878
67062884
67062886
67062890
67062893
67062894
67062896
67062899
67062905
67062910
67062913
67062918
67062923
67062924
67062926
67062928
67062932
67062933
67062936
67062937
67062940
67062941
67062943
67062944
67062950
67062951
67062960
67062969
67062970
67062974
67062992
67062995
67062998
67063004
67063005
67063006
67063007
67063008
67063041
67063044
67063056
67063057
67063074
67063076
67063082
67063097
67063132
67063138
67063140
67065303
67065417
67067639
67068079
67068081
67068105
67068573
67072497
67076426
67076623
67076892
67079887
67083513
67084774
67086202
67086204
67099594
67099595
67099694
67100040
67107953
67108110
67108164
67108165
67108357
67111728
67113802
67114130
67115112
67115479
67117465
67119982
67119991
67120940
67124250
67125348
67125349
67125350
67125351
67125352
67125360
67127728
67127734
67128475
67128551
67135668
67136258
67141895
67142333
67142335
67142901
67142933
67145435
67145448
67145449
67150260
67152864
67152865
67152867
67152952
67152954
67153035
67153119
67153145
67155069
67155512
67155731
67156197
67156831
67156951
67156952
67156954
67156956
67157178
67157179
67157367
67157471
67157473
67157474
67157494
67157524
67157541
67157542
67157672
67157673
67157692
67157693
67158911
67158912
67159963
67164566
67164568
67164569
67165800
67172321
67175424
67175718
67175751
67176901
67177417
67177615
67177848
67177956
67179420
67182660
67182661
67189167
67192343
67196371
67201237
67201542
67202874
67202875
67203049
67203702
67211990
67214887
67220435
67224739
67224923
67225287
67225290
67225311
67225385
67226640
67226699
67228655
67229091
67229484
67229582
67230360
67231657
67231662
67231860
67231863
67232084
67232089
67233004
67233006
67233432
67234067
67235458
67237288
67237393
67237724
67238571
67238741
67242601
67243891
67245415
67246346
67252738
67253069
67255886
67257302
67257476
67257878
67257919
67257954
67258067
67258257
67258850
67260307
67260308
67260820
67260968
67261148
67262437
67262441
67262480
67262483
67262489
67262497
67262501
67262673
67265643
67266026
67269138
67277046
67279092
67281708
67284434
67286211
67291397
67292412
67292864
67303318
67307356
67307408
67309174
67309176
67309669
67311452
67313108
67313156
67314091
67314509
67314510
67314710
67314712
67315112
67317046
67322020
67325771
67325774
67327847
67327910
67328351
67329001
67329046
67332622
67333791
67336813
67337440
67349037
67349683
67350174
67350816
67350966
67350968
67351060
67353045
67353996
67357526
67357528
67357651
67357653
67357702
67358933
67359373
67359375
67361038
67361040
67361330
67362044
67362071
67362438
67362571
67362991
67366665
67367381
67367556
67367945
67367947
67368162
67368654
67368656
67369138
67369285
67369394
67369565
67370023
67370024
67370594
67370595
67371280
67375559
67380681
67382188
67392112
67392118
67392378
67392803
67392979
67393139
67395600
67395602
67396128
67396129
67398093
67398094
67398912
67407382
67407384
67410034
67410036
67410037
67410051
67410053
67410585
67410603
67410605
67410629
67410630
67410844
67410890
67410919
67410942
67410946
67410953
67410978
67411603
67411725
67411764
67411765
67411892
67412095
67412128
67412170
67412174
67412372
67412425
67412427
67412488
67412812
67413029
67413033
67413049
67413069
67413071
67413139
67413176
67413211
67413278
67413707
67414051
67414224
67414243
67414353
67414415
67416948
67417301
67419528
67420024
67420069
67422008
67424873
67425152
67425980
67426858
67428624
67431739
67431740
67432770
67432816
67434454
67434490
67438069
67440992
67442080
67442207
67444590
67450830
67454034
67455389
67457513
67457777
67458268
67458608
67459518
67459902
67460838
67461116
67461381
67461602
67461603
67462550
67462560
67462563
67463013
67464037
67464743
67465607
67465908
67466193
67471437
67472423
67472946
67475340
67475341
67475546
67475993
67476021
67476024
67476717
67477271
67477272
67477506
67477546
67477846
67481056
67481262
67490809
67495374
67497156
67505828
67506454
67506459
67507701
67515652
67516156
67518639
67519058
67519059
67519164
67519186
67519198
67519212
67519334
67522412
67522413
67527970
67530088
67531499
67533719
67533916
67534334
67534336
67538374
67538375
67539003
67539323
67540165
67540349
67540350
67540367
67541327
67541659
67543569
67545204
67546323
67546324
67552798
67552808
67552886
67552887
67553069
67553369
67553538
67553543
67553847
67553850
67553955
67554052
67554141
67554153
67554218
67554220
67555473
67559198
67559507
67560313
67560529
67562847
67563008
67563136
67563385
67564074
67566863
67566864
67567242
67568169
67568894
67569902
67570109
67571566
67571897
67571966
67572169
67573010
67573475
67574712
67575317
67577091
67577390
67578401
67580550
67580739
67581448
67581474
67581642
67582231
67583373
67583428
67583432
67583465
67583500
67583935
67584200
67584239
67584258
67586103
67586425
67587716
67589333
67589713
67590834
67591749
67592695
67592697
67592997
67593248
67593732
67594286
67597343
67599963
67600717
67601664
67604154
67604156
67605170
67605410
67605466
67609518
67609637
67610319
67610356
67610489
67610509
67610592
67610821
67611967
67612787
67612895
67613034
67613262
67613580
67614109
67614189
67614820
67614928
67615000
67615085
67615094
67615455
67616837
67617635
67617745
67618720
67619081
67625407
67626673
67628695
67628697
67629251
67629587
67630964
67631146
67631505
67631863
67632127
67632183
67632302
67632597
67632829
67632970
67633216
67633278
67633292
67633301
67633620
67633696
67634634
67636216
67636797
67637035
67637834
67638320
67638404
67638435
67640461
67640520
67641598
67641697
67641717
67641738
67642510
67642670
67643590
67643650
67645319
67647168
67648425
67649077
67649297
67650069
67650280
67650281
67651266
67652319
67652409
67652423
67652571
67652735
67653062
67653285
67653307
67653337
67653880
67653904
67654126
67654324
67654462
67655708
67655856
67656594
67657074
67657527
67657535
67657841
67659505
67660049
67661122
67661688
67662053
67662103
67663264
67669731
67669942
67669946
67672726
67673287
67673489
67673554
67673577
67673582
67673584
67673587
67673650
67673672
67673679
67673737
67673738
67673750
67673751
67673753
67674379
67674380
67674488
67674520
67674548
67674551
67674561
67674564
67674578
67674580
67675278
67675287
67675288
67675289
67675297
67675309
67675310
67675311
67675316
67675418
67675420
67675603
67675615
67676445
67676446
67676447
67677390
67678943
67679719
67679726
67680303
67680537
67680720
67680725
67680728
67680734
67680737
67680742
67680743
67680748
67680755
67680757
67680759
67680761
67680763
67680766
67680767
67680769
67680898
67680899
67680900
67680901
67680903
67680906
67680907
67680908
67680910
67680914
67680915
67680922
67680924
67681117
67681239
67681977
67683022
67683023
67683356
67684843
67684846
67684944
67687328
67687464
67687645
67687724
67687725
67687798
67688190
67688819
67688820
67688833
67688845
67689495
67689891
67698188
67698941
67698942
67698945
67699046
67699946
67699978
67700220
67701172
67701208
67701212
67701576
67701608
67701675
67701993
67702318
67702342
67702347
67702923
67702953
67702969
67702976
67702979
67702995
67703004
67703183
67703185
67703186
67703192
67703580
67703591
67703782
67705150
67706618
67706638
67706641
67706649
67706663
67706665
67706669
67706683
67706690
67707768
67709080
67710813
67711000
67711698
67711795
67711878
67715786
67716197
67716902
67717137
67717288
67717913
67718129
67718830
67719052
67719166
67719195
67720038
67721524
67722981
67723956
67724956
67725194
67726479
67729122
67730105
67731018
67731189
67731211
67731990
67732431
67732608
67733435
67733772
67733773
67733905
67734672
67734682
67734721
67734722
67737374
67737403
67737746
67737753
67737764
67738334
67738335
67739729
67740559
67740703
67743485
67743746
67743883
67744180
67744185
67744186
67744238
67744388
67744706
67745848
67745849
67746080
67747143
67747739
67748254
67748261
67748268
67748289
67748310
67748318
67748323
67748333
67748334
67748338
67748340
67748341
67752960
67753406
67760194
67760196
67760664
67760674
67760677
67761385
67762140
67766483
67767162
67770366
67770807
67770905
67771232
67771456
67771458
67771459
67777245
67777481
67778423
67778913
67778932
67779504
67780792
67780930
67781246
67782810
67783919
67784125
67784345
67784372
67784378
67784420
67784558
67784566
67784570
67784608
67784620
67784622
67784695
67784724
67784756
67784895
67784982
67784983
67785483
67787223
67788467
67789204
67789362
67789363
67789413
67789415
67789506
67789595
67790104
67790240
67790855
67792056
67792534
67794559
67794900
67794901
67794991
67795854
67796239
67796640
67796730
67797135
67799701
67799803
67800342
67801281
67801750
67802514
67803465
67803784
67803787
67805267
67806037
67806218
67807047
67810210
67810472
67811258
67811706
67812439
67814152
67814325
67814862
67814867
67815067
67815675
67817062
67820287
67820289
67820352
67820356
67821212
67821258
67821280
67821307
67821353
67821448
67821480
67822519
67822520
67822544
67822545
67822551
67822704
67822707
67822965
67822971
67823431
67823530
67823594
67823692
67823774
67823793
67823801
67823804
67823819
67823823
67823968
67823989
67824107
67824290
67824359
67825235
67825835
67825991
67826002
67826543
67826617
67826618
67827046
67827052
67827306
67828118
67828119
67829356
67829937
67830130
67830335
67830768
67830771
67830773
67830777
67830860
67831429
67831441
67831497
67838193
67839156
67839680
67840641
67840643
67840701
67840944
67841895
67841908
67842626
67842631
67842660
67843138
67843140
67843299
67843304
67843305
67843309
67843310
67843850
67843853
67843921
67847999
67851829
67851838
67853351
67854164
67854656
67856853
67856861
67856873
67856892
67858206
67859781
67860094
67861104
67863469
67863470
67864301
67865782
67866948
67867412
67867468
67868795
67872394
67872404
67872406
67872890
67874943
67874986
67875627
67875673
67875674
67875914
67876081
67876083
67876084
67876085
67877434
67877528
67878437
67879085
67879093
67879096
67879109
67879110
67879124
67879126
67879131
67879135
67879146
67881980
67884244
67891279
67891281
67891925
67891930
67892349
67892454
67892803
67892804
67893388
67893389
67893957
67893958
67895832
67896849
67897293
67898579
67898907
67899018
67899492
67900359
67900593
67904760
67905484
67905487
67905609
67907449
67907547
67907577
67908110
67908567
67908771
67912696
67913249
67913250
67915397
67915413
67918290
67918911
67918967
67919065
67922933
67924114
67926222
67927739
67929069
67929071
67929072
67929809
67929986
67930290
67930293
67930318
67930697
67931112
67931113
67931115
67931120
67931644
67931674
67933912
67934702
67938787
67938791
67939114
67939225
67939226
67940178
67940184
67940192
67940211
67940259
67941262
67942156
67942167
67942388
67942390
67942395
67943080
67943705
67943706
67943707
67943708
67943710
67943713
67943714
67943716
67944215
67944263
67944282
67944290
67944302
67949235
67949236
67949237
67949238
67949239
67949240
67949241
67949242
67949243
67949244
67949245
67949246
67949247
67949248
67950391
67950444
67950462
67951064
67951194
67951820
67951823
67951824
67951826
67951827
67951830
67951833
67951834
67951844
67951845
67951871
67952240
67952436
67952449
67952450
67952451
67952452
67953934
67960732
67960734
67960787
67960790
67961754
67962149
67963269
67963290
67963373
67963473
67963523
67963524
67963525
67963530
67963532
67963533
67963534
67963535
67963536
67963537
67963538
67963557
67963558
67963559
67963560
67968086
67968094
67973643
67973651
67973657
67974753
67977545
67980905
67987016
67987898
67987899
67989540
67990923
67992005
67992044
67992070
67992108
67996277
68004199
68004209
68004210
68004211
68004262
68004416
68004528
68006435
68006605
68009554
68009582
68009591
68009666
68009667
68009668
68009670
68009674
68009675
68009676
68010668
68010962
68011046
68011471
68011472
68011493
68011517
68011520
68011534
68011535
68011873
68011876
68011877
68011919
68011964
68012613
68012859
68012967
68012968
68012985
68013637
68014064
68015305
68015307
68015385
68015592
68016182
68016458
68016498
68016832
68016874
68017365
68017907
68018408
68019174
68019292
68019388
68019404
68019451
68020697
68021367
68021992
68022168
68022169
68022176
68022183
68022695
68022795
68022796
68023183
68023271
68023380
68023710
68024271
68024276
68024528
68026188
68026943
68026949
68027751
68029278
68029373
68030084
68030194
68030465
68030668
68030997
68031398
68031399
68031400
68032711
68034341
68034344
68034662
68034663
68035409
68036539
68037467
68037468
68037547
68037548
68037609
68038668
68039634
68039635
68039678
68040826
68041563
68041565
68041729
68041777
68043910
68043915
68043917
68043918
68043920
68044411
68045032
68045634
68047398
68047399
68047418
68047426
68047432
68047433
68047625
68048406
68051505
68051558
68051575
68051594
68052445
68054044
68054224
68056089
68056125
68056407
68061673
68061693
68061836
68062015
68062020
68065127
68067528
68074736
68075100
68076083
68076196
68076280
68076516
68076524
68076559
68076655
68076823
68076836
68077178
68077491
68079142
68079143
68079379
68079992
68080115
68080130
68080207
68080215
68080225
68080234
68080303
68080510
68080512
68080900
68080979
68081089
68083576
68083700
68083865
68086609
68088899
68089353
68092088
68093927
68097406
68097408
68097423
68097428
68097575
68097576
68097598
68097827
68097857
68098029
68098311
68099456
68102309
68102418
68102672
68102875
68102952
68103132
68103133
68103579
68103580
68103582
68103583
68103585
68103587
68103590
68103593
68104413
68105260
68105311
68105328
68109968
68109992
68110013
68110032
68110033
68110108
68110109
68110127
68110193
68110212
68110222
68110223
68110224
68110247
68110248
68110339
68110375
68110421
68110422
68110423
68110483
68110484
68110523
68110533
68112460
68113079
68113588
68113782
68113936
68114275
68114276
68114633
68115711
68123820
68124206
68124336
68124377
68125557
68127435
68127463
68127811
68128278
68128492
68129021
68132816
68133523
68134772
68147891
68148180
68148581
68148599
68149415
68149497
68150598
68151892
68151893
68151946
68152161
68152163
68152165
68152371
68152678
68152679
68152972
68153819
68154031
68154857
68155414
68155784
68155800
68162955
68165776
68167032
68167578
68167579
68169626
68169627
68171899
68172113
68172114
68172123
68172150
68172180
68173481
68176551
68178188
68185604
68186041
68186067
68186220
68187843
68188155
68188179
68188507
68189778
68189779
68190737
68190738
68192101
68192179
68192180
68195514
68196648
68196650
68196686
68196687
68196699
68196987
68197047
68197081
68197718
68199464
68199572
68200247
68200430
68200439
68200528
68200590
68200593
68201112
68201598
68204425
68205496
68206290
68206341
68206342
68206784
68206785
68210191
68210316
68210339
68212561
68212942
68214784
68214806
68214857
68214861
68214878
68214879
68214897
68214901
68214914
68215757
68216056
68216526
68216838
68217550
68217552
68219265
68219538
68220716
68220861
68220862
68220863
68220869
68222268
68223195
68223196
68223200
68223201
68223490
68223547
68225094
68225095
68225249
68225852
68227641
68229136
68229180
68229306
68229661
68230757
68231096
68231508
68233016
68233065
68233334
68233336
68235702
68236218
68240149
68240371
68242791
68243143
68243417
68245290
68246992
68246993
68247297
68248986
68250129
68250224
68250248
68252304
68252314
68252318
68252354
68252370
68252371
68252737
68253257
68253258
68253260
68253271
68253465
68253539
68253592
68253753
68254397
68254400
68254402
68254611
68254643
68255817
68255818
68255819
68255822
68255877
68256069
68256448
68256482
68257477
68257483
68259387
68259394
68259395
68259544
68259598
68259671
68259849
68259924
68259960
68259963
68259988
68260113
68260278
68260425
68263769
68265570
68266532
68266533
68266924
68267368
68267581
68268033
68269795
68274356
68277918
68277994
68278044
68278952
68279360
68279564
68281632
68284340
68285148
68285249
68296093
68296551
68296553
68298161
68300528
68300531
68300532
68301760
68301933
68302665
68302917
68304177
68304742
68306145
68310367
68310379
68311485
68311701
68312125
68315602
68315779
68316626
68316796
68317863
68317864
68317865
68318280
68318378
68318381
68318382
68319395
68319773
68319993
68321388
68321390
68321397
68321398
68322636
68322637
68322737
68322799
68322801
68323444
68324546
68324547
68324676
68324677
68324869
68324870
68325367
68326572
68328678
68328798
68329309
68331065
68331347
68331489
68331685
68332623
68333474
68333683
68333692
68333694
68333715
68333718
68333719
68333720
68333721
68333724
68333733
68333737
68333738
68333739
68333743
68333824
68333827
68333830
68333836
68334110
68334147
68334148
68334151
68334493
68335909
68335910
68336367
68336671
68336686
68336704
68336940
68338890
68339406
68340058
68340059
68340143
68340148
68342374
68343103
68343143
68343153
68343977
68345058
68345059
68345060
68345062
68345326
68345327
68345362
68345364
68345522
68345523
68345524
68345525
68345526
68345527
68345900
68345943
68345985
68345987
68345988
68345989
68347729
68352744
68355850
68355851
68355858
68355982
68356185
68356186
68356187
68356198
68359676
68360728
68361008
68361010
68361011
68361013
68365648
68365658
68365660
68365664
68366073
68366098
68366099
68366899
68366978
68366980
68367349
68369319
68369628
68369716
68372077
68372160
68372161
68372168
68372172
68372240
68372278
68372829
68374475
68375594
68375596
68375597
68375601
68375602
68375606
68375608
68375609
68375610
68377212
68377213
68377447
68378787
68379632
68379642
68382255
68382917
68384809
68384810
68384812
68384814
68384818
68384819
68384820
68384822
68384823
68384826
68384827
68384853
68386246
68386533
68387052
68387301
68387370
68387392
68387459
68387531
68387547
68387609
68387621
68390843
68391454
68392785
68393225
68393323
68394065
68394219
68394316
68394386
68397069
68397070
68397071
68397077
68397078
68397083
68397084
68397195
68397196
68397197
68397198
68397213
68397216
68397217
68397221
68397227
68397228
68397232
68397262
68397264
68397268
68397305
68397308
68400245
68400352
68402809
68403839
68403841
68403951
68404026
68404084
68404101
68407787
68412792
68413875
68414699
68414702
68415879
68415884
68417153
68417406
68417675
68417916
68419745
68425138
68427393
68434727
68438564
68438565
68440382
68440546
68443691
68444129
68444130
68445272
68451408
68451735
68451736
68455501
68457759
68466386
68469142
68469228
68469249
68469389
68469643
68471321
68475255
68481842
68481893
68491886
68493508
68499254
68499259
68500459
68501341
68506782
68519301
68519390
68519886
68523711
68525853
68527212
68528088
68528580
68528869
68528891
68530230
68530519
68530545
68530680
68530685
68530721
68530729
68532277
68532279
68532359
68532392
68534174
68535258
68535413
68536504
68536835
68537208
68539454
68540511
68541141
68541210
68543003
68544316
68544376
68544767
68545630
68549193
68556120
68557757
68558706
68560038
68561305
68561715
68562527
68562530
68562619
68563866
68564122
68565808
68566961
68566963
68571217
68571829
68572790
68572821
68572970
68572972
68574446
68576529
68576618
68576651
68578936
68582965
68584185
68589042
68592871
68592942
68592972
68594081
68594414
68594851
68602123
68602144
68602145
68605661
68612509
68613513
68615033
68624266
68624687
68624855
68625510
68625546
68625654
68625832
68625873
68626163
68626843
68626909
68627285
68630102
68633597
68637468
68639245
68642233
68642547
68642548
68642549
68643994
68643995
68644001
68644009
68644056
68644074
68648134
68649689
68654071
68654073
68654499
68654590
68655312
68662123
68662306
68662982
68663294
68664034
68666642
68667844
68668837
68672744
68673689
68674549
68674917
68674920
68679097
68694917
68699521
68700944
68700947
68702285
68717111
68717643
68718151
68719217
68719467
68719659
68719668
68719681
68719737
68728895
68729631
68729927
68729928
68730400
68730402
68733104
68733361
68733362
68733710
68734484
68734485
68734650
68734741
68735481
68735563
68735649
68735810
68736090
68737197
68741859
68747011
68753715
68753746
68754811
68755555
68760496
68762295
68762298
68764182
68765652
68768885
68770892
68779813
68779826
68780507
68780538
68782538
68782725
68782933
68786227
68788005
68788964
68789368
68790231
68791519
68791699
68791700
68794529
68796555
68802164
68803355
68803386
68803388
68803519
68803748
68803984
68804632
68804634
68804685
68806241
68810665
68810832
68811413
68812359
68814019
68816905
68823012
68825009
68825010
68825671
68826266
68826267
68839455
68840402
68849036
68849049
68852789
68853745
68854099
68854101
68854303
68854316
68854491
68855083
68855084
68855383
68856630
68857255
68857259
68859074
68860441
68860702
68864614
68865557
68866087
68867749
68868608
68870838
68870839
68872065
68875180
68875807
68884215
68886159
68894022
68894609
68894715
68897687
68898415
68902649
68902719
68902720
68903797
68904508
68905946
68906483
68913522
68913526
68916146
68922303
68927303
68934899
68937634
68945125
68945547
68947122
68947178
68947716
68948515
68949092
68949877
68950683
68950724
68951615
68952088
68952571
68953468
68954473
68957503
68962828
68969629
68969631
68971214
68972678
68972681
68977337
68977340
68977341
68977346
68977357
68977360
68977777
68977795
68978100
68978161
68978165
68978206
68978419
68978425
68979094
68979144
68979331
68979673
68980122
68980295
68980316
68980803
68980808
68980814
68981109
68981565
68982558
68982560
68982979
68983050
68983270
68983369
68983458
68983460
68984218
68984631
68984637
68984672
68984826
68984827
68985788
68985879
68986016
68986230
68986581
68986673
68986675
68986680
68986696
68986700
68986734
68986737
68987034
68987734
68988286
68988455
68988461
68988481
68988792
68988795
68988822
68988891
68988953
68989095
68989394
68989418
68990093
68990265
68990606
68990608
68990643
68990680
68991435
68991908
68992205
68992760
68992763
68992875
68993334
68993337
68994458
68998565
69002725
69008959
69009866
69009867
69012848
69013808
69016472
69016473
69016808
69017162
69017512
69020229
69023849
69023857
69024961
69025130
69025181
69025502
69025504
69025945
69026792
69026941
69027384
69027644
69028017
69028286
69029235
69029255
69029501
69029503
69029979
69030075
69030572
69030580
69030583
69030669
69030670
69030898
69031708
69031809
69032254
69032470
69032471
69032750
69032917
69033271
69035715
69035727
69037467
69037830
69037934
69038268
69039944
69043266
69043268
69043269
69046233
69050503
69050880
69052440
69052480
69052534
69052536
69064133
69068279
69068281
69070019
69076334
69076697
69076700
69076703
69077688
69078418
69079419
69079620
69081832
69083271
69084497
69084499
69093494
69093563
69099119
69100760
69100908
69101263
69101303
69101516
69101766
69104604
69105132
69105136
69105216
69105218
69106897
69107323
69107397
69107489
69107490
69107725
69107727
69107821
69108412
69109249
69112611
69114069
69114436
69115622
69115630
69115717
69115861
69116079
69116083
69116146
69116148
69116165
69116168
69116425
69116476
69116520
69116569
69116677
69116698
69116823
69116937
69117052
69117054
69117389
69117559
69117560
69117818
69117820
69118337
69118387
69118795
69118898
69118963
69123041
69123226
69125699
69129218
69129617
69135448
69135449
69137536
69138649
69150084
69164048
69165455
69165973
69166077
69166994
69166995
69167600
69168907
69171467
69171468
69172006
69172297
69172298
69173367
69173368
69173501
69173502
69175355
69177102
69177760
69177762
69177764
69177770
69177773
69177858
69178180
69178181
69179149
69186326
69188119
69199936
69200188
69200192
69200237
69200272
69200276
69200467
69200470
69200701
69200703
69200838
69202005
69203990
69214991
69216546
69216715
69217041
69217349
69217573
69218274
69219169
69221009
69221374
69221377
69225545
69225614
69228708
69236262
69236882
69238030
69239961
69240332
69240353
69240409
69253344
69253385
69253389
69253551
69255188
69255354
69255908
69256210
69256225
69257541
69257545
69258217
69261724
69261935
69261937
69262048
69262972
69262974
69264823
69266562
69266563
69266565
69267097
69267099
69267488
69267489
69268867
69268899
69270369
69270372
69271413
69272387
69273626
69273628
69274171
69278275
69279541
69281486
69284264
69284934
69284956
69286784
69286913
69287020
69287879
69288570
69289775
69293781
69294102
69294103
69295090
69297709
69298194
69301022
69301023
69301461
69303687
69304688
69306915
69311199
69312066
69316473
69329004
69331531
69332325
69335871
69335906
69335911
69342906
69342908
69343832
69344236
69344240
69345055
69350255
69350319
69350323
69350543
69350549
69352522
69352755
69357664
69364366
69378512
69381632
69383291
69384494
69390674
69391092
69391151
69395028
69396462
69398848
69398849
69399577
69401015
69401044
69401842
69403374
69403376
69403550
69403553
69403677
69403812
69404047
69404117
69404789
69405540
69406368
69406824
69411017
69411020
69413379
69413440
69414374
69414375
69415338
69415556
69415641
69415899
69416004
69417966
69419343
69422149
69423032
69423691
69423692
69423945
69423977
69424624
69424627
69424743
69424747
69424794
69424876
69425068
69425073
69425468
69425656
69426181
69426465
69426467
69426503
69426950
69426952
69427201
69427369
69427370
69428184
69428186
69428381
69428385
69428523
69428812
69428813
69429413
69431110
69431113
69431757
69436591
69436593
69439892
69439895
69444581
69444954
69451545
69451546
69454083
69454211
69455682
69455999
69460375
69460379
69460449
69460602
69460702
69461361
69461550
69462086
69463510
69463971
69466673
69467351
69467366
69469285
69471726
69473607
69473720
69473721
69473722
69474787
69474952
69475300
69475959
69476714
69477601
69477731
69478122
69484068
69484539
69485952
69488778
69488789
69488958
69490571
69490632
69490778
69490850
69491743
69492191
69494175
69494435
69497010
69497070
69497111
69497621
69497662
69501232
69501288
69504937
69504995
69507775
69507777
69514805
69526836
69528068
69528438
69528681
69529422
69530821
69530950
69531484
69532148
69532155
69532158
69532166
69532237
69532240
69532292
69532394
69532420
69532894
69532915
69533017
69533577
69533659
69533673
69533683
69533686
69534063
69534087
69534090
69534095
69534096
69534099
69534101
69534144
69534922
69536570
69536572
69538471
69538558
69538559
69538566
69538568
69538578
69538580
69538582
69538600
69538633
69539383
69551683
69565960
69567131
69570331
69571942
69572328
69572330
69572949
69572950
69573615
69578564
69583103
69583677
69583731
69583733
69583764
69583775
69583791
69583882
69583884
69583887
69583893
69583978
69584387
69585638
69585842
69585870
69586581
69586599
69586608
69586610
69586612
69586635
69586637
69586662
69593745
69593840
69605895
69606678
69606692
69607314
69607315
69607316
69607945
69607982
69611655
69614913
69615280
69617165
69617168
69617265
69618513
69620270
69620743
69620748
69620801
69620814
69620815
69621047
69621086
69621407
69622414
69624053
69624576
69625361
69625410
69625888
69625926
69625965
69626129
69626151
69626153
69626193
69626215
69626256
69626360
69626645
69626735
69627160
69627621
69627804
69630249
69630705
69630951
69632101
69632124
69633895
69636281
69637184
69637185
69639573
69644217
69644220
69644224
69644604
69644630
69645032
69647174
69647175
69647176
69647604
69647606
69647798
69650575
69652021
69652206
69663730
69664292
69664551
69674712
69674713
69675881
69675886
69675888
69684191
69686048
69699818
69700724
69701556
69703795
69709099
69709288
69709290
69709418
69710643
69710768
69710851
69711549
69711584
69711586
69711588
69713608
69713610
69714058
69715361
69715916
69716686
69717354
69718631
69719453
69719952
69720757
69721426
69721444
69722732
69725131
69725970
69726829
69726891
69726893
69726894
69727390
69727391
69727480
69727482
69727484
69727503
69727602
69727650
69727652
69727871
69727882
69728099
69728238
69728732
69728733
69728737
69729741
69730929
69731166
69731179
69732437
69733448
69733622
69734132
69734133
69734183
69735120
69735923
69736462
69736464
69736466
69736513
69736514
69736515
69736920
69736922
69737333
69742873
69743729
69743855
69744016
69744055
69744628
69747092
69747942
69751626
69752238
69752240
69753196
69753278
69753476
69754022
69754023
69754103
69755374
69756640
69758213
69758492
69758552
69758621
69758656
69758658
69759830
69759939
69760592
69760607
69761460
69761654
69764785
69767830
69769877
69769938
69770156
69770915
69771004
69771772
69772579
69772586
69772587
69775981
69780241
69780414
69780415
69780693
69780787
69783727
69785124
69785125
69785579
69788940
69791779
69791976
69805897
69807337
69808097
69808215
69808349
69809253
69809778
69811351
69816612
69816646
69816986
69817290
69820713
69820746
69820753
69820755
69820800
69820821
69820861
69821744
69821893
69821918
69821947
69821951
69822066
69822070
69822071
69822085
69822305
69822319
69822336
69822352
69822354
69822409
69822415
69822435
69822738
69823638
69823639
69825209
69825678
69826924
69830193
69832084
69852170
69852173
69854301
69854514
69854523
69854639
69855316
69858331
69859018
69859228
69859705
69860860
69860867
69865256
69867846
69867899
69868104
69869354
69870225
69874023
69880231
69880739
69881468
69881897
69884662
69884855
69885231
69887618
69887692
69888677
69888868
69889159
69889198
69890315
69890335
69895616
69895620
69897257
69897259
69902069
69902164
69902167
69902918
69903399
69903464
69903477
69903696
69903746
69903747
69903785
69903909
69903910
69903934
69904023
69904223
69904337
69904340
69905365
69905368
69905428
69905492
69905532
69905556
69906412
69906551
69907389
69909533
69910058
69910059
69910214
69910362
69910391
69911057
69911115
69911116
69912269
69912718
69913106
69913840
69913854
69913855
69913933
69913934
69913935
69913965
69913966
69913991
69913992
69913994
69914028
69914030
69914031
69914543
69915088
69915090
69915739
69917608
69918514
69919408
69919411
69921245
69921592
69923414
69923815
69925242
69925478
69925481
69925777
69925779
69926377
69926766
69927845
69928110
69928113
69928366
69928402
69929501
69929502
69929508
69929509
69930871
69931062
69931242
69931275
69931402
69931738
69931989
69932158
69932252
69932327
69932439
69932600
69932606
69932615
69933346
69933448
69933526
69933664
69933960
69933977
69934210
69934268
69935680
69937083
69937921
69938814
69938816
69939622
69940707
69941122
69941157
69941159
69941462
69941517
69941528
69941645
69941764
69941929
69942043
69942115
69942121
69942123
69942173
69942187
69944029
69944628
69944674
69944883
69944948
69944949
69945070
69945100
69945165
69945195
69945324
69945331
69945334
69945368
69945497
69945691
69945692
69945976
69949704
69949786
69949964
69950000
69951240
69955598
69963565
69964094
69966002
69966455
69966997
69967311
69969482
69969500
69969569
69969573
69969929
69969934
69969958
69970118
69970528
69971049
69971595
69971981
69971982
69972174
69972178
69972535
69972699
69972775
69973116
69973117
69974179
69974181
69975266
69975863
69976563
69976939
69977070
69977542
69977654
69978401
69978571
69978654
69978888
69978969
69978970
69980378
69980896
69980897
69980965
69980966
69983319
69984968
69987172
69987731
69988457
69991591
69991746
69992148
69992202
69992424
69992552
69992727
69993103
69993198
69993232
69993246
69993248
69993740
69993742
69993821
69993834
69995141
69996353
69996806
69997663
69997924
69999855
70000209
70002145
70002334
70002979
70003266
70003289
70003292
70003357
70003408
70003428
70003463
70003998
70004085
70004099
70004105
70004127
70004140
70004181
70004249
70004289
70004329
70004331
70004342
70004349
70004371
70004490
70004520
70004703
70004730
70004731
70004745
70004767
70004769
70004771
70004786
70004808
70004824
70004831
70004856
70004885
70004886
70004896
70004901
70004964
70004971
70004972
70004987
70004988
70005008
70005023
70005025
70005032
70005037
70005068
70005096
70005104
70005105
70005110
70005113
70005121
70005144
70005151
70005181
70005186
70005349
70005358
70005373
70005402
70005412
70005423
70005431
70005432
70005453
70005456
70005488
70005490
70005500
70005517
70005565
70005588
70005610
70005624
70005625
70005657
70005658
70005660
70005706
70005723
70005782
70005794
70005819
70005852
70006090
70006091
70006103
70006105
70006106
70006112
70006157
70006158
70006255
70006261
70006285
70006305
70006316
70006318
70006344
70006349
70006366
70006388
70006477
70006486
70006501
70006515
70006522
70006529
70006557
70006560
70006608
70006653
70006681
70006762
70008427
70009952
70011191
70011962
70012394
70012395
70012440
70013764
70014676
70014686
70016869
70018581
70018613
70018674
70018693
70018694
70019680
70020118
70021152
70022334
70022336
70022363
70022615
70022651
70022679
70022992
70022993
70023241
70023702
70023778
70023780
70023910
70023922
70023967
70024144
70024167
70024171
70024247
70024372
70029020
70031363
70031365
70032934
70036528
70039052
70041705
70056330
70062840
70064277
70065177
70087999
70094729
70097136
70099879
70102969
70103876
70104268
70104270
70105681
70115927
70116269
70117394
70117899
70119304
70119455
70120204
70121381
70121383
70121448
70122725
70123603
70124189
70124491
70124502
70125861
70126803
70127129
70127985
70128043
70128048
70130585
70130750
70130751
70130752
70130789
70131418
70131442
70131853
70131854
70132698
70132777
70132798
70133043
70133183
70133411
70133834
70133873
70134181
70134453
70134484
70135171
70136125
70136472
70136473
70136541
70137701
70137707
70138961
70139319
70139336
70140158
70140219
70140249
70140285
70140641
70140708
70140711
70141218
70141853
70141988
70142583
70145572
70145575
70147058
70147098
70147595
70148932
70148970
70150510
70150728
70150822
70150827
70151237
70151245
70151257
70151475
70151631
70151729
70151778
70151799
70151944
70152083
70152084
70152112
70152733
70152886
70152944
70152945
70152946
70153469
70153470
70153493
70154312
70154422
70154556
70154560
70154711
70154718
70154733
70154753
70155883
70155885
70156003
70156051
70156284
70156288
70156410
70156423
70156645
70157541
70162565
70162858
70163367
70164427
70164760
70166050
70167029
70167030
70167746
70167748
70167991
70168080
70168081
70168263
70168265
70168268
70168275
70168342
70168343
70169421
70169760
70169809
70169811
70170361
70170412
70171084
70171216
70171476
70171477
70171478
70171481
70171618
70171622
70171623
70171738
70171739
70171746
70171890
70172077
70172080
70172081
70172084
70177894
70177895
70178271
70178929
70179510
70179816
70179836
70179922
70179960
70179974
70179976
70180113
70180134
70181158
70181205
70181404
70181750
70181752
70182070
70182077
70182236
70182320
70183202
70183603
70185027
70185033
70185855
70185856
70186402
70186742
70186757
70186869
70186870
70186956
70186984
70187283
70187459
70187915
70188567
70188568
70188579
70188599
70189018
70189621
70189754
70189759
70189760
70189909
70189912
70190347
70191211
70191215
70191363
70191364
70191449
70191450
70191451
70191452
70191465
70191566
70191567
70191818
70191820
70191823
70191836
70191848
70191986
70192025
70192084
70192091
70192207
70192214
70192220
70192400
70192532
70192535
70192906
70194146
70200826
70211142
70212934
70212997
70213042
70213063
70213066
70213263
70213447
70213454
70214423
70214433
70214435
70216589
70219373
70219383
70219722
70219756
70219763
70219935
70220143
70221031
70221430
70221431
70221437
70222592
70223085
70223397
70223429
70223432
70223497
70223499
70223534
70223626
70223629
70224357
70224829
70225223
70225281
70226287
70227020
70228275
70228493
70228801
70228835
70228926
70229276
70230430
70230468
70230894
70230918
70232316
70235888
70235906
70235909
70236051
70236081
70236092
70236094
70236138
70236146
70237471
70237573
70237749
70237906
70238021
70238057
70238076
70238078
70238115
70238117
70238175
70238194
70238195
70238759
70238834
70238880
70238881
70238928
70238993
70239004
70239009
70239011
70239018
70239179
70239310
70239315
70239317
70239348
70239353
70239974
70239988
70240015
70240018
70240019
70246033
70246042
70249351
70249430
70249885
70249904
70249966
70249985
70251568
70252625
70252701
70252797
70252892
70253715
70254010
70254337
70254481
70255142
70255576
70255903
70256810
70256843
70256963
70257207
70258842
70258866
70261371
70261434
70264169
70264897
70265541
70266613
70267079
70268332
70268603
70269183
70270235
70270655
70270897
70271535
70271559
70272216
70275228
70277759
70277846
70278268
70279467
70280823
70281157
70282002
70282476
70282677
70282683
70283157
70283366
70283569
70283803
70283910
70284034
70284737
70285082
70285139
70288739
70288833
70289541
70289661
70290532
70290594
70290930
70293360
70294847
70296157
70296159
70296495
70296701
70297103
70300594
70301419
70301619
70301689
70302228
70302229
70302256
70302640
70302807
70303011
70304237
70304863
70305745
70305770
70306480
70306913
70307233
70307995
70308426
70310034
70310101
70310539
70310950
70314867
70323401
70324588
70328160
70328528
70328529
70328773
70328776
70328777
70331340
70331645
70331648
70331670
70343834
70343859
70343930
70343935
70344359
70344578
70344740
70344780
70344843
70345000
70345108
70345272
70345989
70347240
70347493
70348476
70350486
70352904
70356725
70356782
70357171
70357172
70357210
70357414
70358741
70360288
70360311
70361694
70362908
70362909
70362910
70362940
70363151
70363270
70363751
70364149
70364158
70366448
70367251
70367252
70370384
70370413
70370414
70371154
70376829
70377845
70382083
70382301
70382306
70382401
70382528
70382782
70382786
70382935
70385561
70385894
70385957
70386038
70386341
70386352
70386486
70386929
70386981
70386984
70386994
70386996
70386997
70386999
70388130
70388345
70388977
70388979
70389421
70395784
70396758
70396760
70396801
70396803
70397139
70397142
70397722
70397880
70398366
70398368
70398495
70398604
70398764
70401481
70401992
70402287
70402305
70402408
70402927
70403746
70403751
70404666
70405217
70405301
70405302
70405380
70405382
70405542
70405545
70405619
70405623
70405626
70405629
70406106
70407110
70407111
70407543
70407979
70408425
70408443
70408903
70409483
70409502
70409506
70409526
70412936
70422664
70422767
70422895
70422918
70423283
70423893
70424021
70424063
70424571
70424950
70424951
70425289
70427599
70429606
70429941
70430461
70430495
70430496
70431344
70433391
70433467
70436310
70438382
70438631
70439064
70441646
70442321
70443535
70444348
70446471
70447538
70447930
70448323
70448361
70448452
70448531
70451268
70451411
70459041
70459124
70460911
70464212
70464222
70464362
70464481
70464528
70464529
70464558
70464580
70464613
70464616
70464708
70464765
70464768
70464864
70464866
70464994
70465003
70465063
70465232
70465859
70465861
70466058
70466122
70466148
70466467
70466634
70466635
70466636
70466673
70466860
70467070
70467974
70469000
70469255
70469258
70469311
70469442
70469452
70476129
70476201
70476579
70476796
70477016
70478070
70478347
70478349
70478457
70479273
70479503
70480188
70481071
70481072
70491118
70491852
70496472
70496600
70496601
70497380
70497751
70499245
70499247
70499994
70500710
70501492
70501724
70501806
70502713
70504288
70505256
70507099
70508085
70508143
70508662
70509215
70511667
70511668
70511669
70512141
70515319
70517747
70519348
70519515
70520258
70521968
70522080
70522081
70522928
70522931
70522959
70523711
70523939
70524345
70524936
70525127
70525284
70526473
70527261
70527934
70528092
70528293
70528616
70529983
70533926
70534054
70534993
70535908
70535909
70537046
70537113
70537286
70538603
70538899
70540237
70540238
70540886
70540888
70541916
70542517
70543261
70544677
70546836
70546893
70547376
70547690
70549799
70552236
70553581
70554709
70554896
70555147
70555586
70556158
70559093
70559418
70560974
70563415
70563609
70563644
70566534
70566535
70570074
70570724
70573859
70575331
70575782
70575783
70576554
70576573
70577175
70577185
70577195
70577521
70577525
70578150
70578219
70578536
70578623
70578757
70579609
70579807
70579810
70579927
70580022
70580062
70580105
70580951
70581782
70581784
70582108
70582311
70583977
70584467
70584739
70584981
70585561
70587377
70596995
70600490
70600491
70600513
70600529
70600549
70600634
70600635
70600644
70600956
70600977
70601089
70601727
70609385
70613626
70614969
70614998
70615001
70615108
70615215
70615217
70617572
70627918
70630896
70631121
70631123
70631124
70631256
70632251
70632398
70633811
70634029
70639706
70641061
70641062
70641159
70641160
70641511
70643192
70643582
70643584
70643600
70643777
70643781
70643782
70648448
70649411
70650379
70651225
70651226
70657674
70657840
70657849
70658079
70658102
70658103
70658646
70660073
70660211
70661373
70666405
70666785
70667986
70668806
70668824
70668825
70668828
70668867
70668954
70668955
70668956
70669284
70669740
70669961
70669963
70670050
70671022
70671024
70671182
70671195
70671710
70671712
70671790
70672066
70672104
70672827
70673701
70674372
70674373
70674374
70674375
70674376
70674377
70675472
70675474
70677680
70677988
70678329
70678353
70678362
70678363
70678369
70678370
70678376
70678407
70678485
70678486
70678530
70678533
70678537
70678538
70678539
70678540
70678556
70678565
70678566
70678574
70678584
70678589
70678605
70678610
70678611
70678613
70678620
70678626
70678628
70678640
70678644
70678645
70678649
70678651
70678655
70678661
70678663
70678668
70678669
70678681
70678687
70678695
70678696
70678698
70678710
70678711
70678712
70678717
70678718
70678723
70678726
70678728
70678735
70678736
70678779
70678800
70678810
70678812
70678823
70678824
70678825
70678848
70678867
70678868
70678876
70678883
70678887
70678893
70678899
70678901
70678906
70678907
70678908
70678910
70678911
70678912
70678913
70678926
70678929
70678930
70678931
70678933
70678935
70678936
70678938
70678941
70678943
70678946
70678947
70678948
70678954
70678955
70678956
70678957
70678959
70678962
70678964
70678967
70678968
70678969
70678972
70678974
70678979
70678980
70678986
70678988
70678989
70678990
70679003
70679009
70679020
70679023
70679026
70679027
70679030
70679031
70679038
70679039
70679043
70679044
70679046
70679097
70679098
70679126
70679171
70679172
70679212
70679232
70679233
70679237
70679239
70679240
70679241
70679254
70679256
70679306
70680218
70680243
70680269
70680270
70680273
70680274
70680279
70680282
70680285
70680286
70680297
70680302
70680303
70680304
70680306
70680308
70680312
70680313
70680314
70680315
70680316
70680317
70680319
70680320
70680329
70680330
70680333
70680334
70680335
70680336
70680337
70680339
70680341
70680342
70680560
70681488
70681499
70685725
70687866
70687868
70691298
70692058
70696219
70696233
70698305
70698306
70698308
70698309
70698310
70698311
70698312
70698313
70698314
70698315
70698317
70698318
70698321
70698323
70698324
70698325
70698326
70698328
70698329
70698330
70698331
70698332
70698337
70698338
70698339
70698340
70698359
70698363
70698364
70698367
70698368
70698369
70698370
70698371
70698374
70698375
70698376
70698377
70698378
70698382
70698383
70698386
70698387
70700141
70700493
70702055
70702330
70702332
70702333
70702335
70788957
70788960
70788961
70788962
70788968
70788970
70788971
70788973
70788974
70788975
70788976
70788977
70788978
70788979
70788980
70788981
70788984
70788985
70788987
70788988
70788989
70788991
70788992
70788993
70789002
70789003
70789004
70789016
70789017
70791159
70791362
70791481
70791489
70791490
70791491
70791493
70793095
70793475
70793647
70794329
70794331
70794842
70795007
70795010
70795261
70795280
70795281
70795285
70795287
70795459
70795740
70796430
70796432
70796435
70796534
70797508
70797512
70797618
70797620
70797701
70797704
70797824
70798111
70798815
70799020
70799042
70799043
70799044
70799045
70799048
[truncated: 945,200 more chars]
